# Supplementary material for: Neuroinflammation-Associated Aspecific Manipulation of Mouse Predator Fear by Toxoplasma gondii
Source: Cell Rep. 2020 Jan 14;30(2):320–334.e6. doi: 10.1016/j.celrep.2019.12.019 (PMC6963786; doi:10.1016/j.celrep.2019.12.019)
Supplement: Table S1. Statistics, Related to Figures 1, 2, 3, 5, 6, S1, S3, S4, S5, and S6 [file mmc2.xlsx]

## Sheet: Table S1
Table S1 Statistics, related to Figure 1, Figure 2, Figure 3, Figure 5 and Figure 6.
Figure	Description	Sample size	Statistical test	Treatment effect	P value	Significance
1A	% time in open arm	n=30, 34	Unpaired t-test	t=3.942 df=62	0.0002	***
	#open arm end visits	n=30, 34	Mann Whitney test	U=283	0.0013	**
	distance	n=30, 34	Unpaired t-test	t=2.067 df=62	0.0429	*
	% distance in open arm	n=30, 34	Unpaired t-test	t=3.47 df=62	0.001	***
1B	% time in center	n=30, 37	Unpaired t-test	t=5.742 df=65	<0.0001	****
	distance	n=30, 37	Unpaired t-test	t=0.2968 df=65	0.7599	n.s.
1D	time investigating	n=30, 37	Two-way RM ANOVA	interaction
				F (4, 260) = 0.6695	0.6137	n.s.
				infection
				F (1, 65) = 33.09	<0.0001	****
				time
				F (4, 260) = 2.676	0.0324	n.s.
				subject
				F (65, 260) = 3.795	<0.0001	****
			Sidak’s multiple comparisons test	uninfected vs. infected (ME49) mean diff.
				1 min: 5.315	0.0046	**
				2 min: 7.497	<0.0001	****
				3 min:7.403	<0.0001	****
				4 min: 5.441	0.0035	**
				5 min: 6.222	0.0005	***
	time rearing	n=30, 37	Two-way RM ANOVA	interaction
				F (4, 260) = 5.804	0.0002	***
				infection
				F (1, 65) = 4.194	0.0446	*
				time
				F (4, 260) = 11.08	<0.0001	****
				subject
				F (65, 260) = 6.483	<0.0001	****
			Sidak’s multiple comparisons test	uninfected vs. infected (ME49) mean diff.
				1 min: -0.9483	0.9883	n.s.
				2 min: 1.324	0.9502	n.s.
				3 min:2.313	0.648	n.s.
				4 min: 5.186	0.0167	*
				5 min: 6.256	0.0021	**
1E	% time in center	n=12, 23	Unpaired t-test	t=0.7616, df=33	0.4517	n.s.
	# head dips	n=12, 23	Unpaired t-test	t=2.856, df=33	0.0074	**
	# exploration events	n=12, 23	Two-way RM ANOVA	interaction
				F (9, 297) = 1.861	0.0574	n.s.
				infection
				F (1, 33) = 8.193	0.0072	**
				time
				F (2.276, 75.09) = 9.073	0.0002	***
				subject
				F (33, 297) = 12.53	<0.0001	****
			Sidak’s multiple comparisons test	uninfected vs. infected (ME49) mean diff.
				1 min: 0.554	>0.9999	n.s.
				2 min: 7.159	0.0038	**
				3 min: 5.518	0.0135	*
				4 min: 3.507	0.6779	n.s.
				5 min: 5.163	0.1413	n.s.
				6 min: 5.978	0.0036	**
				7 min: 5.040	0.1987	n.s.
				8 min: 3.442	0.6385	n.s.
				9 min: 4.449	0.1212	n.s.
				10 min: 2.880	0.7813	n.s.
1F	% investigation time	n=8, 8	Two-way RM ANOVA	infection F (1, 14) = +infinity
	familiarization			position	<0.0001	****
				F (1, 14) = 0.01304
				interaction	0.9107	n.s.
				F (1, 14) = 2.060
			Sidak’s multiple comparisons test	left - right mean diff.	0.1731	n.s.
				uninfected: -4.960	0.5981	n.s.
				infected (ME49): 5.818	0.4983	n.s.
	% investigation time	n=8, 8	Two-way RM ANOVA	interaction
	test			F (1, 14) = 0.1314	0.7224	n.s.
				infection
				F (1, 14) = 45.95	<0.0001	****
				stimulus
				F (1, 14) = 16.08	0.0013	**
				subject
			Sidak’s multiple comparisons test	F (14, 14) = 3.697e-033	>0.9999	n.s.
				familiar - novel mean diff.
				uninfected: -31.44	0.0432	*
				infected (ME49): -37.69	0.0159	*
1G	time in compartment	n=7, 8	Paired t-test	uninfected:
				t=4,328, df=6	0.0049	**
				infected (ME49):
				t=0,4687, df=7	0.6535	n.s.
1H	% time on hand side	n=14, 18	Unpaired t-test	t=5.144 df=30	<0.0001	****
	latency to touch	n=14, 18	Mann Whitney test	U=43	0.0007	***
	hand contact	n=14, 18	Unpaired t-test	t=5.379 df=30	<0.0001	****
	risk assessment	n=14, 18	Mann Whitney test	U=0	<0.0001	****
	burying & foraging	n=14, 18	Mann Whitney test	U=3	<0.0001	****
	tail rattling	n=14, 18	Mann Whitney test	U=66	0.0077	**
S1F	time interacting	n=18, 20	Two-way RM ANOVA	interaction
				F (2, 72) = 14.69	<0.0001	****
				infection
				F (1, 36) = 0.3780	0.5425	n.s.
				stimulus
				F (2, 72) = 104.6	<0.0001	****
				subject
			Sidak’s multiple comparisons test	F (36, 72) = 0.6031	0.9512	n.s.
				uninfected – infected (ME49) mean diff.
				apple: -39.31	0.0108	*
				cube: -55.72	0.0038	**
				mouse: 79.15	0.0053	**
S1G	corticosterone conc.	n=17, 18	Unpaired t-test	t=1.396 df=33	0.172	n.s.
	ACTH conc.	n=24, 24	Mann Whitney test	U=203	0.0804	n.s.
S1H	interaction ratio live/mean inert	n=18, 20	Unpaired t-test	t=4.763 df=36	<0.0001	****
	total interaction	n=18, 20	Unpaired t-test	t=0.6149, df=36	0.5425	n.s.
S1I	total distance	n=18, 20	Unpaired t-test	t=0.5589, df=33	0.58	n.s.
	# rears	n=18, 20	Unpaired t-test	t=1.793, df=33	0.0822	n.s.
	# exploration events	n=18, 20	Unpaired t-test	t=2.881, df=33	0.0069	**
2B	attraction index	n=12, 22	Unpaired t-test	t=2.952, df=32	0.0059	**
	investigation time	n=12, 22	Unpaired t-test	t=2.383, df=32	0.0233	*
2D	total investigation time	n=23, 30	Unpaired t test	t=0.02466 df=51	0.9804	n.s.
2E	% time investigating	n=24, 30	Two-way RM ANOVA	interaction
				F (3, 156) = 16.49	<0.0001	****
				infection
				F (1, 52) = 0.7412	0.3932	n.s.
				stimulus
				F (2.579, 134.1) = 27.52	<0.0001	****
				subject
				F (52, 156) = 0.02675	>0.9999	n.s.
			Sidak’s multiple comparisons test	uninfected vs. infected (ME49) mean diff.
				home: 18.22	<0.0001	****
				guinea pig:-9.707	0.0033	**
				fox: -8.5519	0.0098	**
				bobcat: -0.8519	0.9884	n.s.
2G	% time in exposed compartment	n=6, 8	Mann Whitney test	U=11	0.1079	n.s.
	% time in exposed compartment	n=6, 8	Mann Whitney test	U=5	0.0107	*
3B	% time in open arm	n=10, 12, 11, 8	One-way ANOVA	uninfected vs infected (other strain/species)
				F (4, 66) = 0.5734	0.6829	n.s.
			Dunnett’s multiple comparisons test	mean diff.
				infected (infected (ASP5-KO)): -7.351	0.5508	n.s.
				infected (MYR1-KO): -5.24	0.7547	n.s.
				infected (MyoJ-KO): -5.279	0.7678	n.s.
				infected (N. caninum): -0.852	0.9998	n.s.
			One-way ANOVA	infected (ME49) vs infected (other strain/species)
				F (4, 70) = 3.189	0.0183	*
			Dunnett’s multiple comparisons test	mean diff.
				infected (infected (ASP5-KO)): 13.86	0.1782	n.s.
				infected (MYR1-KO): 15.97	0.0675	n.s.
				infected (MyoJ-KO): 15.93	0.0819	n.s.
				infected (N. caninum): 20.35	0.0404	*
	distance	n=10, 12, 11, 8	One-way ANOVA	uninfected vs infected (other strain/species)
				F (4, 66) = 0.318	0.865	n.s.
			Dunnett’s multiple comparisons test	mean diff.
				infected (infected (ASP5-KO)): -61.07	0.8022	n.s.
				infected (MYR1-KO): -30.68	0.9727	n.s.
				infected (MyoJ-KO): -33.39	0.7961	n.s.
				infected (N. caninum): -67.17	0.7972	n.s.
			One-way ANOVA	infected (ME49) vs infected (other strain/species)
				F (4, 70) = 0.6914	0.6004	n.s.
			Dunnett’s multiple comparisons test	mean diff.
				infected (infected (ASP5-KO)): 84.25	0.7893	n.s.
				infected (MYR1-KO): 114.6	0.5103	n.s.
				infected (MyoJ-KO): 111.9	0.5583	n.s.
				infected (N. caninum): 78.15	0.867	n.s.
3C	% time in center	n=17, 13, 18, 8	One-way ANOVA	uninfected vs infected (other strain/species)
				F (4, 81) = 1.455	0.2238	n.s.
			Dunnett’s multiple comparisons test	mean diff.
				infected (ASP5-KO): 0.6229	0.9977	n.s.
				infected (MYR1-KO): 0.5747	0.9988	n.s.
				infected (MyoJ-KO): 4.198	0.2601	n.s.
				infected (N. caninum): 5.745	0.2392	n.s.
			One-way ANOVA	infected (ME49) vs infected (other strain/species)
				F (4, 88) = 6.645	0.0001	***
			Dunnett’s multiple comparisons test	mean diff.
				infected (ASP5-KO): -9.773	0.0002	***
				infected (MYR1-KO): -9.821	0.0008	***
				infected (MyoJ-KO): -6.198	0.0277	*
				infected (N. caninum): -4.651	0.4077	n.s.
	distance	n=17, 13, 18, 8	One-way ANOVA	uninfected vs infected (other strain/species)
				F (4, 81) = 2.053	0.0946	n.s.
			Dunnett’s multiple comparisons test	mean diff.
				infected (ASP5-KO): 207.4	0.4116	n.s.
				infected (MYR1-KO): 12.35	0.9999	n.s.
				infected (MyoJ-KO): -122.5	0.8141	n.s.
				infected (N. caninum): -295.6	0.333	n.s.
			One-way ANOVA	infected (ME49) vs infected (other strain/species)
				F (4, 88) = 1.069	0.3766	n.s.
			Dunnett’s multiple comparisons test	mean diff.
				infected (ASP5-KO): 162.2	0.845	n.s.
				infected (MYR1-KO): -32.86	0.9998	n.s.
				infected (MyoJ-KO): -167.8	0.8189	n.s.
				infected (N. caninum): -340.8	0.5154	n.s.
3D	% time investigating	n=10, 13, 11, 8	One-way ANOVA	uninfected vs infected (other strain/species)
	home			F (4, 61) = 1.422	0.2376	n.s.
			Dunnett’s multiple comparisons test	mean diff.
				infected (ASP5-KO): 7.64	0.3535	n.s.
				infected (MYR1-KO): 0.7469	0.9993	n.s.
				infected (MyoJ-KO): -5.725	0.5769	n.s.
				infected (N. caninum): -2.154	0.9839	n.s.
			One-way ANOVA	infected (ME49) vs infected (other strain/species)
				F (4, 67) = 9.041	<0.0001	****
			Dunnett’s multiple comparisons test	mean diff.
				infected (ASP5-KO): -10.58	0.1175	n.s.
				infected (MYR1-KO): -17.47	0.001	***
				infected (MyoJ-KO): -23.94	0.0001	****
				infected (N. caninum): -20.37	0.0014	**
	guinea pig		One-way ANOVA	uninfected vs infected (other strain/species)
				F (4, 61) = 0.4487	0.7729	n.s.
			Dunnett’s multiple comparisons test	mean diff.
				infected (ASP5-KO): -2.884	0.7088	n.s.
				infected (MYR1-KO): -0.3409	0.9998	n.s.
				infected (MyoJ-KO): 1.27	0.9739	n.s.
				infected (N. caninum): 0.7583	0.9974	n.s.
			One-way ANOVA	infected (ME49) vs infected (other strain/species)
				F (4, 67) = 3.702	0.0088	**
			Dunnett’s multiple comparisons test	mean diff.
				infected (ASP5-KO): 6.823	0.237	n.s.
				infected (MYR1-KO): 9.366	0.0324	*
				infected (MyoJ-KO): 10.98	0.0154	*
				infected (N. caninum): 10.47	0.0509	n.s.
	% time investigating		One-way ANOVA	uninfected vs infected (other strain/species)
	Fox			F (4, 61) = 2.789	0.0341	*
			Dunnett’s multiple comparisons test	mean diff.
				infected (ASP5-KO): -0.367	0.2492	n.s.
				infected (MYR1-KO): -1.543	0.8383	n.s.
				infected (MyoJ-KO): 3.126	0.3548	n.s.
				infected (N. caninum): 3.056	0.4758	n.s.
			One-way ANOVA	infected (ME49) vs infected (other strain/species)
				F (4, 67) = 4.606	0.0024	**
			Dunnett’s multiple comparisons test	mean diff.
				infected (ASP5-KO): 4.884	0.4265	n.s.
				infected (MYR1-KO): 7.011	0.0927	n.s.
				infected (MyoJ-KO): 11.68	0.003	**
				infected (N. caninum): 11.61	0.0106	*
			One-way ANOVA	uninfected vs infected (other strain/species)
	bobcat			F (4, 61) = 0.2904	0.8831	n.s.
			Dunnett’s multiple comparisons test	mean diff.
				infected (ASP5-KO): -1.09	0.9874	n.s.
				infected (MYR1-KO): 1.132	0.98	n.s.
				infected (MyoJ-KO): 1.325	0.9712	n.s.
				infected (N. caninum): -1.663	0.9574	n.s.
			One-way ANOVA	infected (ME49) vs infected (other strain/species)
				F (4, 67) = 0.4237	0.791	n.s.
			Dunnett’s multiple comparisons test	mean diff.
				infected (ASP5-KO): -0.2374	0.9999	n.s.
				infected (MYR1-KO): 1.985	0.8166	n.s.
				infected (MyoJ-KO): 2.178	0.7994	n.s.
				infected (N. caninum): -0.8098	0.9955	n.s.
	total time investigating		One-way ANOVA	uninfected vs infected (other strain/species)
				F (4, 60) = 0.8189	0.5182	n.s.
			Dunnett’s multiple comparisons test	mean diff.
				infected (ASP5-KO): 3.349	0.9989	n.s.
				infected (MYR1-KO): -10.62	0.9061	n.s.
				infected (MyoJ-KO): -15.69	0.7557	n.s.
				infected (N. caninum): 18.77	0.7126	n.s.
			One-way ANOVA	infected (ME49) vs infected (other strain/species)
				F (4, 67) = 0.5192	0.7219	n.s.
			Dunnett’s multiple comparisons test	mean diff.
				infected (ASP5-KO): 2.956	0.9998	n.s.
				infected (MYR1-KO): -11.02	0.9428	n.s.
				infected (MyoJ-KO): -16.08	0.8453	n.s.
				infected (N. caninum): 18.37	0.8399	n.s.
3E	# tissue cysts	n= 30, 37, 10, 13, 11, 8	Kruskal-Wallis test	K-W statistic = 125.3	<0.0001	****
			Dunn’s multiple comparisons test	Mean rank diff.
				uninfected vs infected (ME49)
				-90.52	<0.0001	****
				uninfected vs infected (ASP5-KO)
				-40.77	0.0391	*
				uninfected vs infected (MYR1-KO)
				-53.96	0.0003	***
				uninfected vs infected (MyoJ-KO)
				-45.95	0.0104	*
				uninfected vs infected (N. caninum)
				-28.25	>0.9999	n.s.
				infected (ME49) vs infected (ASP5-KO)
				49.75	0.0025	**
				infected (ME49) vs infected (MYR1-KO)
				36.56	0.0455	*
				infected (ME49) vs infected (MyoJ-KO)
				44.56	0.0111	*
				infected (ME49) vs infected (N. caninum)
				62.27	0.0006	***
				infected (ASP5-KO) vs infected (MYR1-KO)
				-13.19	>0.9999	n.s.
				infected (ASP5-KO) vs infected (MyoJ-KO)
				-5.182	>0.9999	n.s.
				infected (ASP5-KO) vs infected (N. caninum)
				12.52	>0.9999	n.s.
				infected (MYR1-KO) vs infected (MyoJ-KO)
				8.007	>0.9999	n.s.
				infected (MYR1-KO) vs infected (N. caninum)
				25.71	>0.9999	n.s.
				infected (MyoJ-KO) vs infected (N. caninum)
				17.7	>0.9999	n.s.
3F	% time in open arm & cyst load	n=75	Spearman r	r= 0.405	0.0003	***
			Linear regression	Y = 16.08*X + 3.955
3G	% time in center & cyst load	n=86	Spearman r	r=-0.4383	<0.0001	****
			Linear regression	Y = -3.633*X + 20.03
	rearing and investigation & cyst load	n=86	Spearman r	r=0.3669	0.0009	***
			Linear regression	Y = 17.55*X + 48.22
3H	home investigation & cyst load	n=72	Spearman r	r= -0.5524	<0.0001	****
			Linear regression	Y = -17.33*X + 75.12
	guinea pig investigation & cyst load	n=72	Spearman r	r= 0.3147	0.0071	**
			Linear regression	Y = 5.643*X + 12.92
	fox investigation & cyst load	n=72	Spearman r	r=0.4906	<0.0001	****
			Linear regression	Y = 10.03*X - 1.542
	bobcat investigation & cyst load	n=72	Spearman r	r= 0.1304	0.2748	n.s.
			Linear regression	Y = 1.894*X + 13.36
S3D	% distance in open arm	n=30, 34, 10, 12, 11, 8	One-way ANOVA	uninfected vs infected (other strain/species)	0.4624	n.s.
				F (4, 66) = 0.9118
			Dunnett’s multiple comparisons test	mean diff.
				infected (ASP5-KO): -7.488	0.4146	n.s.
				infected (MYR1-KO): -5.657	0.6001	n.s.
				infected (MyoJ-KO): -6.45	0.5154	n.s.
				infected (N. caninum): -6.463	0.6158	n.s.
			One-way ANOVA	infected (ME49) vs infected (other strain/species)
				F (4, 70) = 1.572	0.1913	n.s.
			Dunnett’s multiple comparisons test	mean diff.
				infected (ASP5-KO): 9.134	0.4043	n.s.
				infected (MYR1-KO): 11.14	0.2005	n.s.
				infected (MyoJ-KO): 10.35	0.2823	n.s.
				infected (N. caninum): 10.34	0.3902	n.s.
S3E	time rearing	n=30, 37, 17, 13, 18, 8	One-way ANOVA	uninfected vs infected (other strain/species)
				F (4, 81) = 0.6840	0.684	n.s.
			Dunnett’s multiple comparisons test	mean diff.
				infected (ASP5-KO): -6.765	0.5154	n.s.
				infected (MYR1-KO): -3.892	0.9118	n.s.
				infected (MyoJ-KO): -6.832	0.4893	n.s.
				infected (N. caninum): -3.43	0.9692	n.s.
			One-way ANOVA	infected (ME49) vs infected (other strain/species)
				F (4, 88) = 0.7614	0.5532	n.s.
			Dunnett’s multiple comparisons test	mean diff.
				infected (ASP5-KO): 7.37	0.7268	n.s.
				infected (MYR1-KO): 10.24	0.5337	n.s.
				infected (MyoJ-KO): 7.303	0.7194	n.s.
				infected (N. caninum): 10.71	0.6607	n.s.
	time investigating	n=30, 37, 17, 13, 18, 8	One-way ANOVA	uninfected vs infected (other strain/species)
				F (4, 81) = 4.691	0.0019	**
			Dunnett’s multiple comparisons test	mean diff.
				infected (ASP5-KO): -3.728	0.7188	n.s.
				infected (MYR1-KO): -3.858	0.7563	n.s.
				infected (MyoJ-KO): -13.83	0.0006	***
				infected (N. caninum): -11.6	0.0525	n.s.
			One-way ANOVA	infected (ME49) vs infected (other strain/species)
				F (4, 88) = 9.277	<0.0001	****
			Dunnett’s multiple comparisons test	mean diff.
				infected (ASP5-KO): 23.22	<0.0001	****
				infected (MYR1-KO): 23.09	<0.0001	****
				infected (MyoJ-KO): 13.12	0.0177	*
				infected (N. caninum): 15.34	0.0524	n.s.
5A	cyst load & IFN-γ gene expression	n=3, 3, 9	Spearman r	r= 0.7695	0.0012	**
			Linear regression	Y = 0.3652*X + 2.332
	behavior & IFN-γ gene expression	n=6, 3, 3, 9	Spearman r	r= -0.6577	0.0012	**
			Linear regression	Y = -7.971*X + 38.31
	cyst load & TNF gene expression	n=3, 3, 9	Spearman r	r= 0.8126	0.0004	***
			Linear regression	Y = 0.3708*X + 2.345
	behavior & TNF gene expression	n=6, 3, 3, 9	Spearman r	r= -0,6051	0.0037	**
			Linear regression	Y = -6,849*X + 38,31
	cyst load & IL-12b gene expression	n=3, 3, 9	Spearman r	r= 0.5961	0.0211	*
			Linear regression	Y = 0.3111*X + 2.343
	behavior & IL-12b gene expression	n=6, 3, 3, 9	Spearman r	r= -0,5824	0.0056	**
			Linear regression	Y = -6,584*X + 38,31
	cyst load & IL-27 gene expression	n=3, 3, 9	Spearman r	r= 0.7767	0.001	**
			Linear regression	Y = 0.3550*X + 2.319
	behavior & IL-27 gene expression	n=6, 3, 3, 9	Spearman r	r= -0,6767	0.0008	***
			Linear regression	Y = -8,789*X + 38,31
	cyst load & Alox5ap gene expression	n=3, 3, 9	Spearman r	r= 0.7301	0.0027	**
			Linear regression	Y = 0.3957*X + 2.288
	behavior & Alox5ap gene expression	n=6, 3, 3, 9	Spearman r	r= -0,6853	0.0006	***
			Linear regression	Y = -9,482*X + 38,31
	cyst load & Gfap gene expression	n=3, 3, 9	Spearman r	r= 0.6224	0.0151	*
			Linear regression	Y = 0.2667*X + 2.351
	behavior & Gfap gene expression	n=6, 3, 3, 9	Spearman r	r= -0,7158	0.0008	***
			Linear regression	Y = -9,559*X + 38,31
	cyst load & Ido1 gene expression	n=3, 3, 9	Spearman r	r= 0.6619	0.0087	**
			Linear regression	Y = 0.3836*X + 2.295
	behavior & Ido1 gene expression	n=6, 3, 3, 9	Spearman r	r= -0,6470	0.0015	**
			Linear regression	Y = -8,075*X + 38,31
	cyst load & Nos2 gene expression	n=3, 3, 9	Spearman r	r= 0.7910	0.0007	***
			Linear regression	Y = 0.3398*X + 2.365
	behavior & Nos2 gene expression	n=6, 3, 3, 9	Spearman r	r= -0,6446	0.0016	**
			Linear regression	Y = -6,908*X + 38,31
	cyst load & Rbfox3 gene expression	n=3, 3, 9	Spearman r	r= -0.6296	0.0137	*
			Linear regression	Y = -0.5688*X + 2.161
	behavior & Rbfox3 gene expression	n=6, 3, 3, 9	Spearman r	r= -0.5671	0.0073	**
			Linear regression	Y = 8,525*X + 38,31
	cyst load & Drd1 gene expression	n=3, 3, 9	Spearman r	r= -0.5889	0.023	*
			Linear regression	Y = -0.4418*X + 2.243
	behavior & Drd1 gene expression	n=6, 3, 3, 9	Spearman r	r= 0.7648	<0,0001	****
			Linear regression	Y = 9,592*X + 38,31
	cyst load & Drd2 gene expression	n=3, 3, 9	Spearman r	r= -0.5381	0.0407	*
			Linear regression	Y = -0.5628*X + 2.153
	behavior & Drd2 gene expression	n=6, 3, 3, 9	Spearman r	r= 0,6755	0.008	***
			Linear regression	Y = 9,777*X + 38,31
5B	IFN-γ concentration (pg/ml)	n=36, 42, 8,7, 10, 8	One-way ANOVA	uninfected vs infected
				F (5, 105) = 41.02	<0.0001	****
			Dunnett’s multiple comparisons test	mean diff.
				infected (ME49): -506.7	<0.0001	****
				infected (ASP5-KO): -249	0.0004	***
				infected (MYR1-KO): -294.2	<0.0001	****
				infected (MyoJ-KO): -251.4	<0.0001	****
				infected (N. caninum): -206.6	0.0002	***
	IL-12/IL-23 p40 concentration (pg/ml)	n=36, 42, 8,7, 10, 8	One-way ANOVA	uninfected vs infected
				F (5, 105) = 42.35	<0.0001	****
			Dunnett’s multiple comparisons test	mean diff.
				infected (ME49): -220.8	<0.0001	****
				infected (ASP5-KO): -114.8	0.0001	***
				infected (MYR1-KO): -141.8	<0.0001	****
				infected (MyoJ-KO): -131.5	<0.0001	****
				infected (N. caninum): -110.9	0.0002	***
S5	IFN-γ concentration (pg/ml)	n=6, 8	Two-way RM ANOVA	interaction
				F (3, 36) = 10.67	<0.0001	****
				infection
				F (1, 12) = 69.67	<0.0001	****
				time
				F (1.670, 20.04) = 10.05	0.0015	**
				subject
				F (12, 36) = 1.378	0.2211	n.s.
			Sidak's multiple comparisons test	uninfected vs. infected (ME49) mean diff.
				D0: -21.2	0.7257	ns
				D10: -636.5	0.0236	*
				D21: -776.4	0.001	**
				D52: -544.1	0.0344	*
	IL-12/IL-23 p40 concentration (pg/ml)	n=6, 8	Two-way RM ANOVA	interaction
				F (3, 36) = 5.767	0.0025	**
				infection
				F (1, 12) = 91.22	<0.0001	****
				time
				F (1.396, 16.76) = 5.478	0.0229	*
				subject
				F (12, 36) = 0.4544	0.928	n.s.
			Sidak's multiple comparisons test	uninfected vs. infected (ME49) mean diff.
				D0: -10.63	0.9894	n.s.
				D10: -99.69	0.1622	n.s.
				D21: -231.3	0.0573	n.s.
				D52: -159.7	0.0007	***
6C	relative cyst density	n=5	Friedman test	Friedman statistic: 26.07	0.0002	***
			Dunn's multiple comparisons test	rank sum difference:
				CTXpl vs. CTXsp: 25	0.0053	**
				CTXpl vs. CNU: 12	>0.9999	n.s.
				CTXpl vs. BS: 8	>0.9999	n.s.
				CTXpl vs. CB: 21	0.0443	*
				CTXpl vs. VS: 28	0.0009	***
				CTXpl vs. fiber tracts: 11	>0.9999	n.s.
				CTXsp vs. CNU: -13	>0.9999	n.s.
				CTXsp vs. BS: -17	0.2694	n.s.
				CTXsp vs. CB: -4	>0.9999	n.s.
				CTXsp vs. VS: 3	>0.9999	n.s.
				CTXsp vs. fiber tracts: -14	0.8489	n.s.
				CNU vs. BS: -4	>0.9999	n.s.
				CNU vs. CB: 9	>0.9999	n.s.
				CNU vs. VS: 16	0.4026	n.s.
				CNU vs. fiber tracts: -1	>0.9999	n.s.
				BS vs. CB: 13	>0.9999	n.s.
				BS vs. VS: 20	0.0717	n.s.
				BS vs. fiber tracts: 3	>0.9999	n.s.
				CB vs. VS: 7	>0.9999	n.s.
				CB vs. fiber tracts: -10	>0.9999	n.s.
				VS vs. fiber tracts: -17	0.2694	n.s.
S6D	relative cyst density	n=5	Friedman test	Friedman statistic: 15.59	0.0161	*
			Dunn's multiple comparisons test	rank sum difference:
				CTXpl vs. CTXsp: 16.5	0.3301	n.s.
				CTXpl vs. CNU: 10.5	>0.9999	n.s.
				CTXpl vs. BS: 6	>0.9999	n.s.
				CTXpl vs. CB: 15.5	0.4887	n.s.
				CTXpl vs. VS: 22	0.0269	*
				CTXpl vs. fiber tracts: 13.5	>0.9999	n.s.
				CTXsp vs. CNU: -6	>0.9999	n.s.
				CTXsp vs. BS: -10.5	>0.9999	n.s.
				CTXsp vs. CB: -1	>0.9999	n.s.
				CTXsp vs. VS: 5.5	>0.9999	n.s.
				CTXsp vs. fiber tracts: -3	>0.9999	n.s.
				CNU vs. BS: -4.5	>0.9999	n.s.
				CNU vs. CB: 5	>0.9999	n.s.
				CNU vs. VS: 11.5	>0.9999	n.s.
				CNU vs. fiber tracts: 3	>0.9999	n.s.
				BS vs. CB: 9.5	>0.9999	n.s.
				BS vs. VS: 16	0.4026	n.s.
				BS vs. fiber tracts: 7.5	>0.9999	n.s.
				CB vs. VS: 6.5	>0.9999	n.s.
				CB vs. fiber tracts: -2	>0.9999	n.s.
				VS vs. fiber tracts: -8.5	>0.9999	n.s.
