# Supplementary material for: Neuroinflammation-Associated Aspecific Manipulation of Mouse Predator Fear by Toxoplasma gondii
Source: Cell Rep. 2020 Jan 14;30(2):320–334.e6. doi: 10.1016/j.celrep.2019.12.019 (PMC6963786; doi:10.1016/j.celrep.2019.12.019)
Supplement: Table S2. Behavioral and Physiology Data, Related to Figures 1, 2, 3, 4, 5, S1, S2, S3, S4, S5, and S6 [file mmc3.xlsx]

## Sheet: TableS2
mouse ID	infection	initial load	# cysts	corticosterone ng/ml	ACTH pg/ml	IFNγ pg/ml	IL12/23 p40 pg/ml	BA attraction index	BA inv time	PA %home	PA %guinea pig	PA %fox	PA %bobcat	PA total s	LPA %exp pre	LPA %exp rat	OF % center	OF distance cm	OF investigation s	OF rearing s	OF #jumps	EPM % open arm	EPM distance cm	EPM %dist open open arm	EPM end visits	HI % hand side	HI latency touch	HI hand contact s	HI risk assessment s	HI burying s	HI rattling s	INT apple s	INT cube s	INT mouse s	INT live/inert ratio	INT total s	HB % center	HB total distance cm	HB # head dips	HB # rears	NOR fam left	NOR fam right	NOR test familiar	NOR test novel	SOC social	SOC object
U1	Saline	0	0	44.0774	68.658	38.5333	43.5417	#	#	###	###	###	###	###	#	#	17.93	2225.48	0.39	39.68	4	7.41	912.12	5.53	0	#	#	#	#	#	#	#	#	#	#	#	#	#	#	#	#	#	#	#	#	#
U2	Saline	0	0	26.955	21.619	148.533	38.5417	#	#	###	###	###	###	###	#	#	23.01	2208.39	4.64	61.04	4	20.96	1193.23	14.52	1	#	#	#	#	#	#	#	#	#	#	#	#	#	#	#	#	#	#	#	#	#
U3	Saline	0	0	67.3671	16.196	74.8667	72.3958	#	#	###	###	###	###	###	#	#	33.43	2133.52	2.36	43.24	3	4.03	920.11	2.77	0	#	#	#	#	#	#	#	#	#	#	#	#	#	#	#	#	#	#	#	#	#
U4	Saline	0	0	67.0038	30.218	12.5333	28.5417	#	#	###	###	###	###	###	#	#	22.23	2343.95	8.16	57.44	2	7.68	1061.11	3.67	0	#	#	#	#	#	#	#	#	#	#	#	#	#	#	#	#	#	#	#	#	#
U5	Saline	0	0	39.4096	16.644	42.5333	78.5417	#	#	###	###	###	###	###	#	#	11.49	2313.75	19.12	48.52	6	5.87	884.62	2.93	0	#	#	#	#	#	#	#	#	#	#	#	#	#	#	#	#	#	#	#	#	#
U6	Saline	0	0	61.1538	48.65	30.5333	23.5417	#	#	###	###	###	###	###	#	#	32.01	1453.63	14.04	21.36	0	16.63	939.59	13.48	1	#	#	#	#	#	#	#	#	#	#	#	#	#	#	#	#	#	#	#	#	#
U7*	Saline	0	0	#	42.346	#	#	#	#	66.6429	15.5259	7.13047	10.7008	339.28	#	#	25.33	2445.4	7.96	74.68	7	46.08	1262.34	21.14	1	#	#	#	#	#	#	#	#	#	#	#	#	#	#	#	#	#	#	#	#	#
U8*	Saline	0	0	#	29.051	#	#	#	#	52.385	22.3544	15.3206	9.93998	392.12	#	#	16.73	2336.77	8.44	64	0	44.17	728.36	39.44	1	#	#	#	#	#	#	#	#	#	#	#	#	#	#	#	#	#	#	#	#	#
U9	Saline	0	0	#	34.677	#	#	#	#	27.0244	30.9005	17.8363	24.2388	379.88	#	#	30.24	3078.49	8.8	62.6	9	31.43	1074.08	24.06	2	#	#	#	#	#	#	#	#	#	#	#	#	#	#	#	#	#	#	#	#	#
U10	Saline	0	0	#	35.347	#	#	#	#	51.5991	13.1724	19.3971	15.8314	370.48	#	#	29.47	2263.31	7.56	46.48	1	18.59	861.19	12.43	0	#	#	#	#	#	#	#	#	#	#	#	#	#	#	#	#	#	#	#	#	#
U11	Saline	0	0	#	32.626	#	#	#	#	59.7443	17.6345	10.8897	11.7315	326.44	#	#	16.68	2435.12	20.84	62.76	1	1.69	574.47	1.93	0	#	#	#	#	#	#	#	#	#	#	#	#	#	#	#	#	#	#	#	#	#
U12	Saline	0	0	#	31.221	#	#	#	#	51.2493	20.0788	13.66	15.0119	375.4	#	#	21.75	2225.43	9.44	41.2	1	58.55	583.89	55.79	2	#	#	#	#	#	#	#	#	#	#	#	#	#	#	#	#	#	#	#	#	#
U13	Saline	0	0	35.8111	0	77.0333	30.4167	#	#	53.406	11.4861	17.7741	17.3339	381.68	#	#	12.33	2260.88	5.56	50.68	3	35.31	511.16	37.6	0	#	#	#	#	#	#	17.88	42.2	201.92	5.18009	262	#	#	#	#	#	#	#	#	#	#
U14	Saline	0	0	14.2168	0	40.5333	18.5417	#	#	47.7743	29.8698	13.912	8.44389	322.6	#	#	10.83	2142.08	15.36	63.16	6	49.79	467.49	51.95	1	#	#	#	#	#	#	42.4	51.68	115.68	1.69519	209.76	#	#	#	#	#	#	#	#	#	#
U15	Saline	0	0	85.2046	8.805	71.6167	23.6458	#	#	38.3326	14.0264	9.87512	37.766	345.92	#	#	10.96	2691.35	16.64	65.72	4	1.57	792.34	1.17	0	#	#	#	#	#	#	10.04	57.64	150.28	3.86722	217.96	#	#	#	#	#	#	#	#	#	#
U16	Saline	0	0	88.4019	6.967	24.5333	31.0417	#	#	34.4626	26.1779	25.5516	13.8078	281	#	#	9.39	2953.86	37.76	71.16	1	13.44	892.13	9.31	0	#	#	#	#	#	#	2.96	23.36	331.88	22.6694	358.2	#	#	#	#	#	#	#	#	#	#
U17*	Saline	0	0	41.1225	13.944	103.533	51.0417	#	#	52.2157	19.9138	14.0789	13.7916	361.96	#	#	12.43	2421.78	11.08	39.68	3	22.19	802.73	23.19	0	27.9014	300	2.88	17.44	14.24	4.24	20.24	53.32	298.32	6.36077	371.88	#	#	#	#	#	#	#	#	#	#
U18*	Saline	0	0	25.0304	2.604	211.867	30.2083	#	#	49.1647	11.9551	17.8804	20.9997	306.48	#	#	24.08	1969.04	8.6	22.4	7	25.55	931.17	11.21	0	9.27143	300	0.16	18.52	16.12	0	4.84	20.44	321.36	21.3386	346.64	#	#	#	#	#	#	#	#	#	#
U19	Saline	0	0	40.208	13.105	48.5333	44.7917	#	#	35.5999	27.6932	21.1702	15.5367	###	#	#	13.25	2428.01	21.24	55.04	1	30.67	1072.85	42.61	3	14.6199	300	0.96	16.04	8	8.12	61.16	12.2	190.76	2.83616	264.12	#	#	#	#	#	#	#	#	#	#
U20	Saline	0	0	36.22	9.38	58.5333	26.0417	#	#	42.654	23.1084	18.3363	15.9013	244.76	#	#	20.17	2820.7	8.64	61.24	13	50.11	935.73	24.19	1	1.60904	300	0	8.2	29.76	1.36	12	50.56	183.52	4.92275	246.08	#	#	#	#	#	#	#	#	#	#
U21	Saline	0	0	31.941	7.494	18.5333	22.2917	#	#	60.5863	13.8553	12.4942	13.0642	343.84	#	#	22.17	2360.46	10.88	30	2	17.37	647.61	14.4	0	62.2414	27	74.72	2.28	34.12	0	11.24	72.92	323.84	6.7891	408	#	#	#	#	#	#	#	#	#	#
U22	Saline	0	0	66.1216	18.076	70.5333	30.4167	#	#	34.2193	26.4542	19.7746	19.5519	287.44	#	#	10.24	2543.9	21.2	59.88	4	42.4	1171.92	37.06	5	27.9114	300	1.2	15.32	15.96	2.56	11.36	13.56	348	19.1841	372.92	#	#	#	#	#	#	#	#	#	#
U23	Saline	0	0	113.601	12.588	44.5333	62.9167	#	#	30.2393	25.5458	29.6322	14.5826	342.6	#	#	11.28	2502.08	9.52	43.32	10	30.53	1141.25	27.42	2	45.0147	174	13.6	2.52	52.6	0	13.36	42.8	342.48	9.8527	398.64	#	#	#	#	#	#	#	#	#	#
U24	Saline	0	0	39.9633	14.056	64.0333	87.2917	#	#	37.5028	19.3401	14.9633	28.1937	360.08	#	#	15.37	2376.77	18.2	31.2	0	60.29	805.22	45.99	2	7.9163	300	0.72	27.6	12.12	0	2.48	31.64	275.24	15.0404	309.36	#	#	#	#	#	#	#	#	#	#
U25*	Saline	0	0	###	###	27.6667	73.0571	#	#	53.7297	15.2913	20.4565	10.5225	333	52.55	0	19.04	2214.66	4.92	43.8	4	23.65	936.64	15.91	0	17.17	300	3.8	10.04	41.68	3.12	4.48	18.2	260.68	19.1959	283.36	#	#	#	#	#	#	#	#	#	#
U26*	Saline	0	0	###	###	48.5	56.9857	#	#	38.1629	17.806	9.75119	34.28	318.32	35.07	0	19	2417.15	9.36	32.96	16	19.65	1025.23	13.47	1	36.25	164	10.2	73.92	7.84	0	1.72	33.2	178.88	9.76419	213.8	#	#	#	#	#	#	#	#	#	#
U27	Saline	0	0	###	###	69.3333	19.4857	#	#	49.9875	13.8548	29.0738	7.08385	319.6	41.95	0	14.44	2469.96	11.44	37.72	11	12.48	1103.11	11.18	0	15.44	300	0.16	6.88	79.4	1.28	5.24	29.8	326.36	16.2046	361.4	#	#	#	#	#	#	#	#	#	#
U28	Saline	0	0	###	###	27.6667	28.4143	#	#	39.1414	32.3347	10.9504	17.5735	348.48	62.67	0	6.84	2536.89	10.32	61.92	2	56.67	826.29	35.92	0	10.24	300	1.32	12.08	5.6	2.12	1.88	22	224.4	17.4224	248.28	#	#	#	#	#	#	#	#	#	#
U29	Saline	0	0	###	###	75.5833	40.9143	#	#	57.141	22.205	11.1413	9.51273	309.48	35.53	0.48	28.43	2724.67	6.36	39.32	4	19.53	1021.51	15.16	1	22.68	37	11.72	5.8	9.4	0	6.84	70.48	259.4	6.16445	336.72	#	#	#	#	#	#	#	#	#	#
U30	Saline	0	0	###	###	90.1667	8.77143	#	#	33.5616	28.0333	12.6386	25.7665	245.28	56.64	12.81	10.69	2540.81	14.72	36.16	5	16	1038.86	8.97	0	12.1	300	0.4	6.12	30.68	12.2	4.64	38.04	283.32	11.9746	326	#	#	#	#	#	#	#	#	#	#
U31	Saline	0	0	#	#	17.0909	27.2	-0.779991	15.52	#	#	#	#	#	#	#	#	#	#	#	#	#	#	#	#	#	#	#	#	#	#	#	#	#	#	#	17.16	4659.31	86	58	41.381	58.619	51.5437	48.4563	#	#
U32	Saline	0	0	#	#	20.7273	37.2	-0.0538315	70.32	#	#	#	#	#	#	#	#	#	#	#	#	#	#	#	#	#	#	#	#	#	#	#	#	#	#	#	23.04	4010.16	91	11	47.881	52.119	10.8906	89.1094	344.2	190.88
U33	Saline	0	0	#	#	28	60.8	-0.0375801	58.92	#	#	#	#	#	#	#	#	#	#	#	#	#	#	#	#	#	#	#	#	#	#	#	#	#	#	#	16.88	3546.62	111	45	45.3565	54.6435	16.4768	83.5232	285.04	251.04
U34	Saline	0	0	#	#	31.6364	36	-0.0917305	64.36	#	#	#	#	#	#	#	#	#	#	#	#	#	#	#	#	#	#	#	#	#	#	#	#	#	#	#	15.91	4516.04	81	34	63.1096	36.8904	18.2942	81.7058	314.44	248.56
U35	Saline	0	0	#	#	35.2727	12.4	0.59785	88.76	#	#	#	#	#	#	#	#	#	#	#	#	#	#	#	#	#	#	#	#	#	#	#	#	#	#	#	39.15	2507.4	51	25	51.8713	48.1287	43.1641	56.8359	295.8	198.84
U36	Saline	0	0	#	#	13.4545	25.2	0.326834	70.12	#	#	#	#	#	#	#	#	#	#	#	#	#	#	#	#	#	#	#	#	#	#	#	#	#	#	#	18.47	2979.44	59	51	51.1949	48.8051	34.7162	65.2838	295.6	217.8
U37	Saline	0	0	#	#	9.81818	56.4	-0.455966	6.52	#	#	#	#	#	#	#	#	#	#	#	#	#	#	#	#	#	#	#	#	#	#	#	#	#	#	#	33.59	2769.16	102	63	41.6244	58.3756	28.3372	71.6628	267	254
U38	Saline	0	0	#	#	6.18182	52.8	0.14384	42.96	#	#	#	#	#	#	#	#	#	#	#	#	#	#	#	#	#	#	#	#	#	#	#	#	#	#	#	25.62	3243.11	101	39	37.7538	62.2462	70.8103	29.1897	323.44	247.52
U39	Saline	0	0	#	#	11.6364	19.6	0.472429	71.96	#	#	#	#	#	#	#	#	#	#	#	#	#	#	#	#	#	#	#	#	#	#	#	#	#	#	#	20.56	2722	71	29	#	#	#	#	#	#
U40	Saline	0	0	#	#	8	29	0.305042	71.96	#	#	#	#	#	#	#	#	#	#	#	#	#	#	#	#	#	#	#	#	#	#	#	#	#	#	#	23.67	2758.02	53	39	#	#	#	#	#	#
U41	Saline	0	0	#	#	15.2727	33.4	-0.215827	59.96	#	#	#	#	#	#	#	#	#	#	#	#	#	#	#	#	#	#	#	#	#	#	#	#	#	#	#	20.66	2944.99	58	9	#	#	#	#	#	#
U42	Saline	0	0	#	#	18.9091	27.2	0.00145948	57.84	#	#	#	#	#	#	#	#	#	#	#	#	#	#	#	#	#	#	#	#	#	#	#	#	#	#	#	31.39	3046.54	46	42	#	#	#	#	#	#
T1	ME49	200	260	26.4114	#	590.533	276.042	#	#	###	###	###	###	###	#	#	5.89	3017.3	14.72	71.84	0	30.39	768.76	23.09	3	#	#	#	#	#	#	#	#	#	#	#	#	#	#	#	#	#	#	#	#	#
T2	ME49	200	340	34.44	#	911.867	261.458	#	#	###	###	###	###	###	#	#	6.61	2288.17	20.48	109.08	0	19.64	1286.75	11.23	0	#	#	#	#	#	#	#	#	#	#	#	#	#	#	#	#	#	#	#	#	#
T3	ME49	200	1460	50.2267	33.802	886.867	139.583	#	#	###	###	###	###	###	#	#	11.79	1343.17	44.36	31.96	0	69.39	1041.43	54.14	0	#	#	#	#	#	#	#	#	#	#	#	#	#	#	#	#	#	#	#	#	#
T4	ME49	200	420	40.0449	5.118	582.533	111.042	#	#	###	###	###	###	###	#	#	5.13	1906.03	44.08	59.52	0	29.33	1355.02	19.32	1	#	#	#	#	#	#	#	#	#	#	#	#	#	#	#	#	#	#	#	#	#
T5	ME49	200	300	26.7434	33.852	482.533	158.542	#	#	###	###	###	###	###	#	#	8.68	2402.34	20.72	80.96	0	36.41	935.03	23.94	1	#	#	#	#	#	#	#	#	#	#	#	#	#	#	#	#	#	#	#	#	#
T6	ME49	200	180	#	22.734	#	#	#	#	###	###	###	###	###	#	#	13.14	1990.01	14.48	48.12	0	8.02	665.02	4.08	0	#	#	#	#	#	#	#	#	#	#	#	#	#	#	#	#	#	#	#	#	#
T7	ME49	200	560	#	15.231	#	#	#	#	45.62	17.9864	26.4077	9.98915	405.64	#	#	15.45	2940.93	12	6.12	5	45.27	1133.52	32.27	3	#	#	#	#	#	#	#	#	#	#	#	#	#	#	#	#	#	#	#	#	#
T8*	ME49	200	500	#	15.231	#	#	#	#	28.33	32.1907	20.4656	19.016	469.08	#	#	4.39	2268.57	25.4	82	10	56.41	1562.52	48.02	8	#	#	#	#	#	#	#	#	#	#	#	#	#	#	#	#	#	#	#	#	#
T9	ME49	200	540	#	1.926	#	#	#	#	11.73	46.2975	21.1961	20.7811	424.04	#	#	4.55	929.99	34.28	62.44	21	59.57	1743.96	51.58	11	#	#	#	#	#	#	#	#	#	#	#	#	#	#	#	#	#	#	#	#	#
T10	ME49	200	260	#	42.346	#	#	#	#	60.78	16.6179	8.4813	14.1216	318.52	#	#	10.43	2820.99	18.72	89.52	4	7.99	1038.4	4.7	0	#	#	#	#	#	#	#	#	#	#	#	#	#	#	#	#	#	#	#	#	#
T11	ME49	200	660	#	#	#	#	#	#	36.67	17.0354	28.8912	17.4063	382.96	#	#	13.68	2693.81	9.52	65.64	13	49.05	1044.98	43.02	3	#	#	#	#	#	#	#	#	#	#	#	#	#	#	#	#	#	#	#	#	#
T12	ME49	200	560	#	32.626	#	#	#	#	16.07	41.3141	24.3343	18.2824	312.76	#	#	5.88	3188.46	46.36	84.6	0	63.73	1462.92	57.58	12	#	#	#	#	#	#	#	#	#	#	#	#	#	#	#	#	#	#	#	#	#
T13	ME49	200	380	#	9.599	#	#	#	#	20.4	42.9596	19.5698	17.0726	347	#	#	0.81	3413.34	34.08	95.64	0	68.2	1253.4	60.09	9	#	#	#	#	#	#	#	#	#	#	#	#	#	#	#	#	#	#	#	#	#
T14	ME49	200	260	#	24.429	#	#	#	#	37.71	24.8195	14.1276	23.3403	323.56	#	#	5.07	2642.41	40.4	70.72	6	84.6	1698.03	81.36	20	#	#	#	#	#	#	#	#	#	#	#	#	#	#	#	#	#	#	#	#	#
T15	ME49	200	380	#	4.883	#	#	#	#	38.57	26.8883	17.9387	16.6075	343.44	#	#	36.37	2606.48	31.72	60.72	0	38.08	1156.02	31.77	2	#	#	#	#	#	#	#	#	#	#	#	#	#	#	#	#	#	#	#	#	#
T16	ME49	200	520	37.9101	1.686	946.533	198.542	#	#	47.1705	22.8458	9.39683	20.5869	343.52	#	#	5.51	2506.67	42.72	142.88	6	85.16	731.32	76.17	8	#	#	#	#	#	#	74.84	123	135.32	0.992519	333.16	#	#	#	#	#	#	#	#	#	#
T17	ME49	200	380	30.7713	10.444	649.367	277.083	#	#	27.4347	36.4472	24.336	17.0999	352.4	#	#	10.07	2829.81	62.68	85.52	4	46.52	1242.08	39.15	7	#	#	#	#	#	#	##	##	##	##	##	#	#	#	#	#	#	#	#	#	#
T18	ME49	200	320	66.1294	1.686	603.533	306.667	#	#	17.3486	51.4127	14.1388	11.7821	353.92	#	#	11.63	1924.72	37.04	68.88	0	43.39	922.99	27.29	4	#	#	#	#	#	#	13.64	164.6	112.8	1.17573	291.04	#	#	#	#	#	#	#	#	#	#
T19*	ME49	200	600	26.424	13.944	978.533	482.292	#	#	25.2216	36.6257	7.80566	30.347	374.6	#	#	2.64	3653.31	26.2	99.92	0	5.13	1138.15	4.88	0	50.7357	150	30.64	1	0.32	0	89.52	52	186.36	1.61323	327.88	#	#	#	#	#	#	#	#	#	#
T20*	ME49	200	200	23.7717	7.163	323.533	407.292	#	#	31.9073	20.1102	25.7657	22.2168	246.84	#	#	4.97	2576.84	42.24	62.84	0	67.04	1072.61	56.68	5	55.5824	30	68.04	0	0.48	0	27.8	67.32	305.16	4.96518	400.28	#	#	#	#	#	#	#	#	#	#
T21	ME49	200	2020	73.8285	12.235	#	#	#	#	1.25741	5.71223	55.6134	37.4169	222.68	#	#	3.41	3372.35	72.44	15.4	0	##	##	##	##	##	##	##	##	##	##	92.56	27.72	70.24	0.660026	190.52	#	#	#	#	#	#	#	#	#	#
T22	ME49	200	160	48.1396	10.38	843.533	301.042	#	#	21.3229	32.2918	32.591	13.7942	240.68	#	#	5.51	2617.94	32.8	87	0	27.81	982.63	23.05	0	51.3474	15	50.64	0	3.64	0	6.4	47.04	254.64	8.5107	308.08	#	#	#	#	#	#	#	#	#	#
T23	ME49	200	240	34.2012	9.38	503.533	157.292	#	#	32.7356	22.2414	32.3678	12.6552	348	#	#	5.21	2384.73	42.56	71.6	0	14.83	789.35	9.2	0	47.1847	5	95.48	0	1.4	0	18.8	120.52	225.8	2.85606	365.12	#	#	#	#	#	#	#	#	#	#
T24	ME49	200	200	37.9373	8.314	428.533	113.542	#	#	26.7556	19.8357	66.0164	14.1478	194.8	#	#	6.83	2279.55	58.16	81.32	3	72.17	527.69	53.68	1	81.8418	16	153.16	0	0	0	113.68	105.96	242.28	1.45374	461.92	#	#	#	#	#	#	#	#	#	#
T25	ME49	200	1060	69.7325	9.38	728.533	276.042	#	#	24.0719	28.2335	33.5928	14.1018	400.8	#	#	10.17	957.5	18.16	0	0	89.35	385.85	75.91	0	49.9671	120	49.32	0	0	0	222	32.04	139.76	0.587178	393.8	#	#	#	#	#	#	#	#	#	#
T26*	ME49	200	660	35.037	0	662.033	347.292	#	#	27.4602	29.0068	26.8688	16.6641	263.8	#	#	3.84	3155.95	35.96	69.24	4	70.23	1328.69	61.18	10	34.8295	300	44.16	1.4	2.12	0	7.4	167.08	130.6	1.43611	305.08	#	#	#	#	#	#	#	#	#	#
T27*	ME49	200	260	38.8673	0	447.533	192.917	#	#	11.7578	64.3343	7.57259	16.3353	305.84	#	#	3.72	656.33	47.84	14.08	0	##	##	##	##	73.3218	2	145.48	0	0	0	29.12	215.64	148.56	1.08485	393.32	#	#	#	#	#	#	#	#	#	#
T28*	ME49	200	220	###	###	#	#	#	#	30.863	33.3124	21.5802	14.2444	318.44	#	#	4.87	2782.29	55.04	93.48	0	54.48	1226.53	46.42	8	69.5231	21	134.32	0	1.2	0	33.44	43.84	242.36	4.37789	319.64	#	#	#	#	#	#	#	#	#	#
T29	ME49	50	1100	###	###	631.833	267.7	#	#	14.0542	34.8132	28.7037	22.4289	483.84	50.24	62.77	0	2135.96	68.6	45.04	0	57.69	1159.12	47.13	4	61.817	154	103	0	0	0	45.2	41.92	70	1.05804	157.12	#	#	#	#	#	#	#	#	#	#
T30	ME49	50	240	###	###	1111	281.986	#	#	13.943	51.9548	22.5695	11.5327	346.84	80.19	75.71	4.16	1991.44	81.32	52.84	1	84.36	425.73	55.62	1	65.3266	76	127.64	0	0	0	16.4	81.72	87.92	1.53545	186.04	#	#	#	#	#	#	#	#	#	#
T31*	ME49	200	200	###	###	173.5	178.414	#	#	35.7617	29.1258	24.322	10.7905	277.28	57.68	5.89	12.92	2606.16	18.48	70.12	5	0.35	1211.53	0.23	0	15.73	300	10.36	1.96	8.68	0.52	9.52	20.96	279.2	13.96	309.68	#	#	#	#	#	#	#	#	#	#
T32	ME49	200	750	###	###	611	140.914	#	#	25.8478	29.9835	21.1056	23.0631	290.16	68.73	0	1.84	1921.57	44.32	40.72	0	40.28	929.22	21.17	1	58.65	60	49.72	0	0	0	72.24	129.16	85.32	0.623593	286.72	#	#	#	#	#	#	#	#	#	#
T33	ME49	200	200	###	###	944.333	206.986	#	#	28.5847	28.2604	17.7206	25.4343	345.36	54.41	54.44	6.03	2301.13	35.36	47.32	0	49.67	1056.34	31.61	2	26.88	300	30.44	0	0	0.36	28	184.48	208.44	1.73353	420.92	#	#	#	#	#	#	#	#	#	#
T34	ME49	200	420	###	###	736	137.343	#	#	24.916	40.2386	17.6411	17.2043	238.08	53.77	99.01	2.71	1493.35	32.76	50.2	0	32.84	699.57	22.87	1	80.3459	33	125.32	0	0	0	83.32	194.6	220.88	1.2229	498.8	#	#	#	#	#	#	#	#	#	#
T35	ME49	200	950	###	###	###	###	#	#	####	####	####	####	####	####	####	1.59	3748.84	42.64	64.8	0	57.6	1159.11	47.43	6	54.53	2	64.44	0	0	0	####	####	####	####	####	#	#	#	#	#	#	#	#	#	#
T36*	ME49	200	1340	###	###	277.667	189.129	#	#	41.6964	8.44516	43.6415	6.21691	324.92	96.59	86.09	8.89	2171.74	80.6	51.92	0	##	##	##	##	31.84	48	56.56	0	0	0.52	45.68	6	179.48	3.68694	231.16	#	#	#	#	#	#	#	#	#	#
T37*	ME49	1000	3250	###	###	319.333	178.414	#	#	18.1088	23.1237	33.9339	24.8336	348.56	42.99	56.89	30.83	407.62	43.72	0	0	51.71	540.72	33.04	1	63.88	94	48.58	0	0	1	17.48	48.88	221.04	5.2729	287.4	#	#	#	#	#	#	#	#	#	#
T38	ME49	200	120	#	#	442.545	214	0.226271	78.72	#	#	#	#	#	#	#	#	#	#	#	#	#	#	#	#	#	#	#	#	#	#	#	#	#	#	#	22.53	4019.31	124	85	63.1016	36.8984	46.1094	53.8906	262.32	275.8
T39	ME49	200	460	#	#	758.909	486	0.371892	59.56	#	#	#	#	#	#	#	#	#	#	#	#	#	#	#	#	#	#	#	#	#	#	#	#	#	#	#	16.57	4988.43	105	107	49.2093	50.7907	21.8441	78.1559	196.96	344.48
T40	ME49	200	240	#	#	577.091	397.6	0.462588	84.6	#	#	#	#	#	#	#	#	#	#	#	#	#	#	#	#	#	#	#	#	#	#	#	#	#	#	#	23.37	2791.77	59	36	57.9852	42.0148	46.7397	53.2603	282.68	236.96
T41	ME49	200	200	#	#	657.091	302.4	-0.0238308	107.68	#	#	#	#	#	#	#	#	#	#	#	#	#	#	#	#	#	#	#	#	#	#	#	#	#	#	#	29.71	3040.67	151	35	43.8346	56.1654	9.34172	90.6583	243.44	256.16
T42	ME49	200	260	#	#	300.727	322.4	0.429578	19.08	#	#	#	#	#	#	#	#	#	#	#	#	#	#	#	#	#	#	#	#	#	#	#	#	#	#	#	34.83	1862.45	126	6	58.1292	41.8708	37.8936	62.1064	377.24	171.52
T43	ME49	200	180	#	#	384.364	318.8	-0.127844	55.88	#	#	#	#	#	#	#	#	#	#	#	#	#	#	#	#	#	#	#	#	#	#	#	#	#	#	#	34.79	3252.05	102	44	48.703	51.297	40.2516	59.7484	346.04	203.96
T44	ME49	200	260	#	#	406.182	279.6	0.554934	115.8	#	#	#	#	#	#	#	#	#	#	#	#	#	#	#	#	#	#	#	#	#	#	#	#	#	#	#	26.37	3808.19	134	53	56.8223	43.1777	20.278	79.722	239.28	291
T45	ME49	200	120	#	#	362.545	170	0.367896	46.76	#	#	#	#	#	#	#	#	#	#	#	#	#	#	#	#	#	#	#	#	#	#	#	#	#	#	#	21.6	3923.68	136	94	45.4902	54.5098	26.783	73.217	236.12	256.36
T46	ME49	200	40	#	#	235.273	249.6	0.1717	61.04	#	#	#	#	#	#	#	#	#	#	#	#	#	#	#	#	#	#	#	#	#	#	#	#	#	#	#	18.87	2350.68	75	7	#	#	#	#	#	#
T47	ME49	200	260	#	#	478.909	290.4	0.207947	113.84	#	#	#	#	#	#	#	#	#	#	#	#	#	#	#	#	#	#	#	#	#	#	#	#	#	#	#	27.47	3500.55	102	93	#	#	#	#	#	#
T48	ME49	200	200	#	#	348	309.2	0.620116	89.56	#	#	#	#	#	#	#	#	#	#	#	#	#	#	#	#	#	#	#	#	#	#	#	#	#	#	#	15.96	3451.55	84	93	#	#	#	#	#	#
T49	ME49	200	220	#	#	497.091	302	0.176502	84.8	#	#	#	#	#	#	#	#	#	#	#	#	#	#	#	#	#	#	#	#	#	#	#	#	#	#	#	29.01	4538.63	74	22	#	#	#	#	#	#
T50	ME49	200	200	#	#	248	196	0.724635	58.32	#	#	#	#	#	#	#	#	#	#	#	#	#	#	#	#	#	#	#	#	#	#	#	#	#	#	#	10.42	3129.08	91	63	#	#	#	#	#	#
T51	ME49	200	420	#	#	#	#	0.419799	115.32	#	#	#	#	#	#	#	#	#	#	#	#	#	#	#	#	#	#	#	#	#	#	#	#	#	#	#	25.45	4780.5	146	91	#	#	#	#	#	#
T52	ME49	200	280	#	#	295.273	336	0.67956	111.76	#	#	#	#	#	#	#	#	#	#	#	#	#	#	#	#	#	#	#	#	#	#	#	#	#	#	#	5.24	3099.11	94	43	#	#	#	#	#	#
T53	ME49	200	260	#	#	342.545	324	0.12457	57.52	#	#	#	#	#	#	#	#	#	#	#	#	#	#	#	#	#	#	#	#	#	#	#	#	#	#	#	12.6521	###	69	30	#	#	#	#	#	#
T54	ME49	200	#	#	#	#	#	0.1265	84.64	#	#	#	#	#	#	#	#	#	#	#	#	#	#	#	#	#	#	#	#	#	#	#	#	#	#	#	17.39	3182.07	50	19	#	#	#	#	#	#
T55	ME49	200	#	#	#	#	#	##	##	#	#	#	#	#	#	#	#	#	#	#	#	#	#	#	#	#	#	#	#	#	#	#	#	#	#	#	25.07	2906.28	137	31	#	#	#	#	#	#
T56	ME49	200	#	#	#	#	#	0.317835	68.84	#	#	#	#	#	#	#	#	#	#	#	#	#	#	#	#	#	#	#	#	#	#	#	#	#	#	#	17.68	2935.66	77	61	#	#	#	#	#	#
T57	ME49	200	240	#	#	#	#	0.196232	44.56	#	#	#	#	#	#	#	#	#	#	#	#	#	#	#	#	#	#	#	#	#	#	#	#	#	#	#	21.07	2906.71	106	33	#	#	#	#	#	#
T58	ME49	200	280	#	#	733.455	302	0.649601	97.52	#	#	#	#	#	#	#	#	#	#	#	#	#	#	#	#	#	#	#	#	#	#	#	#	#	#	#	22.61	2868.75	93	50	#	#	#	#	#	#
T59	ME49	200	120	#	#	260.727	178	0.0678288	70.24	#	#	#	#	#	#	#	#	#	#	#	#	#	#	#	#	#	#	#	#	#	#	#	#	#	#	#	14.63	4339.65	104	81	#	#	#	#	#	#
T60	ME49	200	200	#	#	606.182	330	0.819661	109.08	#	#	#	#	#	#	#	#	#	#	#	#	#	#	#	#	#	#	#	#	#	#	#	#	#	#	#	28.7	4400.54	129	64	#	#	#	#	#	#
T61	ME49 pBAG1-GFP	200	764	#	#	#	#	#	#	#	#	#	#	#	#	#	#	#	#	#	#	#	#	#	#	#	#	#	#	#	#	#	#	#	#	#	#	#	#	#	#	#	#	#	#	#
T62	ME49 pBAG1-GFP	200	3775	#	#	#	#	#	#	#	#	#	#	#	#	#	#	#	#	#	#	#	#	#	#	#	#	#	#	#	#	#	#	#	#	#	#	#	#	#	#	#	#	#	#	#
T63	ME49 pBAG1-GFP	200	470	#	#	#	#	#	#	#	#	#	#	#	#	#	#	#	#	#	#	#	#	#	#	#	#	#	#	#	#	#	#	#	#	#	#	#	#	#	#	#	#	#	#	#
T64	ME49 pBAG1-GFP	200	215	#	#	#	#	#	#	#	#	#	#	#	#	#	#	#	#	#	#	#	#	#	#	#	#	#	#	#	#	#	#	#	#	#	#	#	#	#	#	#	#	#	#	#
T65	ME49 pBAG1-GFP	200	811	#	#	#	#	#	#	#	#	#	#	#	#	#	#	#	#	#	#	#	#	#	#	#	#	#	#	#	#	#	#	#	#	#	#	#	#	#	#	#	#	#	#	#
A1*	ME49 ASP5-KO	200	100	#	27.491	#	#	#	#	38.62	21.9305	22.3891	17.0584	348.92	#	#	12.11	1205.08	3.2	26.76	0	22.2	912.49	17.32	#	#	#	#	#	#	#	#	#	#	#	#	#	#	#	#	#	#	#	#	#	#
A2	ME49 ASP5-KO	200	50	#	2.893	#	#	#	#	21.41	24.7784	17.6974	36.11	397.12	#	#	19.16	2160.49	10.8	83.28	0	23.8	982.76	20.35	#	#	#	#	#	#	#	#	#	#	#	#	#	#	#	#	#	#	#	#	#	#
A3*	ME49 ASP5-KO	200	150	#	17.165	#	#	#	#	28.53	17.3036	32.1856	21.9826	317.16	#	#	41.75	1726.44	14.56	29.96	0	38.25	1033.15	38.61	#	#	#	#	#	#	#	#	#	#	#	#	#	#	#	#	#	#	#	#	#	#
A4*	ME49 ASP5-KO	200	75	#	23.772	#	#	#	#	31.91	28.9008	21.3476	17.8394	402.48	#	#	24.24	2013.66	14.84	31.68	0	32.12	898.96	32.88	#	#	#	#	#	#	#	#	#	#	#	#	#	#	#	#	#	#	#	#	#	#
A5	ME49 ASP5-KO	200	50	#	32.132	#	#	#	#	28.12	28.44	21.09	22.36	288.92	#	#	11.71	2121.74	14.48	51.24	0	37.24	1068.27	30.05	#	#	#	#	#	#	#	#	#	#	#	#	#	#	#	#	#	#	#	#	#	#
A6	ME49 ASP5-KO	200	25	#	5.435	#	#	#	#	40.86	19.3946	19.8376	19.9114	379.28	#	#	14.54	2175.89	19.2	37.2	14	44.89	1256.19	32.91	#	#	#	#	#	#	#	#	#	#	#	#	#	#	#	#	#	#	#	#	#	#
A7	ME49 ASP5-KO	200	60	14.3026	16.313	308.533	201.042	#	#	38.6438	30.2356	23.2201	7.90056	307.32	#	#	17.39	2461.64	24.84	44	0	11.47	840.27	13.54	#	#	#	#	#	#	#	#	#	#	#	#	#	#	#	#	#	#	#	#	#	#
A8	ME49 ASP5-KO	200	80	#	14.757	423.533	157.292	#	#	32.8112	38.7025	15.0321	13.4541	342.2	#	#	18.83	3069.82	24.36	68.36	4	55.31	702.26	38.14	#	#	#	#	#	#	#	#	#	#	#	#	#	#	#	#	#	#	#	#	#	#
A9	ME49 ASP5-KO	200	80	27.1766	4.435	458.533	276.042	#	#	53.3311	15.0067	17.1386	14.5237	240.16	#	#	8.96	2472.49	8.68	42.84	1	41.55	757.34	34.64	#	#	#	#	#	#	#	#	#	#	#	#	#	#	#	#	#	#	#	#	#	#
A10	ME49 ASP5-KO	200	60	44.6299	10.38	318.533	132.292	#	#	66.2357	11.9087	10.7833	11.0722	263	#	#	18.81	2693.6	14.04	44.28	7	30.11	1198.41	24.57	#	#	#	#	#	#	#	#	#	#	#	#	#	#	#	#	#	#	#	#	#	#
A11	ME49 ASP5-KO	200	#	#	#	#	#	#	#	#	#	#	#	#	#	#	23.35	2032.41	19.4	76.36	0	#	#	#	#	#	#	#	#	#	#	#	#	#	#	#	#	#	#	#	#	#	#	#	#	#
A12	ME49 ASP5-KO	200	#	#	#	#	#	#	#	#	#	#	#	#	#	#	12.4	2143.61	14.08	56.52	0	#	#	#	#	#	#	#	#	#	#	#	#	#	#	#	#	#	#	#	#	#	#	#	#	#
A13	ME49 ASP5-KO	200	#	#	#	#	#	#	#	#	#	#	#	#	#	#	18.36	2772.3	21.6	75.84	0	#	#	#	#	#	#	#	#	#	#	#	#	#	#	#	#	#	#	#	#	#	#	#	#	#
A14	ME49 ASP5-KO	200	40	#	#	195.273	124.4	#	#	#	#	#	#	#	#	#	18.53	2377.96	12	98.16	0	#	#	#	#	#	#	#	#	#	#	#	#	#	#	#	#	#	#	#	#	#	#	#	#	#
A15	ME49 ASP5-KO	200	40	#	#	142.545	92.4	#	#	#	#	#	#	#	#	#	7.31	1630.41	19.28	74.52	0	#	#	#	#	#	#	#	#	#	#	#	#	#	#	#	#	#	#	#	#	#	#	#	#	#
A16	ME49 ASP5-KO	200	60	#	#	224.364	100.4	#	#	#	#	#	#	#	#	#	17.09	2208.7	12.12	44	0	#	#	#	#	#	#	#	#	#	#	#	#	#	#	#	#	#	#	#	#	#	#	#	#	#
A17	ME49 ASP5-KO	200	80	#	#	306.182	142.8	#	#	#	#	#	#	#	#	#	17.24	1916.28	16.24	62.08	0	#	#	#	#	#	#	#	#	#	#	#	#	#	#	#	#	#	#	#	#	#	#	#	#	#
A18	ME49 ASP5-KO pBAG1-GFP	200	55	#	#	#	#	#	#	#	#	#	#	#	#	#	#	#	#	#	#	#	#	#	#	#	#	#	#	#	#	#	#	#	#	#	#	#	#	#	#	#	#	#	#	#
A19	ME49 ASP5-KO pBAG1-GFP	200	32	#	#	#	#	#	#	#	#	#	#	#	#	#	#	#	#	#	#	#	#	#	#	#	#	#	#	#	#	#	#	#	#	#	#	#	#	#	#	#	#	#	#	#
A20	ME49 ASP5-KO pBAG1-GFP	200	84	#	#	#	#	#	#	#	#	#	#	#	#	#	#	#	#	#	#	#	#	#	#	#	#	#	#	#	#	#	#	#	#	#	#	#	#	#	#	#	#	#	#	#
A21	ME49 ASP5-KO pBAG1-GFP	200	179	#	#	#	#	#	#	#	#	#	#	#	#	#	#	#	#	#	#	#	#	#	#	#	#	#	#	#	#	#	#	#	#	#	#	#	#	#	#	#	#	#	#	#
A22	ME49 ASP5-KO pBAG1-GFP	200	187	#	#	#	#	#	#	#	#	#	#	#	#	#	#	#	#	#	#	#	#	#	#	#	#	#	#	#	#	#	#	#	#	#	#	#	#	#	#	#	#	#	#	#
M1	ME49 MYR1-KO	200	75	#	11.923	#	#	#	#	53.28	12.2443	15.1841	19.2908	263.96	#	#	34.21	2208.31	9.12	39.76	0	2.32	634.23	3.84	#	#	#	#	#	#	#	#	#	#	#	#	#	#	#	#	#	#	#	#	#	#
M2*	ME49 MYR1-KO	200	125	#	13.923	#	#	#	#	45.94	27.2927	11.7761	14.9877	310.12	#	#	27.44	2430.47	8.84	56	2	19.57	1145.92	12.75	#	#	#	#	#	#	#	#	#	#	#	#	#	#	#	#	#	#	#	#	#	#
M3*	ME49 MYR1-KO	200	100	#	21.589	#	#	#	#	29.7	35.9421	17.7822	16.5757	381.28	#	#	14.88	2282.89	10.92	30.16	12	##	##	##	#	#	#	#	#	#	#	#	#	#	#	#	#	#	#	#	#	#	#	#	#	#
M4	ME49 MYR1-KO	200	100	#	19.39	#	#	#	#	30.08	28.7244	27.1562	14.0376	474.44	#	#	26.63	1616.5	18.24	47.44	0	24.59	1108.38	20.87	#	#	#	#	#	#	#	#	#	#	#	#	#	#	#	#	#	#	#	#	#	#
M5	ME49 MYR1-KO	200	125	#	9.16	#	#	#	#	22.16	26.8764	16.3763	34.5889	424.76	#	#	17.97	2242.98	19.88	63.56	2	33.97	1136.34	34.22	#	#	#	#	#	#	#	#	#	#	#	#	#	#	#	#	#	#	#	#	#	#
M6	ME49 MYR1-KO	200	75	#	5.435	#	#	#	#	58.45	14.209	11.1386	16.2054	290.52	#	#	23.35	2027.21	7.08	64.76	0	54.51	1128.68	52.02	#	#	#	#	#	#	#	#	#	#	#	#	#	#	#	#	#	#	#	#	#	#
M7	ME49 MYR1-KO	200	20	42.4935	0	306.533	218.542	#	#	59.13	15.8667	13.8437	11.1596	302.52	#	#	8.32	1929.02	8.56	48.24	1	84.52	429.82	68.6	#	#	#	#	#	#	#	#	#	#	#	#	#	#	#	#	#	#	#	#	#	#
M8	ME49 MYR1-KO	200	80	44.2258	21.538	340.533	151.042	#	#	37.5773	23.9175	20.8892	17.616	310.4	#	#	11.51	2908.75	12	61.88	15	38.61	1098.67	29.75	#	#	#	#	#	#	#	#	#	#	#	#	#	#	#	#	#	#	#	#	#	#
M9	ME49 MYR1-KO	200	120	62.3914	6.967	541.867	242.708	#	#	43.1174	8.91231	33.0991	14.8712	307.44	#	#	5	2721.07	6.72	88.32	0	20.6	1075.87	15.46	#	#	#	#	#	#	#	#	#	#	#	#	#	#	#	#	#	#	#	#	#	#
M10	ME49 MYR1-KO	200	120	33.7919	17.13	320.533	63.5417	#	#	27.6173	35.649	18.8544	17.8793	328.2	#	#	6.4	2555.55	12.56	65.24	3	27.96	952.75	21.86	#	#	#	#	#	#	#	#	#	#	#	#	#	#	#	#	#	#	#	#	#	#
M11	ME49 MYR1-KO	200	100	76.6316	0	285.033	241.667	#	#	62.6412	14.2324	15.155	7.97139	385.88	#	#	4.91	1973.58	43.32	40	0	23.92	756.31	15.81	#	#	#	#	#	#	#	#	#	#	#	#	#	#	#	#	#	#	#	#	#	#
M12*	ME49 MYR1-KO	200	200	61.0651	0	343.533	136.042	#	#	66.5135	10.8741	12.0118	10.6006	365.64	#	#	40.61	2443.2	12.24	40.04	1	29.03	759.91	23.86	#	#	#	#	#	#	#	#	#	#	#	#	#	#	#	#	#	#	#	#	#	#
M13	ME49 MYR1-KO	200	60	92.5889	16.789	259.033	209.167	#	#	48.0129	19.7799	20.0259	12.1812	309	#	#	10.17	3629.84	33.88	41.48	34	19.4	988.67	18.6	#	#	#	#	#	#	#	#	#	#	#	#	#	#	#	#	#	#	#	#	#	#
J1	ME49 MYOJ-KO	200	20	#	31.221	#	#	#	#	62.27	14.2953	9.76921	13.6679	364.56	#	#	14.36	2393.42	6.48	48.2	0	32.11	936.36	28.67	#	#	#	#	#	#	#	#	#	#	#	#	#	#	#	#	#	#	#	#	#	#
J2	ME49 MYOJ-KO	200	60	#	8.202	#	#	#	#	52.44	19.3054	15.0792	13.1767	357.04	#	#	10.29	3742.65	15.64	63.68	0	34.12	1073.99	23.63	#	#	#	#	#	#	#	#	#	#	#	#	#	#	#	#	#	#	#	#	#	#
J3	ME49 MYOJ-KO	200	60	#	8.202	#	#	#	#	74.54	14.4719	5.20119	5.78418	313.28	#	#	7.08	1986.33	43.28	44.96	0	16.9	1019.63	16.15	#	#	#	#	#	#	#	#	#	#	#	#	#	#	#	#	#	#	#	#	#	#
J4	ME49 MYOJ-KO	200	80	#	37.966	#	#	#	#	57	17.2418	12.5184	13.2389	349.92	#	#	10.57	3657.03	26.04	73.76	7	29.6	764.54	23.82	#	#	#	#	#	#	#	#	#	#	#	#	#	#	#	#	#	#	#	#	#	#
J5	ME49 MYOJ-KO	200	80	30.0034	0	336.533	83.5417	#	#	14.8596	29.368	21.6439	34.1285	387.36	#	#	15.19	2613.58	85.04	64.52	2	33.08	1075.91	26.1	#	#	#	#	#	#	#	#	#	#	#	#	#	#	#	#	#	#	#	#	#	#
J6	ME49 MYOJ-KO	200	40	27.0535	1.686	341.367	206.458	#	#	40.756	33.0368	13.4053	12.8018	377.76	#	#	6.84	2445.59	41.16	45.68	0	14.79	1145.51	12.04	#	#	#	#	#	#	#	#	#	#	#	#	#	#	#	#	#	#	#	#	#	#
J7	ME49 MYOJ-KO	200	40	36.9002	48.682	421.533	144.167	#	#	34.4623	28.687	17.7935	19.0572	316.52	#	#	10.8	3277.08	15.28	61.76	8	35.88	885.95	30.56	#	#	#	#	#	#	#	#	#	#	#	#	#	#	#	#	#	#	#	#	#	#
J8	ME49 MYOJ-KO	200	100	38.1519	38.806	281.867	148.958	#	#	58.0591	10.9254	13.3933	17.6221	311.2	#	#	6.43	2295.14	40.96	56.64	7	49.71	748.46	40.4	#	#	#	#	#	#	#	#	#	#	#	#	#	#	#	#	#	#	#	#	#	#
J9	ME49 MYOJ-KO	200	100	57.6699	12.588	252.533	290.417	#	#	59.507	16.2015	16.5816	7.70985	368.36	#	#	7.93	3077.38	29.12	56.88	5	18.93	847.79	16.21	#	#	#	#	#	#	#	#	#	#	#	#	#	#	#	#	#	#	#	#	#	#
J10	ME49 MYOJ-KO	200	60	43.1413	0	330.533	249.792	#	#	50.5948	12.731	8.52949	28.1448	316.08	#	#	9.28	3119.95	18.32	76.16	3	54.13	801.58	53.5	#	#	#	#	#	#	#	#	#	#	#	#	#	#	#	#	#	#	#	#	#	#
J11	ME49 MYOJ-KO	200	60	60.8649	31.347	246.033	168.542	#	#	61.0437	18.2921	12.1359	8.52824	362.56	#	#	21.83	2557.28	14.16	40	6	28.59	1010.95	28.82	#	#	#	#	#	#	#	#	#	#	#	#	#	#	#	#	#	#	#	#	#	#
J12	ME49 MYOJ-KO	200	####	####	####	####	####	#	#	#	#	#	#	#	#	#	25.19	1897.73	6.56	65.16	#	#	#	#	#	#	#	#	#	#	#	#	#	#	#	#	#	#	#	#	#	#	#	#	#	#
J13	ME49 MYOJ-KO	200	100	#	#	#	#	#	#	#	#	#	#	#	#	#	16.95	2873.31	7.04	67.48	#	#	#	#	#	#	#	#	#	#	#	#	#	#	#	#	#	#	#	#	#	#	#	#	#	#
J14	ME49 MYOJ-KO	200	60	#	#	#	#	#	#	#	#	#	#	#	#	#	16.93	1570.82	17.72	48.56	#	#	#	#	#	#	#	#	#	#	#	#	#	#	#	#	#	#	#	#	#	#	#	#	#	#
J15	ME49 MYOJ-KO	200	140	#	#	362.545	177.2	#	#	#	#	#	#	#	#	#	12.55	2336	25.04	84.4	#	#	#	#	#	#	#	#	#	#	#	#	#	#	#	#	#	#	#	#	#	#	#	#	#	#
J16	ME49 MYOJ-KO	200	100	#	#	246.182	131.6	#	#	#	#	#	#	#	#	#	31.47	1937.83	9.56	60.6	#	#	#	#	#	#	#	#	#	#	#	#	#	#	#	#	#	#	#	#	#	#	#	#	#	#
J17	ME49 MYOJ-KO	200	20	#	#	177.091	100.4	#	#	#	#	#	#	#	#	#	10.56	1549.17	13.4	28.28	#	#	#	#	#	#	#	#	#	#	#	#	#	#	#	#	#	#	#	#	#	#	#	#	#	#
J18	ME49 MYOJ-KO	200	####	####	####	####	####	#	#	#	#	#	#	#	#	#	20.93	1978.45	46.24	17.28	#	#	#	#	#	#	#	#	#	#	#	#	#	#	#	#	#	#	#	#	#	#	#	#	#	#
N1	Neospora caninum	200	40	42.3492	13.944	333.533	157.292	#	#	31.0631	19.8782	16.3898	32.6689	288.96	#	#	6.51	2470.52	34.92	75.64	0	37.72	643.96	34.83	#	#	#	#	#	#	#	#	#	#	#	#	#	#	#	#	#	#	#	#	#	#
N2	Neospora caninum	200	20	51.9852	13.105	303.533	44.7917	#	#	46.9456	19.7081	10.5902	22.756	309.72	#	#	13.33	3070.76	15.04	54	4	19.28	981.19	20.84	#	#	#	#	#	#	#	#	#	#	#	#	#	#	#	#	#	#	#	#	#	#
N3	Neospora caninum	200	20	38.8673	9.38	401.867	142.708	#	#	35.779	34.0383	14.818	15.3647	278.04	#	#	11.45	2817.91	38.8	72.4	0	18.35	1069.83	19.64	#	#	#	#	#	#	#	#	#	#	#	#	#	#	#	#	#	#	#	#	#	#
N4	Neospora caninum	200	40	30.0084	7.163	330.533	176.667	#	#	44.6312	16.9541	15.4036	23.0112	276.04	#	#	14.32	2800.64	14.52	39.28	5	14.55	1058.88	14.49	#	#	#	#	#	#	#	#	#	#	#	#	#	#	#	#	#	#	#	#	#	#
N5	Neospora caninum	200	40	40.9451	9.349	395.533	233.542	#	#	63.4265	9.79007	19.1523	7.63108	402.04	#	#	14.13	2614.74	11.44	40.96	12	24.71	964.73	25.71	#	#	#	#	#	#	#	#	#	#	#	#	#	#	#	#	#	#	#	#	#	#
N6	Neospora caninum	200	20	104.71	25.091	265.533	176.667	#	#	66.0675	14.9231	7.08651	11.9229	309.32	#	#	14.11	2379.71	17.96	46.24	6	44.55	928.91	39.92	#	#	#	#	#	#	#	#	#	#	#	#	#	#	#	#	#	#	#	#	#	#
N7	Neospora caninum	200	40	51.8244	5.355	226.533	184.792	#	#	37.5345	28.2511	14.7457	19.4688	319.28	#	#	10.48	2585.31	25.48	45.8	4	36.59	1044.02	39.48	#	#	#	#	#	#	#	#	#	#	#	#	#	#	#	#	#	#	#	#	#	#
N8	Neospora caninum	200	20	36.9002	0	213.533	79.1667	#	#	57.2864	16.5943	8.59482	17.5245	322.52	#	#	16.71	2782.24	28.92	44.68	10	21.81	1077.36	23.3	#	#	#	#	#	#	#	#	#	#	#	#	#	#	#	#	#	#	#	#	#	#
*	used in RNAseq
#	test/analysis not performed
##	test interrupted
###	not comparable/protocol incompatible
####	animal deceased
OF	open field
EPM	elevated plus maze
HI	hand investigation
INT	interaction
HB	holeboard
NOR	novel object recognition
SOC	sociability
BA	bobcat attraction
PA	predator aversion
LPA	live predator avoidance

## Sheet: TableS2 legend
*	used in RNAseq
#	test/analysis not performed
##	test interrupted
###	not comparable/protocol incompatible
####	animal deceased
OF	open field
EPM	elevated plus maze
HI	hand investigation
INT	interaction
HB	holeboard
NOR	novel object recognition
SOC	sociability
BA	bobcat attraction
PA	predator aversion
LPA	live predator avoidance
