# Supplementary material for: Neuroinflammation-Associated Aspecific Manipulation of Mouse Predator Fear by Toxoplasma gondii
Source: Cell Rep. 2020 Jan 14;30(2):320–334.e6. doi: 10.1016/j.celrep.2019.12.019 (PMC6963786; doi:10.1016/j.celrep.2019.12.019)
Supplement: Table S3. RNA Sequencing (RNA-Seq) Data, Related to Figures 4, 5, S4, and S5 — The raw reads were deposited at the following link and accession number at the European Nucleotide Archive (https://www.ebi.ac.uk/ena/) PRJEB32699. [file mmc4.xlsx]

## Sheet: Fold change >2x
uninfected vs infected(ME49)				uninfected vs infected(ME49low)				uninfected vs infected(ASP5-KO)				uninfected vs infected(MYR1-KO)				infected (ME49low) vs infected (ASP5-KO)				infected (ME49low) vs infected (MYR1-KO)
Symbol	logFC	FDR		Symbol	logFC	FDR		Symbol	logFC	FDR		Symbol	logFC	FDR		Symbol	logFC	FDR		Symbol	logFC	FDR
Ubd	12.8933	3.72006e-87		Ubd	12.597	6.60934e-178		Cd8a	6.58321	5.08127e-49		Ubd	11.1714	3.85082e-81		Gm15056	9.68828	4.16463e-30		Marco	2.75228	1.50764e-06
Saa3	12.5985	8.12005e-48		Saa3	11.8937	7.33454e-113		Cxcl9	6.49228	1.62544e-83		Cxcl9	10.7349	4.6541e-139		Saa3	7.36128	7.82056e-38		Tgm1	2.01368	0.00774758
Cxcl9	11.8867	6.01696e-253		Cxcl9	11.8214	0		Gbp8	5.74793	3.9313e-117		Saa3	10.0798	3.86481e-125		Irg1	6.65326	9.57884e-41		Lcn2	2.01027	0.00756149
Cd8a	11.3911	1.78903e-86		Cd8a	10.8457	2.78037e-208		Cd74	5.3123	0		Gbp8	9.59701	1.62646e-104		H2-Eb2	6.37371	4.46333e-40		Vdr	1.89313	1.11783e-06
Gbp8	10.5782	0		Gbp8	10.5377	0		H2-Eb1	5.19896	0		Cd8a	9.51582	6.67484e-147		Gbp2b	5.96115	1.10267e-84		Steap4	1.87197	0.00320938
Il18r1	10.4834	9.15426e-78		Serpina3f	10.3799	2.21547e-267		Gm4951	5.14801	3.2082e-56		H2-M2	9.2242	1.33523e-48		Ly6i	5.96095	1.69788e-47		Mefv	1.85757	0.000172558
Serpina3f	10.456	2.55037e-225		F830016B08Rik	10.3295	8.25462e-203		H2-Aa	5.07209	0		Serpina3f	9.19356	7.67563e-84		Mefv	5.87928	1.27661e-27		Sectm1a	1.85192	0.00128048
H2-M2	10.42	7.73575e-129		H2-M2	10.2595	2.57959e-137		Jchain	5.06632	2.26119e-220		Il18r1	8.90283	5.60657e-72		Clec4d	5.51463	3.84469e-28		Cyp4f18	1.84975	0.000141914
F830016B08Rik	10.3882	1.01016e-95		Il18r1	10.1807	3.37074e-135		H2-Ab1	4.94636	4.82227202371144e-312		Gm4841	8.70327	5.80428e-61		Tlr11	5.50348	8.03873e-26		Mcoln2	1.84742	0.000225006
Cd8b1	10.3145	9.20593e-76		Ifng	10.0371	1.28239e-72		Gimap3	4.85232	7.42236e-48		Cd3g	8.68776	1.24942e-95		Slfn4	5.5031	1.58447e-25		Gpnmb	1.84281	2.97814e-05
Ifng	10.1927	8.13266e-52		Cd8b1	9.80808	7.96661e-126		Ifi204	4.80419	1.59715e-45		Cd3d	8.4652	2.01999e-79		Cxcl10	5.46097	3.33554e-67		Timp1	1.82999	0.00139481
Ccl5	10.1588	2.02842e-86		Gm4841	9.79827	2.51678e-235		H2-Ea-ps	4.71648	2.47448e-157		Ccl5	8.45927	7.58943e-100		Hal	5.43963	8.08285e-15		Saa3	1.77664	0.00333519
Cd3g	10.0046	1.33763e-110		Ccl5	9.73565	1.2161e-259		Tgtp2	4.69767	2.99756e-94		Gm4951	8.44194	1.24435e-70		Ubd	5.35933	2.70795e-52		Bcl3	1.75222	9.00271e-06
Cd3d	9.84005	1.25021e-96		Cd3g	9.71709	1.85032e-178		Ccl8	4.63626	3.57231e-40		Cd8b1	8.37976	8.62116e-78		Il1rn	5.32831	3.15227e-25		Hal	1.74543	0.00880902
Gm4841	9.82816	2.7596e-178		Cd3d	9.49417	2.18527e-151		Ccl5	4.55596	2.72427e-75		Cxcr6	8.34237	1.95482e-88		AB124611	5.31781	5.68069e-52		Serpina3m	1.73681	0.000446519
Jchain	9.80214	7.20921e-61		Cst7	9.41916	7.70707e-183		Iigp1	4.15497	4.48846e-91		Cst7	8.32201	8.92831e-77		Gpr18	5.30895	1.00548e-35		Msr1	1.73071	0.0085323
Cxcr6	9.72497	4.50635e-78		Cxcr6	9.28833	5.06192e-207		Fcgr4	4.01022	1.03871e-54		H2-Eb1	8.23737	2.25639e-270		Cxcl9	5.30741	1.21276e-64		Apol7e	1.73026	1.69797e-05
Cst7	9.58885	1.50237e-146		Gbp2b	9.21737	2.01553e-200		Plac8	3.97142	8.76936e-37		Tgtp2	8.17569	1.5937e-131		Cst7	5.25444	1.31888e-60		F830016B08Rik	1.72881	0.00322244
Ccl8	9.3352	3.12787e-48		Gm4951	9.1499	0		H2-Oa	3.86083	2.0982e-41		Cd74	8.13367	1.32127e-293		Sectm1a	5.24666	9.45972e-22		Runx3	1.72471	2.71965e-05
Irg1	9.33381	5.58896e-58		Sectm1a	9.07751	2.19483e-51		Zbp1	3.82864	1.82328e-44		Ifi204	8.13035	1.59969e-62		Ifi205	5.23747	9.29643e-19		Tnfaip2	1.71677	2.16741e-05
F10	9.32587	4.51554e-36		Cxcl13	9.07233	2.34477e-119		Nlrc5	3.81304	6.2645e-78		Cxcl13	8.06337	2.64475e-58		F10	5.21214	3.38916e-23		Nos2	1.69388	0.000446519
Gbp2b	9.31146	4.54877e-169		Irg1	8.98356	3.04844e-93		H2-Q4	3.77639	3.33592e-196		H2-Aa	7.99535	1.18253e-249		Ccl5	5.16289	1.90757e-68		Cd300ld	1.68477	0.000377142
Cxcl13	9.2452	1.11194e-95		Cd74	8.97934	0		Gbp10	3.7746	1.38297e-54		Gbp2b	7.98895	7.20545e-41		Cxcl13	5.12751	4.91567e-38		Slpi	1.66792	0.0294969
Gimap7	9.226	1.51836e-108		Tlr11	8.95836	1.49442e-56		Itgax	3.73128	4.26409e-38		Gimap7	7.98011	1.57618e-69		Slpi	5.12149	3.22141e-16		Hpse	1.65917	4.21101e-05
Gm4951	9.22136	1.25144134939752e-315		Gimap7	8.95374	5.15352e-175		Gm12250	3.70074	1.43671e-37		Gbp10	7.93865	3.07875e-75		Cdkn2a	5.09114	3.39485e-14		Cdkn2a	1.65307	0.0233309
Ly6i	9.21476	3.48008e-54		H2-Eb1	8.91969	0		Gbp4	3.38088	6.63673e-70		Jchain	7.93643	1.00166e-183		Hcar2	5.08137	1.87267e-46		Tnf	1.64857	0.000383028
Mefv	9.2144	2.87128e-29		Ly6i	8.85078	7.7031e-111		Ly9	3.36584	6.56e-39		H2-Ab1	7.91509	2.71846e-242		C3	5.06313	6.28574e-72		Serpina3i	1.63449	0.000707455
Sectm1a	9.20776	4.99001e-40		Jchain	8.84937	1.61845e-122		Psmb9	3.35483	1.84344e-103		Iigp1	7.7082	8.50529e-84		Tgm1	5.05857	4.38734e-19		Ikbke	1.62529	0.000233726
Gzmb	9.10196	2.63747e-42		Ifi204	8.82438	9.72102e-254		Igtp	3.31619	2.91213e-113		Gm12250	7.66094	2.50309e-98		Gm4841	5.00285	2.0134e-88		Socs3	1.61188	5.8556e-05
Cd74	9.09935	0		H2-Ab1	8.79341	0		Spn	3.25016	2.48987e-26		Zbp1	7.6565	2.64623e-88		Mcoln2	4.96819	2.05845e-23		Apol6	1.59634	0.00275399
Gm15056	9.09202	7.44272e-30		Gbp10	8.75748	0		Ifi47	3.24506	3.49416e-56		Ly6i	7.61871	3.36578e-60		Gbp10	4.95926	5.06118e-124		Fgr	1.59345	0.000988267
Nkg7	9.05104	2.10374e-75		F10	8.7154	9.2247e-60		Psmb8	3.20377	8.65868e-155		H2-Ea-ps	7.5395	3.87921e-211		Tnf	4.95465	1.97493e-33		Il1b	1.59011	0.0157147
H2-Eb1	9.03361	0		Ms4a4b	8.69026	1.70609e-220		Tgtp1	3.19818	7.71752e-40		F10	7.51626	7.78665e-50		Gm12185	4.92029	5.0325e-97		Tigit	1.58086	2.16741e-05
Tlr11	9.01562	2.2772e-62		Gm15056	8.67712	4.3819e-58		Gbp6	3.15938	1.5971e-44		Ccl8	7.46667	1.45588e-106		Mnda	4.91305	2.84374e-56		Cd80	1.57482	0.000439091
Ms4a4b	9.01523	1.60339e-81		Zbp1	8.66337	4.88896e-281		H2-K1	3.15385	5.76685e-246		Ms4a4b	7.45617	1.30459e-51		Gpr141	4.86047	9.04247e-26		Apol9a	1.56716	0.00028447
H2-Ab1	8.99326	1.85603e-240		Ccl8	8.65137	1.31781e-195		Gimap4	3.12647	2.19465e-38		Irg1	7.39189	5.77945e-53		Hpse	4.85885	7.74678e-66		Serpina3n	1.56655	1.71875e-05
Ifi204	8.92486	1.72455e-254		Tgtp2	8.61941	0		Ifi44	3.12166	3.13866e-27		Plac8	7.37697	1.1228e-54		Gzmb	4.83879	5.58837e-28		Irg1	1.56073	0.0074189
Cd69	8.85446	3.33316e-54		Nkg7	8.61706	3.68698e-162		Gbp2	2.86751	2.05926e-91		Fcgr4	7.36722	2.58393e-71		Zbp1	4.81466	1.34427e-69		H2-Eb2	1.55818	0.00197527
Clec4e	8.84889	4.69452e-22		Cd69	8.60159	9.33693e-88		H2-D1	2.84809	3.55488e-158		Cxcl10	7.32296	2.94506e-76		Dnase1l3	4.81253	6.93171e-97		Bcl2l14	1.53041	0.0005216
Gimap3	8.79953	9.02975e-97		Fcgr4	8.59559	4.28857e-250		Irgm2	2.8064	1.37555e-95		Nkg7	7.31197	9.4292e-84		Apol6	4.80684	5.77666e-31		Slfn4	1.52855	0.0243184
Sh2d2a	8.78229	4.627e-71		Iigp1	8.57784	0		H2-DMb2	2.70897	2.50257e-23		Slfn1	7.2414	4.94622e-54		H2-M2	4.78772	8.08114e-38		Serpina3h	1.52279	9.35877e-05
Gbp10	8.77671	0		H2-Aa	8.55162	0		B2m	2.70749	6.12651e-174		Gm12185	7.20919	4.22169e-71		Gbp8	4.77043	1.38073e-94		Bst1	1.5024	0.000233726
Zbp1	8.74575	5.86463e-232		Cxcl10	8.52825	1.02131e-241		Slpi	2.7054	2.06676e-23		Gimap3	7.12282	1.01677e-108		Oas3	4.75483	2.39637e-59		Rhbdf2	1.49971	3.26636e-06
Slpi	8.72402	9.60369e-42		Mefv	8.52547	2.84098e-62		AW112010	2.68977	1.63406e-45		Sh2d2a	7.04517	7.287e-48		Cd8b1	4.75314	1.76052e-41		Flnc	1.49383	5.86088e-07
Fcgr4	8.70662	4.68913e-223		Sh2d2a	8.45183	1.78507e-96		Cd52	2.68123	2.90865e-54		Pyhin1	6.96954	2.05575e-32		F830016B08Rik	4.7506	1.95902e-78		AB124611	1.48875	0.0060991
H2-Aa	8.68875	0		Gimap3	8.40552	2.17765e-196		Slamf8	2.67444	2.78136e-18		Ifi202b	6.946	7.74441e-33		Klrk1	4.71417	7.07757e-42		9930111J21Rik1	1.48205	0.0132753
Il1rn	8.65876	6.01301e-40		Gzmb	8.38091	6.11889e-77		Tap1	2.50198	2.99498e-62		Slamf7	6.88815	6.74902e-66		Ccl2	4.69243	1.28126e-36		Aspg	1.47179	0.000228467
Tgtp2	8.62568	0		Gm12250	8.31472	3.53877e-307		Cybb	2.49903	3.51428e-31		Mnda	6.86694	4.8694e-40		Batf2	4.68134	1.12438e-71		Atp8b4	1.46875	0.00247523
Iigp1	8.60574	0		Slamf7	8.22232	1.81306e-189		Oasl2	2.45009	9.7051e-39		Ms4a4c	6.84666	1.42609e-36		Clec4e	4.681	4.53523e-19		C1ra	1.46716	4.21101e-05
Slamf7	8.58483	3.75575e-86		Plac8	8.1927	4.09403e-195		Il7r	2.41595	7.60502e-21		Oas3	6.83844	1.28586e-41		Serpina3f	4.67553	4.06104e-47		Lyz2	1.46427	9.00271e-06
Cxcl10	8.5411	3.60777e-170		H2-Ea-ps	8.17522	0		H2-DMb1	2.41496	2.81124e-41		Igtp	6.78777	1.49878e-154		Il12b	4.6562	3.30726e-18		Stx11	1.46239	0.000601963
Plac8	8.51444	1.33156e-104		Il1rn	8.14318	3.09175e-69		Serpina3g	2.39994	7.94463e-17		Cxcl11	6.72595	5.22233e-58		Klra2	4.62045	9.17626e-36		Ctsw	1.45667	0.000137915
Slfn1	8.51374	4.84559e-68		Slfn1	8.13968	1.20445e-108		Clec7a	2.37447	1.35071e-18		H2-Oa	6.71304	1.17214e-79		Wfdc17	4.60935	4.78504e-17		Hk3	1.45303	0.000993902
H2-Ea-ps	8.37001	3.01075e-244		Hcar2	8.0987	7.65434e-123		H2-Ob	2.36307	4.55017e-22		Hcar2	6.70018	7.25861e-62		Gm12250	4.59468	6.58594e-101		Ifng	1.45207	0.00297514
Gpr171	8.36439	2.50466e-47		Clec4e	8.07123	2.4142e-52		Irgm1	2.34865	1.21519e-67		Il1rn	6.68855	6.37558e-56		Fam26f	4.58871	1.5501e-50		Lrg1	1.44564	0.00495731
Gm12250	8.3555	1.90778e-261		Gm12185	8.05557	1.36191e-248		C4b	2.34849	2.65875e-120		Klrk1	6.6731	1.0716e-48		Fcgr4	4.56401	1.43486e-78		Acp5	1.44493	0.00111472
Prf1	8.26211	2.22253e-45		Gpr171	8.02406	9.37893e-88		Gbp5	2.34446	1.45928e-26		Itgax	6.6019	1.90856e-75		Timp1	4.54483	1.09181e-23		Itgb7	1.44279	2.16741e-05
Pou2af1	8.14057	2.65884e-34		Ifi205	8.00564	4.96833e-46		S100a9	2.32982	5.49778e-08		Ifi47	6.59796	2.99009e-98		Marco	4.53819	5.31895e-17		Tgfbi	1.44274	0.000375762
Clec4d	8.13986	2.68701e-24		Slpi	7.85542	5.00862e-59		Epsti1	2.32975	1.66067e-30		Gbp6	6.5809	3.52414e-70		Bcl2l14	4.51826	9.9905e-25		Aoah	1.43442	0.00504609
Gm12185	8.10159	1.86576e-179		Mnda	7.79754	6.32876e-133		Ccl12	2.31774	5.70835e-16		Nlrc5	6.47677	1.86275e-127		Lilrb4a	4.51646	4.54638e-48		Acap1	1.43197	0.000355062
Hcar2	8.05015	9.46944e-121		Il27	7.77615	1.79194e-53		Gbp3	2.27204	5.86759e-87		Cd3e	6.45059	4.324e-91		Cxcl11	4.51438	2.22674e-46		Apol9b	1.42848	0.00122716
Lilr4b	8.03165	3.95189e-31		Prf1	7.74793	1.46258e-51		C3	2.16165	8.07513e-27		Batf2	6.38663	2.5901e-85		Slamf7	4.49368	2.43067e-69		Ptgs2	1.42673	7.91339e-05
Cd3e	8.02123	1.07641e-94		Cd3e	7.7294	7.81451e-125		Cd274	2.10639	8.01049e-34		Ifi44	6.38167	1.29116e-47		Sh2d2a	4.46484	6.30431e-35		Lilr4b	1.4266	0.00969344
Ifi205	8.00485	3.77459e-39		Ifi202b	7.6575	6.33779e-160		Igsf6	2.08392	2.32373e-21		Tgtp1	6.33677	4.63711e-80		Apol9b	4.42687	2.99841e-33		Il1rn	1.41935	0.0090496
Il27	7.94321	4.64889e-63		Klrk1	7.65514	2.91628e-107		Oas1a	2.06181	1.19941e-16		Cxcr3	6.32325	1.71832e-67		Ccr7	4.4252	4.81003e-22		Cd27	1.41666	0.00324987
Mnda	7.91874	8.00619e-122		Cxcl11	7.56926	3.36891e-128		Ms4a6b	2.03505	8.0599e-19		Gbp4	6.31511	2.12151e-88		Cyp4f18	4.42505	8.96795e-27		Klra2	1.41185	0.00635972
Ifi202b	7.88787	1.30263e-137		Nlrc5	7.56017	0		Slfn8	2.03408	1.00504e-14		Pou2af1	6.2661	3.2186e-56		Nos2	4.42152	3.82998e-26		Atf3	1.41071	9.00271e-06
Klrk1	7.87842	7.89142e-84		Batf2	7.5477	1.26006e-197		Lag3	2.03254	6.56e-39		H2-Q5	6.21808	2.24459e-64		Apol9a	4.4145	1.47071e-34		Gpr132	1.40606	0.00558456
Cxcr3	7.77626	1.02826e-75		Pyhin1	7.54733	5.75949e-155		Ctsw	2.00194	2.02788e-14		Dnase1l3	6.19881	4.55457e-52		Slfn1	4.41045	8.65665e-36		Phldb3	1.40391	0.00268691
Pyhin1	7.74833	5.15912e-128		Ifi47	7.54225	0		Bst2	1.9988	9.71933e-51		Slpi	6.15296	3.75017e-106		Iigp1	4.3998	1.36252e-92		Alas2	1.3896	0.00130636
Cxcl11	7.72302	1.44154e-79		H2-Oa	7.50071	1.08492e-229		H2-T23	1.98049	4.18768e-79		Ifi44l	6.13449	5.24495e-33		Cd3d	4.3989	5.30148e-39		C3	1.38263	0.00199561
Ifi47	7.72294	9.9214e-152		Igtp	7.4937	0		Itgal	1.95997	6.28483e-18		Psmb9	6.13411	1.03263e-131		Ctla4	4.38569	3.47415e-19		Cd8b1	1.38187	0.00020693
Tnfsf14	7.70899	8.71797e-48		Phf11a	7.47745	2.79209e-63		Serpina3h	1.93152	0.00168985		H2-Q4	6.09747	3.34135e-182		Msr1	4.37846	1.66847e-23		Pirb	1.38107	0.00143911
Ms4a4c	7.68775	1.59573e-75		H2-Q5	7.47652	2.48335e-119		Oas2	1.90824	1.04514e-10		Gbp2	6.06898	5.47627e-108		Sct	4.37475	9.75276e-24		Kcnn4	1.38095	0.00105642
Nlrc5	7.66678	2.16391e-198		Il12b	7.45906	4.24681e-47		Cd48	1.88667	4.68465e-17		Psmb8	6.00684	1.86523e-139		Ciita	4.37002	1.58533e-103		Ms4a7	1.37999	0.000408597
Mzb1	7.62551	3.41596e-37		Ms4a4c	7.45297	5.00267e-128		Parp14	1.86693	1.48656e-32		Ms4a4d	5.92534	2.666e-68		Sh2d1a	4.34614	1.0105e-22		Lgals3	1.37866	0.00202435
Cd19	7.61778	2.73307e-31		Itgax	7.44784	3.01408e-275		Ctss	1.86668	1.10593e-66		Irgm2	5.86175	2.70095e-183		Cd3e	4.3225	1.64462e-43		Cd200r4	1.37285	0.00417942
Batf2	7.60282	1.38454e-202		Cxcr3	7.41671	1.1495e-110		Usp18	1.86104	3.65527e-20		Cd22	5.85049	1.25477e-67		Runx3	4.31989	1.47806e-36		Hcar2	1.37233	0.00118915
Phf11a	7.59936	2.21823e-52		Oas3	7.39789	8.7184e-146		Gbp7	1.84244	7.4633e-27		C3	5.83303	1.09382e-94		Fpr2	4.31566	7.60176e-24		Pglyrp2	1.37208	0.00327282
Il12b	7.59665	7.05333e-44		Gbp6	7.37031	0		Cd180	1.83302	1.9649e-13		Cd2	5.76764	8.97831e-64		Bst1	4.31008	3.39049e-31		Ubd	1.36966	0.0148548
Itgax	7.59149	4.94138e-197		Gbp4	7.27151	2.32632e-287		Gbp9	1.82496	2.54997e-30		Oasl2	5.76107	5.06041e-82		Gpr132	4.2964	1.0947e-26		Prf1	1.36845	0.0143297
Prg2	7.59	4.92511e-38		Runx3	7.27068	1.4973e-102		Sp110	1.8157	1.853e-21		H2-DMb2	5.74905	2.42483e-78		1700123I01Rik	4.27877	2.67902e-21		Ch25h	1.36773	0.00216366
C3	7.57121	5.76985e-99		Dnase1l3	7.26494	2.73424e-230		Rtp4	1.7997	2.21586e-20		BC147527	5.74443	2.72502e-43		Ifi47	4.27688	1.8721e-95		Card11	1.36513	0.00306062
Runx3	7.54952	1.93683e-66		C3	7.24251	1.12197e-244		Slc11a1	1.79228	1.81025e-23		Ly9	5.72124	3.51088e-70		Ifng	4.24377	2.44714e-20		Sh2d2a	1.36492	0.00126222
Gzma	7.53536	4.19674e-30		Lilr4b	7.24117	7.5084e-63		Lyz2	1.78815	1.84274e-52		Il18rap	5.67613	1.7306e-61		Klrb1b	4.24206	1.12264e-20		Gpr141	1.36444	0.0064944
H2-Q5	7.52996	2.30349e-110		Tgtp1	7.23999	0		Myo1g	1.78103	5.38452e-10		Mzb1	5.6715	1.50803e-67		Cd8a	4.23532	6.48142e-56		Zmynd15	1.3504	0.00533013
Igtp	7.51562	0		Clec4d	7.21491	1.40016e-61		Ifi27l2a	1.77442	1.8521e-07		Slamf8	5.65213	2.5761e-54		Nkg7	4.23089	1.60664e-52		Gzma	1.34494	0.0168089
Oas3	7.50605	2.11563e-154		Themis	7.18278	3.24258e-75		Ltb	1.75575	1.9649e-13		Oas1g	5.62758	6.76305e-27		C1s1	4.21504	1.45911e-40		Gfap	1.34238	0.00253096
H2-Oa	7.45871	5.68522e-283		Pou2af1	7.16987	5.01777e-67		Irf7	1.73061	2.02788e-14		Cd52	5.62131	5.60112e-86		Plac8	4.19752	3.70909e-63		Clec2i	1.34222	0.00212818
Il18rap	7.43088	2.02364e-53		Prg2	7.09618	5.99275e-44		Trim30a	1.72653	2.03969e-23		Fam26f	5.6166	2.70184e-44		Ifi202b	4.19735	6.67732e-48		Sctr	1.34177	0.00697323
Ubash3a	7.41644	1.22982e-53		Cd22	7.08618	4.00132e-136		Slfn2	1.70981	8.83847e-17		Ccl12	5.54612	5.04542e-59		Ifi44l	4.19544	3.42774e-56		Itgal	1.33938	1.35879e-05
Gbp6	7.40022	0		Ubash3a	7.08147	1.35194e-60		5031426D15Rik	1.68222	8.15594e-08		AB124611	5.54595	2.37108e-54		Gbp6	4.1937	1.44465e-121		Soat2	1.33638	0.00481076
Gpr141	7.39448	5.51825e-36		AB124611	7.06236	7.03448e-140		Cd86	1.66727	1.13378e-18		AW112010	5.53493	9.05333e-76		Il18rap	4.17103	9.70477e-43		Myo1g	1.3328	0.000228467
Gbp4	7.38713	6.11208e-189		Gbp2	7.03286	0		Hk3	1.66313	2.26021e-15		Gm1966	5.52682	1.17794e-30		Igtp	4.15822	3.97436e-95		Maff	1.32294	0.00197527
Cd22	7.37498	1.63116e-85		Il18rap	7.00379	1.13217e-120		Cd300lf	1.63073	4.21421e-16		Irgm1	5.51089	1.47682e-117		H2-DMb2	4.15241	6.78043e-63		Nlrc3	1.32166	0.00206711
Themis	7.35637	9.87645e-64		Gpr141	6.96852	4.84919e-59		Fgl2	1.59983	2.82907e-14		Gimap4	5.49143	4.55954e-91		Cd69	4.14829	1.01806e-30		Lilrb4a	1.32137	0.00630587
AB124611	7.32945	1.67575e-106		P2ry10	6.9645	4.48327e-68		Ciita	1.5962	1.01552e-13		Spn	5.44511	1.31759e-65		Gbp2	4.14633	3.67594e-78		Capg	1.32116	0.00365639
Fam26f	7.32263	1.75662e-59		Bcl2a1d	6.94697	2.85198e-74		Rac2	1.59557	2.85098e-19		Cybb	5.4369	7.21422e-79		Acp5	4.14603	2.19592e-27		Gzmb	1.31662	0.00882008
Tgtp1	7.29412	1.53092e-250		Cd19	6.93017	1.05357e-56		Uba7	1.59469	1.07209e-21		Gzma	5.40309	1.23626e-40		Serpina3g	4.14544	1.5584e-38		Apol10b	1.31647	0.000393394
Dnase1l3	7.25735	5.80598e-157		Psmb9	6.90971	2.11862e-275		Fcgr2b	1.59465	1.08798e-18		Ikzf3	5.34165	8.45519e-42		Fgr	4.14313	6.05541e-20		Podnl1	1.308	0.000233726
Gbp2	7.20767	1.16567e-188		H2-Q4	6.88892	0		Csf2rb	1.58322	3.52317e-13		Serpina3g	5.28437	9.54038e-75		AI607873	4.13157	1.58192e-56		Serping1	1.30611	0.000380731
P2ry10	7.20322	4.43036e-40		H2-DMb2	6.88105	1.68768e-182		Ly86	1.57252	1.85289e-39		Tap1	5.24195	3.1883e-166		Oasl1	4.1132	1.23846e-31		Gimap8	1.30516	0.00132713
Marco	7.17769	2.77407e-24		C130026I21Rik	6.88053	2.99862e-77		Ccl6	1.57251	2.64593e-13		H2-K1	5.23916	5.9736e-188		Gbp11	4.10578	2.54531e-74		Mmp19	1.30467	0.00199561
Bcl2a1d	7.1248	3.31509e-59		Fam26f	6.87976	7.18302e-134		Trim30d	1.57201	1.67086e-09		Cd274	5.18661	4.85503e-119		Pou2af1	4.10207	4.23605e-23		Gfi1	1.30359	0.00128048
Cd2	7.08439	5.79099e-81		Psmb8	6.85494	8.26636e-290		Mpeg1	1.56698	2.84134e-37		Acap1	5.18659	3.89333e-52		Aoah	4.09683	2.04347e-33		Slamf7	1.30195	0.000374089
Gfi1	7.07705	3.49605e-49		Cd2	6.83817	1.77569e-106		Crybb1	1.55564	1.80238e-09		Phf11b	5.17435	7.13259e-43		Acap1	4.06987	3.69854e-41		Il18rap	1.29842	0.000233726
Spn	7.05469	2.17103e-80		Gzma	6.77594	3.06146e-56		Rhoh	1.54845	3.14778e-09		Lilrb4a	5.10781	5.51859e-32		Lgals3	4.06986	5.15088e-36		Dnaaf3	1.29165	0.00179662
Fcrla	7.04452	4.98502e-34		Ly9	6.76226	3.76407e-236		Il2rg	1.53238	1.22616e-14		Gbp5	5.09985	4.15402e-63		Il2rg	4.05009	2.02848e-55		Cd5	1.28905	0.000137915
Acap1	7.0276	3.32402e-80		Spn	6.75001	3.4628e-141		Btk	1.51779	1.44592e-09		Mx1	5.09494	8.25346e-41		Adgrg5	4.04845	1.24892e-37		Cd8a	1.28778	3.12742e-05
Rgs1	7.01206	4.41666e-56		Ifi44l	6.74923	1.24306e-169		Cd84	1.49491	2.54837e-17		Oas1a	5.07498	2.40885e-49		Lilr4b	4.04267	1.65401e-21		Ripk3	1.28447	0.00638626
H2-DMb2	6.98332	2.26071e-179		Gfi1	6.71423	1.2831e-67		Cxcl16	1.48771	2.38049e-17		AI607873	5.06257	9.48507e-29		Ms4a4b	4.02769	5.95722e-73		Ctse	1.28281	0.000946107
Ly9	6.98179	1.815e-140		Ifi44	6.68798	4.91973e-286		Ms4a6c	1.47783	1.35898e-09		Irf7	5.03301	4.4005e-51		Tgtp1	4.02197	7.79858e-109		Mill2	1.282	0.00505934
Apol7e	6.98068	4.71494e-34		Mzb1	6.68624	1.01023e-60		Ifit1	1.47684	1.44199e-08		Clec7a	5.01991	2.69224e-73		Itgal	4.0145	1.06596e-89		Pim1	1.28121	7.91339e-05
C130026I21Rik	6.97129	3.538e-83		Rgs1	6.67005	4.93689e-93		Adgre1	1.47102	1.23553e-29		Ifi27l2a	5.01701	6.57899e-30		Hk3	3.9959	1.00454e-47		Spn	1.27845	0.000478144
Psmb9	6.9526	2.22643e-268		Ms4a4d	6.66243	4.48193e-108		Lax1	1.46988	1.64088e-06		Apol9b	5.00963	4.99828e-37		Ifi204	3.99564	1.54668e-65		Nkg7	1.27793	0.000228467
AW112010	6.94647	2.89165e-72		Slamf8	6.66038	2.39956e-159		H2-M3	1.46877	1.05929e-19		Icos	4.99483	1.76474e-31		Ccl8	3.99326	5.99808e-43		Clec12a	1.27747	0.000455242
Ms4a1	6.94018	3.083e-20		Acap1	6.64585	2.35303e-112		Aif1	1.46617	9.86852e-26		Ctse	4.88083	2.64531e-47		Il12rb1	3.98763	1.77975e-59		Ccr7	1.26905	0.00568682
Cybb	6.93789	9.20367e-76		Bcl2l14	6.60784	5.44122e-62		Clec4a2	1.46505	1.22837e-09		Oasl1	4.87113	5.86023e-25		Steap4	3.98037	1.49073e-14		Cd109	1.26872	0.000439091
Serpina3g	6.92739	1.79959e-75		Marco	6.59181	3.95564e-42		Cryba4	1.46496	1.71269e-07		Usp18	4.85855	4.09194e-62		Gm4951	3.97644	4.33615e-102		C1s1	1.2686	0.00514817
Lilrb4a	6.92638	1.27655e-44		Serpina3g	6.56015	2.59895e-166		Hck	1.46441	6.53706e-14		Adgrg5	4.82405	5.36898e-43		Cfb	3.97537	4.08623e-44		Plbd1	1.26456	0.00228985
Clec7a	6.91488	6.35497e-44		AW112010	6.53357	1.16151e-209		AF251705	1.45208	9.34034e-24		Gbp3	4.81249	5.75714e-77		Phf11a	3.96983	1.72832e-22		Tmem106a	1.26081	0.000595478
H2-Q4	6.91373	0		Apol7e	6.52488	1.06079e-62		Psd4	1.43923	4.60475e-11		H2-DMb1	4.80773	3.02781e-83		Slamf8	3.96642	5.11639e-65		Nptx2	1.25619	0.0399897
Ms4a4d	6.91107	2.69256e-54		Cd52	6.50795	5.91148e-187		Clec5a	1.43551	5.1506e-13		Ccl2	4.80644	4.12547e-27		Ccl4	3.95708	1.89304e-23		Gimap3	1.25473	6.92983e-05
Ifi44l	6.89094	5.55117e-132		Ccl7	6.49141	3.09483e-61		Gmfg	1.43265	1.79528e-07		Bst2	4.77224	1.08495e-74		Cybb	3.9551	4.05879e-89		Serpina3g	1.2542	0.00231444
Psmb8	6.87428	4.06467e-293		Gm1966	6.48492	3.33285e-129		Naip2	1.43027	5.43777e-10		H2-Ob	4.73436	2.38842e-78		Il1b	3.95195	8.79193e-13		Ciita	1.25361	7.91339e-05
Ikzf3	6.86287	1.51792e-44		Gimap4	6.47545	1.45964e-199		H2-T10	1.41473	3.26805e-09		Phf11d	4.73013	8.32523e-39		Cd3g	3.93323	9.00419e-47		S1pr3	1.25321	0.000228467
Gimap4	6.8612	2.07147e-85		Cybb	6.47506	3.68676e-264		Fcer1g	1.40846	4.28298e-18		Ciita	4.70476	6.33425e-87		Ms4a4c	3.92825	1.56137e-44		Ccr2	1.25182	0.00066181
Slamf8	6.85909	2.44771e-96		Apol9b	6.46876	7.35847e-78		D17H6S56E-5	1.40714	5.78103e-07		B2m	4.6843	8.33082e-135		Gpnmb	3.92541	4.555e-23		Sytl3	1.25173	0.00170894
Gpr18	6.80989	1.11273e-46		Gpr18	6.45673	1.1413e-71		Ptprc	1.40463	9.06404e-18		H2-T23	4.68346	6.65903e-119		Lyz2	3.92136	4.78662e-45		Il2rb	1.25136	0.000439091
Cd52	6.78458	1.68875e-115		Lilrb4a	6.44969	2.65e-98		Itgb2	1.3993	6.76513e-25		Casp4	4.6808	8.67125e-33		Ubash3a	3.91251	6.85641e-21		Il2rg	1.25096	0.00306062
Ifi44	6.68938	1.61969698404123e-312		Irgm2	6.42434	0		Casp1	1.39109	5.4247e-11		Rtp4	4.65718	1.59788e-62		C1ra	3.91174	2.50625e-68		A2m	1.24857	4.64774e-05
Gm5547	6.65982	3.74679e-30		Ikzf3	6.40716	1.75433e-85		Neurl3	1.38894	2.23841e-10		Slfn8	4.65153	1.81836e-32		Bcl3	3.90856	7.93084e-35		Slamf1	1.2478	0.0233464
Klra2	6.61937	3.14441e-44		Oasl2	6.30298	2.48243e-288		Fyb	1.38398	7.71803e-18		H2-D1	4.64668	1.28666e-158		Tgtp2	3.90019	1.20568e-120		Cd3e	1.24767	0.000272643
Lyz2	6.61823	1.77492e-34		Irgm1	6.20478	0		Sash3	1.38115	2.025e-17		Itgal	4.63016	2.30292e-75		Irf7	3.89661	1.06747e-58		Ccl5	1.24697	0.0243645
Ccl7	6.60595	8.0858e-53		Tap1	6.20216	2.56528e-243		Hcls1	1.37134	1.76962e-12		C4b	4.60496	1.81748e-167		Sit1	3.8796	4.73202e-20		Il27	1.24688	0.0197628
Gm1966	6.5856	3.50886e-146		Clec7a	6.1932	4.60715e-141		Xaf1	1.37114	1.71463e-19		Isg15	4.57964	5.93723e-41		Mlkl	3.87568	4.33318e-30		C130050O18Rik	1.24657	0.00599766
C920009B18Rik	6.58507	6.13339e-37		Ctse	6.19224	2.40663e-93		BC035044	1.36243	7.63275e-07		Gbp7	4.5654	2.51544e-37		Atp8b4	3.8735	1.28965e-22		Lrrc25	1.24339	0.00297514
Bcl2l14	6.57976	1.33396e-59		BC147527	6.17459	6.99406e-96		Stat1	1.35963	1.93639e-37		AI662270	4.52333	1.15373e-33		Gbp4	3.87262	9.59584e-77		Zbtb42	1.2431	0.0013091
Mcoln2	6.54019	2.32779e-29		Gbp5	6.16775	4.079e-208		Fcgr3	1.35858	1.10833e-18		Gpr65	4.51897	6.54077e-34		Soat2	3.87164	6.20252e-20		Fam26f	1.23626	0.0145038
Ctse	6.53235	1.0153e-62		AI607873	6.1283	7.75467e-147		Ncf1	1.35516	9.33084e-27		Tspan32	4.50298	2.03387e-35		Il27	3.87153	3.18085e-17		Ubash3a	1.23587	0.00514247
Apol9b	6.47375	2.47009e-93		H2-K1	6.12765	8.70353e-292		Trim12a	1.35332	2.98877e-08		Slamf6	4.42527	7.15115e-35		Gpr171	3.86687	7.17426e-30		Adgb	1.23486	0.0133846
Irgm2	6.4193	0		Oas1g	6.11757	1.59078e-57		Oas1b	1.34985	2.04152e-06		Epsti1	4.40814	2.02515e-51		Mzb1	3.85142	1.60958e-15		Cfb	1.23224	0.00276468
Ccl4	6.41257	4.59779e-30		Klra2	6.08976	8.87065e-83		Pld4	1.34855	1.03934e-19		Ifit1	4.39401	6.78099e-35		Cd27	3.84752	8.05123e-22		Sh2d1a	1.2303	0.0162742
Tgm1	6.35799	7.81148e-37		Klrb1b	6.06303	2.90099e-50		Myo1f	1.33935	7.13189e-19		Oas2	4.36777	2.29238e-29		Ly6c2	3.84046	1.5398e-24		S1pr4	1.2303	0.00109486
Tigit	6.35617	3.96979e-26		Pglyrp2	6.05724	3.52223e-46		Lcp2	1.3207	2.02788e-14		Slfn2	4.34817	2.45875e-63		Irgm1	3.83626	4.01975e-92		Zc3h12a	1.22591	0.000831396
Adgrg5	6.34218	1.0429e-58		Adgrg5	6.05448	1.14871e-91		Lpxn	1.31905	2.52049e-10		Bcl2a1b	4.34378	3.28853e-36		Oasl2	3.83165	6.53959e-76		H2-Q5	1.22573	0.000209779
Pglyrp2	6.32366	3.63317e-37		Tgm1	6.02268	4.35835e-41		Csf3r	1.3092	5.5855e-14		Fgl2	4.34332	3.5411e-55		H2-Ab1	3.82618	5.85857e-61		Il12rb1	1.22072	0.000784307
Itgal	6.31511	2.00703e-108		Itgal	5.99249	1.24109e-238		Ifit3	1.30854	1.3126e-20		Apol9a	4.34192	6.38238e-38		AW112010	3.82536	1.81181e-56		Il18r1	1.22055	0.000624666
Spib	6.31023	5.31564e-29		Ciita	5.98553	6.69084e-308		C1qa	1.30467	2.53123e-15		Ctsw	4.32345	4.87221e-60		Cd274	3.81288	1.50695e-89		Spo11	1.21782	0.039118
AI607873	6.30557	2.67483e-92		Mcoln2	5.97799	4.45854e-49		Dock2	1.29931	2.13578e-18		Il2rg	4.32283	1.49182e-59		Cd52	3.80744	6.34153e-47		Il27ra	1.21596	0.00519532
Icos	6.30093	1.62336e-38		Ccl2	5.97387	2.80051e-81		Cd53	1.29275	4.56324e-21		Parp14	4.26193	2.94953e-70		Cd40	3.80549	1.89416e-31		Ms4a4b	1.21582	0.00575924
Tap1	6.29868	2.22657e-165		Icos	5.96691	6.67169e-101		Ikzf1	1.288	4.11264e-18		Lyz2	4.23579	3.52603e-278		Gbp5	3.80532	4.3667e-75		Gpr18	1.21236	0.00625414
Oasl2	6.27954	4.42213e-264		Cd274	5.9387	0		Naip5	1.28765	6.35523e-07		Treml2	4.23425	6.17621e-29		Clec7a	3.79829	4.51036e-45		Timd4	1.20915	0.0357366
Gbp5	6.27287	9.50408e-175		Apol9a	5.93732	4.01808e-82		Themis2	1.28494	1.35898e-09		Hk3	4.20567	6.82133e-49		Ikzf3	3.78078	1.85873e-31		Fcgr4	1.20759	0.0154055
Gpr132	6.25152	3.83897e-39		Gpr132	5.90926	1.46341e-63		Pirb	1.27666	2.52717e-05		Hpse	4.20423	5.69783e-47		Ctsw	3.78072	3.82559e-36		Adgrg5	1.20487	0.00396526
Irgm1	6.24142	5.63699e-307		Ccl4	5.90759	1.13699e-63		Isg15	1.27077	9.14022e-09		Il2rb	4.19822	1.56139e-50		AA467197	3.7706	8.92445e-13		Cd22	1.20486	0.000946107
BC147527	6.2383	6.98588e-93		Hpse	5.89094	6.59367e-153		Rasal3	1.26616	2.07281e-09		Plbd1	4.18564	1.12515e-43		Jchain	3.76075	6.20252e-20		Neurl3	1.2003	2.16741e-05
H2-K1	6.21084	1.49547e-199		Ms4a1	5.82701	3.80946e-45		Irf1	1.25924	2.40761e-17		Gbp9	4.17926	5.49533e-49		Gimap7	3.75165	5.16726e-54		Lat	1.19892	0.00104719
Oas1g	6.20138	1.75919e-77		Ctsw	5.80627	2.57541e-116		Parp9	1.25795	2.20094e-15		Ly6c2	4.17027	9.98781e-70		Apol7e	3.74763	3.43022e-21		Ly6i	1.19833	0.0289982
Ctsw	6.18273	7.95331e-71		Ccr7	5.80344	2.32129e-60		Lat	1.2574	1.27301e-06		Cytip	4.16905	3.73515e-35		Oas1g	3.74701	5.53897e-21		Ccl19	1.19424	0.00641271
Siglecg	6.16933	1.77366e-25		Tigit	5.76954	5.12185e-61		Gsdmd	1.25665	3.40309e-10		Ltb	4.16459	6.16552e-59		Podnl1	3.73314	1.66434e-30		Itk	1.18527	0.000510113
Msr1	6.1689	2.61929e-30		Cd226	5.75798	6.00592e-48		Casp12	1.25285	0.000130429		Stat1	4.15422	6.56047e-87		Isg15	3.73154	5.72826e-62		Tmem252	1.18311	0.00306062
Hal	6.14229	9.06911e-12		H2-DMb1	5.7444	1.84793e-210		Was	1.24709	4.89378e-09		Igsf6	4.13219	6.53505e-50		Cytip	3.72786	2.81176e-35		Pstpip1	1.18177	0.00266486
Ccl2	6.14103	8.52024e-56		Lyz2	5.72663	4.9684e-182		Ptpn6	1.24556	1.23851e-12		C1s1	4.10606	1.43777e-43		Nlrc5	3.72634	6.01498e-74		Tgm2	1.17714	0.000454284
Klrb1b	6.13677	2.90675e-37		Ccl12	5.70168	5.28283e-128		Ncf4	1.23793	2.46087e-06		Mlkl	4.09675	3.79679e-28		C1rb	3.72324	1.3282e-18		Rab20	1.17649	0.00112782
Slc28a2	6.12424	3.18089e-30		Hk3	5.68154	1.94558e-128		C1qb	1.23741	5.70835e-16		Cd180	4.08462	3.70149e-61		Mmp25	3.72249	1.71749e-19		Gzmk	1.17464	0.00141949
Ciita	6.10971	7.55276e-246		Oas1a	5.67407	1.37609e-134		Fcgr1	1.23618	1.43616e-15		Oas1b	4.08255	2.15339e-37		Cd22	3.71898	6.87727e-43		Fhl3	1.17285	0.0018271
Hpse	6.10683	1.03666e-110		Spib	5.67313	6.78666e-53		Tyrobp	1.22857	2.36583e-18		Cxcl16	4.06657	2.31115e-55		H2-Eb1	3.7022	2.24947e-65		Traf1	1.17215	0.000321156
Cd226	6.09734	3.99848e-38		Irf7	5.6471	6.86776e-150		Apobec1	1.2273	6.04487e-09		Trim30a	4.03558	1.88867e-44		Itgax	3.69452	4.65273e-81		Cxcl10	1.17036	0.0191285
AI662270	6.09453	2.11948e-50		Casp4	5.64203	3.23388e-109		Mir99ahg	1.22275	2.20355e-05		Ccr2	4.01838	3.17927e-28		Casp4	3.6936	9.73426e-41		Csf2rb	1.16752	1.71875e-05
Cd274	6.08364	1.80799e-160		Sh2d1a	5.63041	9.01609e-51		Trim12c	1.22259	1.70595e-14		Myo1g	3.99326	2.14755e-47		Tap1	3.68021	5.01942e-57		Col4a6	1.16192	0.00117698
Sell	6.07563	3.01356e-31		Tnf	5.62902	2.62252e-62		Lcp1	1.22163	2.0007e-29		Ddx60	3.98059	1.5499e-22		Gm1966	3.67671	1.46947e-45		Sit1	1.16138	0.0129804
Tnf	6.04805	1.02316e-31		H2-Eb2	5.61187	6.2104e-62		Sp100	1.22154	5.55901e-11		Cd48	3.9787	9.77955e-47		Ly6a	3.67354	7.04992e-55		Gpr35	1.16097	0.000668774
Atp8b4	6.04421	1.79355e-28		AI662270	5.60593	4.11303e-80		Lair1	1.22004	4.75276e-25		Cd5	3.9589	7.39798e-43		Fgl2	3.66038	8.99847e-72		Ccl8	1.15702	0.00191234
Xcl1	6.00158	1.52432e-42		Il2rg	5.59902	2.10988e-164		Irf8	1.21357	1.70595e-14		Milr1	3.94713	3.02413e-30		Slamf6	3.65915	1.10245e-29		Serpina3f	1.15654	0.0112117
Apol9a	5.99912	1.75074e-82		Tspan32	5.59155	1.79625e-67		Ifi35	1.21166	6.22184e-17		Ms4a6b	3.94322	6.03618e-52		Il18bp	3.65913	2.05317e-57		Batf	1.15472	0.0217797
Sh2d1a	5.99223	1.04211e-39		Sell	5.59114	2.50158e-61		Ctsc	1.21112	3.75479e-24		Ifit3	3.93568	1.4209e-47		Cd74	3.64782	7.65842e-57		Ncf4	1.15393	0.00558456
Apol7b	5.98112	7.47283e-38		Phf11b	5.58965	3.1386e-114		Ifit3b	1.21049	9.07811e-15		Gbp11	3.92817	7.13314e-28		C130026I21Rik	3.63837	3.16344e-22		Grap2	1.15321	0.000228467
Tspan32	5.98042	1.78094e-51		Msr1	5.58837	9.36797e-58		Havcr2	1.20663	1.9649e-13		Grap2	3.91755	6.22104e-43		Psmb8	3.63217	1.62271e-52		Clec4d	1.1526	0.0219487
Il2rg	5.93761	4.94774e-74		Atp8b4	5.5867	3.18161e-55		Lst1	1.20398	6.07902e-11		Siglecf	3.89832	9.81589e-37		Icos	3.62127	6.03516e-39		Arhgap9	1.15186	0.000859992
Aoah	5.93515	1.28907e-42		Slfn8	5.56374	6.894e-185		Ptpn18	1.2034	3.7102e-10		Slc11a1	3.87632	3.15836e-62		Tnfaip2	3.61947	5.92278e-33		Icam1	1.14788	5.7005e-05
H2-DMb1	5.93037	3.19272e-140		Slfn4	5.56123	2.3096e-47		Ms4a6d	1.20217	3.9164e-06		Lag3	3.86576	1.88188e-94		H2-Oa	3.61943	3.53804e-51		Clec7a	1.14729	0.00139481
Hk3	5.92376	1.39464e-101		H2-T23	5.51907	9.21094e-303		Klhl6	1.19887	4.65396e-07		Ly6a	3.85384	3.60838e-44		Lcn2	3.61469	0.000729221		Mustn1	1.14415	0.00350691
Cyp4f18	5.91763	1.18528e-36		Scimp	5.50485	7.93936e-52		Capn3	1.19792	1.49148e-13		Cd96	3.85227	2.7781e-31		AI662270	3.61318	8.04476e-28		Ptprcap	1.14326	0.00718981
Ccr7	5.9106	3.13872e-51		Bst2	5.49655	3.08221e-220		Pik3ap1	1.19476	7.27052e-10		Sp110	3.8231	4.54865e-47		Gbp7	3.6122	1.7928e-97		Themis2	1.14192	0.00225859
Plbd1	5.90302	1.8081e-50		Slc28a2	5.49181	7.80817e-60		Tlr13	1.19058	3.3382e-12		Cd72	3.821	1.73799e-22		Socs1	3.61216	1.91884e-33		Emilin1	1.14154	0.000668774
C1s1	5.8978	1.41845e-43		Cd27	5.48678	8.71342e-53		Arhgap30	1.18096	2.84315e-11		Rnase6	3.805	2.44385e-29		Ms4a7	3.61177	2.58809e-27		Hmha1	1.13964	2.81118e-05
Nos2	5.8918	2.85533e-32		Pydc3	5.48346	9.81492e-53		C1qc	1.18094	8.07871e-16		Podnl1	3.80246	3.15114e-31		Itgb7	3.60597	3.73372e-42		Sell	1.13926	0.00946157
Slfn4	5.85885	2.21267e-28		Gbp3	5.48117	0		Ly6c2	1.17656	9.62861e-11		Cd79b	3.77391	1.34119e-16		Cxcl16	3.5986	6.48072e-45		Ms4a6c	1.13841	0.00761116
Gpnmb	5.85648	9.54053e-19		Plbd1	5.47679	8.53945e-109		C1s1	1.17141	4.69189e-05		Uba7	3.77316	3.14336e-57		Irgm2	3.59764	1.60276e-109		Pkn3	1.13643	0.0117627
Gpr65	5.85091	1.78552e-31		Il2rb	5.47547	1.91099e-94		Vav1	1.17021	7.47306e-13		Tlr1	3.73847	4.65652e-34		Il18r1	3.59666	1.51407e-36		Batf2	1.13625	0.00172543
Casp4	5.83029	2.20597e-70		Gbp7	5.4744	9.40528e-280		Cd33	1.17003	5.61092e-11		Irf1	3.73214	2.18956e-81		Gfi1	3.59332	1.05493e-20		Ctla2b	1.13602	0.00885641
Il2rb	5.82789	1.5655e-52		C4b	5.46665	0		Slc15a3	1.16534	1.40739e-05		Nos2	3.72573	3.41077e-38		Oas1a	3.58958	6.24755e-47		Unc13d	1.13117	0.000828298
Cd27	5.82226	1.93743e-46		Mx1	5.46466	2.22859e-93		Spi1	1.16202	5.74947e-11		Tlr12	3.69038	2.14515e-40		Prf1	3.5894	9.03596e-16		Sept1	1.13011	0.00177681
Scimp	5.80323	1.0122e-39		Nos2	5.44641	2.623e-61		Lgals3bp	1.15519	6.51057e-20		Il12rb1	3.68172	3.36033e-52		Bcl2a1d	3.57494	1.59633e-24		Tnfsf14	1.12989	0.0203366
Cytip	5.79546	1.69118e-44		Oasl1	5.44554	1.79542e-79		Pycard	1.15249	5.51142e-09		Xaf1	3.67438	6.31441e-55		Gzma	3.57236	7.78848e-14		Zbed6	1.1292	0.0471692
H2-Eb2	5.78592	4.09178e-54		Aoah	5.43758	2.23014e-79		Tmem106a	1.14497	5.67547e-08		Fpr2	3.66742	6.90135e-21		Il2rb	3.56785	3.01579e-33		Ltb	1.12715	0.00140517
Lgals3	5.77465	6.48219e-34		C1s1	5.40107	2.81433e-83		Ly6a	1.13287	2.20373e-09		Cd300lf	3.64422	6.96716e-46		Gm5431	3.56466	4.99982e-24		Lck	1.1268	8.54179e-05
Slamf6	5.75606	4.12175e-46		Apol6	5.37328	1.92422e-60		Il21r	1.1315	4.64399e-06		Ms4a6c	3.6377	2.41392e-32		Pirb	3.56114	5.62803e-32		Lax1	1.12523	0.00801039
Ms4a7	5.74612	2.00117e-24		Slamf6	5.37045	4.80203e-78		Pdzph1	1.12424	2.3466e-08		Lgals3	3.63732	9.22843e-41		Myo1g	3.55043	2.01151e-36		Mndal	1.12482	0.0325736
Ccr2	5.72502	5.47148e-35		Apol10b	5.36098	4.55729e-87		Arhgap9	1.12146	3.18364e-06		Ifi203	3.63565	7.06812e-20		Irf1	3.55013	4.18257e-74		Fcgr2b	1.12391	0.000200598
Phf11b	5.70996	2.49565e-96		Myo1g	5.35098	1.27991e-117		Fermt3	1.1184	1.85037e-13		Cd79a	3.62738	2.22881e-26		Ltb	3.53824	5.35556e-43		Nfkb2	1.11916	0.000324891
Mx1	5.70527	4.91127e-66		Cyp4f18	5.32691	1.26541e-60		Hvcn1	1.11629	4.83151e-07		Cryba4	3.62159	1.97857e-29		Ifi44	3.53372	4.78651e-64		Itgb2	1.11868	0.000472157
Oas1a	5.69465	5.15966e-162		Sit1	5.32284	1.23635e-47		Tlr7	1.10954	3.57433e-11		Cd247	3.60912	2.78312e-33		Psmb9	3.53229	5.52867e-61		Lyz1	1.11801	0.00229126
Pydc3	5.68382	3.6494e-53		Ltb	5.31634	1.96345e-124		Ifitm3	1.10507	2.80487e-10		Mndal	3.59526	1.30116e-18		Gimap3	3.53113	2.24494e-42		Osm	1.11688	0.0166789
Xcr1	5.682	6.73085e-44		Ifi27l2a	5.30666	5.01877e-69		Elf4	1.10435	2.88572e-06		Rac2	3.58293	1.1664e-60		Slc28a2	3.52692	9.9195e-24		Cyba	1.11487	0.0145038
AA467197	5.63622	1.00242e-16		Ccr2	5.29534	7.42918e-90		Tlr2	1.08614	3.00334e-08		Card11	3.56637	8.66265e-32		B430306N03Rik	3.52544	2.43408e-16		P4ha3	1.11244	0.00122716
Cdkn2a	5.63548	2.30421e-47		Oas2	5.29297	9.14731e-104		Tbxas1	1.08522	1.00562e-06		Ms4a7	3.56007	1.77308e-32		H2-T23	3.51891	1.24496e-65		Pilra	1.10946	0.0311876
Myo1g	5.63213	1.19504e-92		Gpr65	5.29237	1.67577e-82		Bin2	1.08398	2.32929e-08		Tmem154	3.55971	3.10803e-40		Stx11	3.51149	4.4665e-21		Gsg2	1.10825	0.0399981
Slfn8	5.6274	3.51457e-108		H2-D1	5.28669	1.04859e-272		Tnfsf10	1.0837	9.70257e-06		Trim30d	3.5445	8.72915e-23		Ifi27l2a	3.51073	1.37123e-40		H2-DMb2	1.10632	0.00266486
Bst1	5.62694	6.39849e-33		Cytip	5.28371	3.01169e-91		Trem2	1.07248	3.90889e-11		Cd86	3.53303	6.61444e-49		Batf	3.51024	3.11441e-24		Ccdc88b	1.10492	0.000446519
Irf7	5.62027	1.16995e-183		Fgl2	5.28178	1.20966e-216		Apoo	1.07245	0.000401032		Hck	3.52762	3.69026e-39		Ripk3	3.50682	9.38424e-24		Dennd1c	1.10422	0.0040408
H2-T23	5.5806	3.1451e-193		Cd5	5.27467	2.33184e-102		E230029C05Rik	1.06878	0.00182654		Ptprcap	3.52328	2.16938e-38		Slfn8	3.5046	9.43607e-70		Vim	1.103	0.000454284
Cd200r4	5.57474	2.55326e-23		Bcl2a1b	5.22702	3.84825e-103		Plek	1.0668	1.5677e-20		Parp9	3.52062	1.47513e-44		Sell	3.50375	4.55754e-22		Zc3h12d	1.1019	0.0092455
Bst2	5.56398	9.35871e-204		Igsf6	5.22068	7.24081e-164		Parp10	1.0645	1.77221e-11		Csf2rb	3.50672	3.87007e-57		Phldb3	3.49835	5.64675e-15		Il4ra	1.10049	0.000322163
Ccl12	5.5517	1.79288e-142		Epsti1	5.21968	5.56782e-165		Hmga2-ps1	1.0643	3.36597e-06		Gpr35	3.50309	6.31373e-34		Ccl7	3.4978	3.3875e-16		Rac2	1.09922	0.00283866
Ly6c2	5.54872	9.00127e-57		Usp18	5.21308	4.97169e-191		Cyba	1.05709	8.62508e-12		Bst1	3.50198	7.06493e-28		P2ry10	3.49641	2.71757e-23		Fasl	1.09754	0.0382771
Ltb	5.52892	2.05215e-104		Asgr2	5.20148	1.09103e-46		Lrmp	1.05661	8.78691e-07		Lat	3.50167	5.39547e-45		Cd5	3.49059	3.38828e-36		Adam8	1.09593	0.00224369
Gbp7	5.52397	2.97148e-243		Serpina3i	5.14781	9.22553e-40		Clec2d	1.05155	2.64794e-09		D17H6S56E-5	3.4947	1.31964e-32		Rgs1	3.48695	4.63915e-27		C1rb	1.09469	0.0246333
Fgl2	5.52005	6.86104e-131		Podnl1	5.13921	2.22063e-76		Ncf2	1.05113	3.39665e-09		Ncf4	3.49071	2.42332e-36		Cd72	3.48381	9.99975e-20		Cd7	1.0931	0.00653941
Apol10b	5.51199	2.65921e-53		B2m	5.12649	0		Fgd2	1.0502	7.67797e-15		Mpeg1	3.48917	3.10967e-71		Stat1	3.48039	1.05499e-90		Pla1a	1.08913	0.0109778
Igsf6	5.51002	1.22789e-92		Slfn2	5.11241	1.1973e-136		Gm10790	1.04687	5.17588e-07		Ctss	3.4836	2.21012e-87		Tgfbi	3.48009	2.63274e-31		Cytip	1.0886	0.0143297
Bcl2a1b	5.49975	3.22764e-67		Clec2i	5.10445	3.53384e-46		Samd9l	1.04596	3.91929e-06		Ifit3b	3.47951	8.12871e-36		Spn	3.4799	4.83445e-40		Cd44	1.08606	7.91339e-05
Gbp3	5.49245	0		Mlkl	5.10177	3.93274e-72		Ctsh	1.04231	5.92512e-16		Pirb	3.44607	9.20556e-28		Bst2	3.47833	1.77101e-55		Slc28a2	1.08573	0.0148748
Cd5	5.48206	3.85732e-82		Cxcl16	5.10107	5.88664e-131		Lgals9	1.04172	6.28155e-15		Casp1	3.42771	6.94699e-35		Gm5547	3.47758	2.07277e-12		Slc43a3	1.08461	0.00238538
Serpina3i	5.47872	5.07365e-31		Grap2	5.09673	1.37724e-107		Csf2rb2	1.03906	4.8648e-05		Aif1	3.42062	2.0341e-50		Ikbke	3.46705	1.93957e-26		Ager	1.08418	0.0123227
Oasl1	5.45909	5.97846e-97		Parp14	5.08539	0		C3ar1	1.03648	4.34797e-07		Trim12a	3.40962	5.05577e-20		H2-Aa	3.46125	3.09985e-71		Upp1	1.08211	0.00922467
Grap2	5.4539	4.26527e-57		Treml2	5.08501	6.83795e-65		Trim14	1.03629	1.23836e-05		Ptpn6	3.38831	3.40035e-49		Capg	3.45903	1.31769e-25		Gsdmd	1.08084	0.00253096
Clec2i	5.4428	9.03933e-28		Ctla4	5.06611	1.42147e-37		Ccr5	1.03566	7.0341e-11		Il7r	3.38559	7.64001e-32		Treml2	3.45693	1.03254e-28		Ly75	1.07896	0.0289367
C4b	5.44116	0		Lgals3	5.0422	8.24333e-84		Aim2	1.03397	2.06846e-08		Slamf9	3.38494	9.38961e-36		Lat	3.45293	8.12919e-35		Cd40	1.07743	0.0276616
Sit1	5.43754	1.43597e-51		Ly6c2	5.0388	1.8751e-72		Nckap1l	1.03234	2.29338e-17		Lax1	3.35802	2.69446e-29		Prg2	3.44447	6.81418e-13		Ptpn6	1.07414	0.00373989
Ms4a6c	5.43753	1.35542e-40		Bst1	5.03177	1.87582e-66		Irf5	1.02734	4.27871e-10		Irf8	3.35771	8.23035e-66		H2-Ea-ps	3.43852	5.0171e-78		Irf1	1.06895	0.000918357
Klrd1	5.43519	1.78591e-30		Isg15	5.02375	1.24068e-138		Tifab	1.0253	6.89518e-09		Gmfg	3.35302	1.60012e-37		Pglyrp2	3.43212	1.65425e-15		Cd247	1.06866	0.00396526
Fgr	5.42753	4.19674e-30		Phf11d	5.00326	1.53667e-110		Dtx3l	1.02151	3.34532e-10		Clec12a	3.34991	1.06272e-39		Bcl2a1b	3.42713	2.68233e-35		Ptprc	1.06754	0.00094498
Cd72	5.41545	1.17693e-34		Bcl2a1a	4.99159	4.4349e-51		Unc93b1	1.01343	9.94726e-11		Hcst	3.34383	3.6385e-23		Kcnn4	3.42311	1.95963e-19		Uba7	1.06469	0.00697323
Mlkl	5.41296	1.18053e-48		Rtp4	4.98039	2.98641e-183		Itgb7	1.00696	3.36863e-07		Cd36	3.34012	5.05577e-20		Slfn9	3.41987	1.76405e-22		Igsf6	1.06383	0.00368779
Soat2	5.41042	2.3995e-32		Stx11	4.96731	3.59104e-53		Pcdhga1	-1.00667	0.00829827		Il18bp	3.33389	2.63475e-37		Cd2	3.41717	1.5256e-33		Hmox1	1.06351	0.00562445
Oas2	5.40546	1.84603e-94		Ms4a7	4.96711	1.0125e-68		Zfp369	-1.01065	0.0196114		Fcer1g	3.32973	2.69948e-45		Fcrla	3.41457	1.60736e-12		Abcg3	1.06344	0.00969344
Ctla4	5.40433	1.02945e-27		Soat2	4.96491	1.02111e-45		Zc3h12b	-1.01583	0.00751552		Parp10	3.31617	2.29367e-58		Ncf4	3.41398	4.16935e-32		Psd4	1.06314	0.000439091
Clec12a	5.40393	2.87899e-28		Card11	4.96005	4.13144e-59		Tmem132d	-1.01863	0.000131536		H2-M3	3.31295	4.92994e-65		Ptprcap	3.40522	4.0831e-25		Cxcr3	1.06294	0.005619
Lyz1	5.39537	5.04053e-22		Batf	4.95437	1.56619e-59		S100pbp	-1.02425	0.00106587		Rad51b	3.30939	1.4691e-23		Clec2i	3.40342	2.79757e-17		Fblim1	1.06257	0.00208106
Slfn2	5.3855	9.42365e-90		Timd4	4.9461	3.04466e-34		Rimbp2	-1.03507	1.0407e-09		Themis2	3.30039	2.91581e-41		Mx1	3.3937	2.44984e-33		Il18bp	1.0609	0.019278
Fpr2	5.38077	2.93452e-22		Gbp11	4.93916	3.20617e-185		Zim1	-1.04008	0.0125225		Ccl19	3.29595	8.78208e-31		9930111J21Rik1	3.38376	2.24217e-14		Tspan32	1.05977	0.0133846
Cxcl16	5.38001	7.62706e-74		Il12rb1	4.9263	4.56062e-142		Yod1	-1.04042	0.00675522		Nlrp1b	3.28651	2.54194e-18		Slfn2	3.38227	8.94251e-44		Cxcl9	1.0595	0.0439023
Acp5	5.36906	1.56221e-27		Bcl3	4.91735	5.85103e-55		Cdh24	-1.05977	1.73561e-09		Cfb	3.28263	2.45906e-51		Oas1b	3.37806	1.4748e-39		E2f2	1.05861	0.00469871
Epsti1	5.36827	9.01892e-162		Cd200r4	4.89489	1.04626e-42		Nos1ap	-1.06958	1.22766e-09		Psd4	3.27841	4.90618e-46		Ly9	3.37568	1.87795e-71		Nlrc5	1.05749	0.00297514
H2-D1	5.35516	1.40328e-224		Klrd1	4.88022	2.4972e-48		Clvs1	-1.07714	1.86962e-06		Il21r	3.26402	8.53716e-42		Klrd1	3.37535	1.80536e-19		Prrx2	1.0574	0.00752912
Apol6	5.34847	1.25237e-42		Cd48	4.87797	2.92402e-132		Lrrc8b	-1.09637	7.53466e-06		Fcgr2b	3.26347	1.6106e-56		Clec12a	3.36754	5.82572e-28		B3gnt8	1.0563	0.00928838
Podnl1	5.3124	3.474e-46		Ms4a6b	4.8765	1.14744e-156		Chrm3	-1.10682	4.04328e-06		Socs1	3.26271	1.10784e-23		Ccl12	3.36305	4.2955e-50		Cd101	1.05536	0.0289367
Stx11	5.31184	8.52189e-41		Gbp9	4.87211	5.15242e-192		Mfsd12	-1.10825	1.34409e-06		Clec4a1	3.26152	6.73245e-21		Oas2	3.3628	4.38987e-43		C5ar1	1.0541	0.0159389
Timd4	5.30746	1.70988e-26		Uba7	4.86288	9.77269e-138		4933428G20Rik	-1.10941	0.00023256		Ifitm3	3.25659	1.15698e-36		Timd4	3.36006	3.25269e-12		Tmem71	1.05362	0.0372102
Pirb	5.28689	1.29976e-41		Stat1	4.85977	0		Chrna7	-1.11044	0.000894558		Pik3ap1	3.24581	3.58032e-38		Cxcr3	3.35423	3.59811e-27		Gm4841	1.0516	0.0368222
Asgr2	5.28188	1.19456e-56		Pirb	4.85394	1.59984e-70		Erbb3	-1.12314	8.86745e-11		Adgre1	3.24101	8.02057e-82		Cxcr6	3.35047	3.50368e-56		Dram1	1.04991	0.0029677
Ifi27l2a	5.23676	6.79733e-92		Fgr	4.83331	1.3445e-47		Epha3	-1.12644	0.000225746		Itgb2	3.2382	1.25638e-69		Pyhin1	3.34616	6.51631e-45		Sla2	1.0481	0.00558456
B2m	5.2276	5.85007e-225		Irf1	4.82686	5.20466e-196		Cntnap5a	-1.13515	0.000238472		Traf3ip3	3.22911	3.0145e-32		Cd19	3.34514	3.14077e-15		Fam169b	1.04755	0.00949671
Ms4a6b	5.225	3.29422e-52		Ly6a	4.82512	8.39144e-110		Peg3	-1.14635	7.58351e-07		Pilra	3.2219	3.00832e-20		Serpina3i	3.33538	2.82426e-10		Gbp5	1.04433	0.0157147
Cd79a	5.22222	1.10819e-28		H2-Ob	4.82415	1.09311e-129		Gpr161	-1.15711	0.0032456		Ifi35	3.2191	1.54713e-46		Usp18	3.33189	1.6609e-56		Cd2	1.0427	0.00396526
Treml2	5.22063	1.54251e-73		1700123I01Rik	4.81895	1.12442e-43		Chrm2	-1.16514	0.0139677		Lgals3bp	3.21713	2.94512e-63		Plbd1	3.33137	5.04233e-32		S100a11	1.04249	0.00352618
Usp18	5.2095	1.067e-232		Cd72	4.81713	2.68704e-49		Pcdhga5	-1.17778	0.000168652		C1ra	3.2154	6.88864e-37		BC147527	3.33055	1.16178e-30		Tagln2	1.04171	0.000233726
Cmah	5.20678	1.56749e-21		Ms4a6c	4.80062	2.71052e-118		A930013F10Rik	-1.18936	0.000186072		Ms4a6d	3.21042	8.28421e-32		Gimap4	3.33008	2.69952e-56		Procr	1.03707	0.0109098
Cd79b	5.19283	8.62282e-20		Gm5431	4.79843	5.71763e-56		Irs2	-1.19089	1.78464e-05		Fgr	3.20846	3.55614e-23		Cd36	3.32802	1.43386e-32		Cd68	1.0368	0.00152839
Batf	5.14162	4.16888e-52		Il1b	4.7882	1.677e-33		Klhl34	-1.1997	1.69996e-11		Acp5	3.19307	4.65742e-32		Cd247	3.31685	2.48815e-24		Ikzf3	1.0357	0.0219487
Cd48	5.11972	1.89477e-90		AA467197	4.76422	3.97956e-28		Cers6	-1.2069	0.000197083		Fcgr1	3.19241	4.27102e-46		H2-DMb1	3.30938	8.17357e-60		Tcirg1	1.0346	0.000272643
Parp14	5.11653	8.33472e-281		Oas1b	4.74738	1.01986e-93		Trpc5	-1.20907	0.00166836		Plxna4os1	3.17946	1.87854e-22		Pilra	3.30668	8.94706e-25		Ccl22	1.03451	0.0112117
Gm5431	5.11232	1.286e-38		Mndal	4.73833	1.89934e-108		Zfp536	-1.21595	0.000103144		Il1b	3.17269	2.78041e-19		Ms4a6c	3.30295	2.53437e-44		Socs1	1.03294	0.0373404
Clec4a1	5.10739	1.33832e-22		Lat	4.7271	4.51823e-93		Cacna1e	-1.21791	3.39799e-06		Naip2	3.17224	8.71618e-35		Grap2	3.30239	3.93021e-38		Tspo	1.03288	0.0319314
Card11	5.10233	3.5152e-62		Slc11a1	4.72129	9.68438e-154		Tenm1	-1.22521	0.00221513		Itgb7	3.16313	2.28949e-55		Mndal	3.29826	3.19213e-46		Dnase1l3	1.03105	0.0400707
Lax1	5.10182	4.21581e-35		Rac2	4.70761	4.01732e-116		Sstr4	-1.23083	0.000158994		Lcp2	3.16063	6.60044e-45		Ccl22	3.29034	1.30841e-26		Ifi30	1.02801	0.00929287
Phf11d	5.091	1.03159e-97		C1ra	4.70744	3.80795e-158		Gm14137	-1.24454	0.000114921		Ctsc	3.15549	1.308e-55		Ccl3	3.28795	2.94038e-16		Ptpn18	1.02733	0.0294969
Bcl2a1a	5.08833	2.06828e-51		Cd247	4.70623	3.95218e-65		Cyp4x1	-1.2496	9.15378e-06		Neurl3	3.15467	2.20825e-49		Ctse	3.27979	1.32454e-26		Anpep	1.02259	0.005307
Csf2rb	5.06808	4.53192e-55		Csf2rb	4.70002	1.44653e-145		Pcdhgc5	-1.26239	1.68407e-06		Serpina3h	3.1411	6.25972e-16		Tigit	3.27313	7.37279e-22		Spi1	1.02045	0.0075448
Gbp11	5.06073	6.60044e-142		Ddx60	4.69986	4.67555e-85		Zdhhc23	-1.26571	0.00033854		Bcl3	3.13934	1.64874e-20		Parp10	3.26647	5.02798e-52		Ly9	1.01975	0.00232764
Cd300lf	5.05598	4.25556e-58		Guca1a	4.69541	6.85658e-42		St6gal2	-1.27844	1.22934e-05		Tmem106a	3.13066	9.8969e-34		Hcst	3.26209	1.41142e-16		Sbno2	1.01972	6.57631e-05
Il1b	5.04553	4.17992e-28		Ptprcap	4.69358	1.16769e-72		Gpr63	-1.31467	0.00368541		Ly86	3.12188	4.40649e-66		H2-Q5	3.25625	1.01826e-31		Helz2	1.01915	0.000276451
Bcl3	5.03951	2.91829e-58		Cd96	4.69109	1.86763e-48		Aff2	-1.31842	0.00055227		Slc15a3	3.1214	4.46798e-34		Serping1	3.25417	3.708e-54		Ptgdr	1.01885	0.0205912
Rtp4	5.03606	2.96492e-161		Gpr35	4.68796	2.93472e-90		Nptxr	-1.34541	0.0101156		Tlr2	3.12021	2.16316e-40		Tmem106a	3.25136	1.87982e-46		Myof	1.01826	0.000246413
Il12rb1	5.03163	7.01865e-142		Serpina3h	4.68685	3.74818e-44		Zkscan16	-1.36275	1.16225e-06		Trim12c	3.10941	8.42054e-35		Uba7	3.25119	3.28207e-44		Dse	1.01809	0.000991217
Gbp9	5.02887	3.45244e-155		Fpr2	4.68559	3.22192e-48		Pcdhac2	-1.37851	0.000453161		C1qa	3.1088	5.30764e-48		Bcl2a1a	3.24805	2.46824e-14		Chil1	1.01798	0.0108377
Cd96	5.02544	1.12989e-32		Cd300lf	4.67559	5.33291e-96		Hs6st3	-1.39365	0.0015766		Clec5a	3.10279	1.02327e-28		Cd200r4	3.246	2.02982e-15		Hspb1	1.0168	0.0233464
Cfb	5.02045	1.29016e-38		Ncf4	4.67081	5.62411e-78		Htr2a	-1.41718	2.63678e-06		Rsad2	3.07896	1.04123e-26		Zc3h12d	3.24433	1.39696e-20		Lrmp	1.0149	0.00234027
Lat	5.01444	1.16438e-66		Acp5	4.66532	4.78129e-55		Pcdha12	-1.44488	1.77073e-05		Apobec1	3.05635	6.08907e-37		Ptpn6	3.22131	8.95842e-50		Slc22a18	1.01466	0.0175295
Itgb7	5.00702	3.29483e-69		Clec12a	4.6537	3.66056e-78		Hcn4	-1.44841	4.00411e-05		Fyb	3.04903	1.28729e-46		Scimp	3.20825	7.40963e-17		Cxcr4	1.01463	0.00368779
Ptprcap	5.00064	4.70257e-62		Itgb7	4.63234	1.75665e-118		Plag1	-1.45183	0.000191363		Ptprc	3.04623	1.89251e-41		Parp14	3.19728	7.97818e-77		Itga5	1.01426	0.000344258
Ly6a	5.00022	1.03244e-89		Sp110	4.63146	1.22363e-130		Ppifos	-1.49201	3.08542e-05		Gpr84	3.03998	4.51456e-23		Gbp3	3.18968	3.90729e-70		Tap2	1.01323	0.000780452
1700123I01Rik	4.99308	2.9305e-45		Lyz1	4.62195	5.91694e-52		Xkr7	-1.60735	0.000471007		H2-T10	3.0386	5.99763e-34		Apol10b	3.1861	1.54188e-28		Cybb	1.01125	0.0068252
Slc11a1	4.98432	2.02318e-104		Ifi203	4.61671	3.63326e-87		Zbed6	-1.62844	0.000322415		Samd9l	3.02004	6.58564e-19		Zmynd15	3.1732	4.42752e-20		Cd6	1.01021	0.0119693
Isg15	4.97575	4.69123e-170		Slfn9	4.59994	7.05168e-64		Sv2c	-1.70826	0.000130429		Cd40	3.01369	6.16164e-21		Ccl19	3.17271	6.78368e-21		Csf2rb2	1.00873	0.00109486
H2-Ob	4.97369	1.74651e-112		Tlr1	4.58844	1.73042e-84		Kcnk9	-1.74536	0.00406006		Gsdmd	2.99431	1.89852e-38		Card11	3.16432	1.30348e-16		Nlrp1b	1.00819	0.0413523
Cd247	4.97039	4.46654e-53		Gpnmb	4.58354	1.83146e-58		Slc6a5	-2.34026	0.000862113		Pycard	2.99206	1.4144e-34		Phf11b	3.16373	1.32832e-34		Cxcl16	1.00806	0.0276616
Rac2	4.95232	1.07052e-90		Cryba4	4.58315	2.70304e-67						Myo1f	2.99178	2.69426e-67		Themis2	3.16236	2.31835e-35		Dennd2d	1.00787	0.041826
Uba7	4.93522	9.28474e-135		Milr1	4.54321	1.75783e-61						Ncf1	2.97573	1.51974e-58		Rtp4	3.15993	1.28534e-59		Parp10	1.00659	0.00386233
Irf1	4.93199	9.14643e-121		Cfb	4.54099	1.74936e-98						C1qb	2.96601	1.15438e-46		Rhbdf2	3.14824	3.12177e-35		H2-K2	1.00613	0.00925075
C1ra	4.91911	5.53493e-76		Ccl19	4.5161	2.99031e-60						Lst1	2.96492	1.16876e-32		Irf8	3.14762	1.00522e-55		Cd300lf	1.00611	0.0191456
Stat1	4.90532	1.26402e-263		Lax1	4.50938	3.96565e-56						Sash3	2.96429	1.5054e-48		Rab19	3.14704	2.51826e-16		Dusp2	1.00568	0.00625414
Mndal	4.89267	2.3969e-58		Sct	4.50643	9.05271e-47						Hcls1	2.95623	2.34414e-44		Cd6	3.11692	4.08092e-26		Mapkapk3	1.00545	0.00119738
Tlr1	4.88697	2.21432e-51		Cd79a	4.48766	1.58564e-44						C1qc	2.94909	5.05344e-48		Igsf6	3.11682	2.53087e-48		Stat4	1.00467	0.0152283
Gpr35	4.8767	2.31331e-68		Ptpn6	4.48684	5.09774e-133						Lgals9	2.94454	1.00914e-43		Clec4a1	3.1075	4.62575e-27		Rest	1.00425	0.00620367
Ncf4	4.86177	3.32068e-77		C1rb	4.48586	2.53759e-42						Sp100	2.93578	4.17814e-36		Ccr2	3.10618	1.42777e-33		Syk	1.00363	5.06798e-05
Zc3h12d	4.85425	8.45567e-24		Themis2	4.46765	2.78147e-99						Il27ra	2.93454	4.54233e-22		Guca1a	3.10299	1.32896e-16		Col9a1	1.00003	0.0179155
Pilra	4.84575	1.41919e-34		Nlrp1a	4.46598	3.61097e-42						Fam167b	2.92724	1.97361e-23		Phf11d	3.10287	1.52584e-34		Gkn3	-1.01816	0.0283574
Serpina3h	4.84205	1.51847e-35		Cd180	4.43992	2.92348e-131						Pld4	2.92541	6.18317e-50		C4b	3.09839	3.85697e-82		Cort	-1.01997	0.005619
Sp110	4.82323	5.75537e-98		Hcst	4.43777	4.87479e-44						Lcp1	2.91384	2.16182e-63		Csf2rb	3.09696	9.83278e-53		Egfl6	-1.10115	0.000793749
Milr1	4.81657	1.53306e-58		Mmp25	4.43236	1.4152e-34						5430427O19Rik	2.90253	2.12581e-15		H2-Q4	3.09304	5.61901e-57		Apoo	-1.10234	0.0261759
Ifi203	4.80237	1.57844e-56		Il18bp	4.42014	9.98061e-133						H2-T24	2.90181	9.00351e-30		Cryba4	3.09183	2.2151e-26		Gm1821	-1.17288	0.0463134
Guca1a	4.78726	4.58543e-51		Tmem106a	4.41656	7.9907e-125						Il1a	2.88979	7.1957e-19		Rac2	3.09151	1.28159e-36		Kirrel2	-1.20619	9.00271e-06
Rnase6	4.76079	1.63496e-48		Fcgr2b	4.41328	8.68638e-125						Dtx3l	2.88892	1.55026e-38		Slamf1	3.08954	9.3279e-14		Omp	-1.43126	0.00729182
Oas1b	4.751	5.35555e-90		Trim30a	4.41206	2.82013e-189						Trim21	2.88058	1.39633e-32		Lck	3.08582	1.53511e-44		Gpr34	-1.85101	0.000375762
Vpreb3	4.74978	5.85951e-16		Ifit1	4.4076	6.16037e-105						Gzmk	2.87136	2.0552e-22		C1rl	3.06724	9.85744e-24		S100a5	-1.92181	0.00227152
Chil3	4.74334	2.9747e-11		Osm	4.39446	2.35282e-43						Ccrl2	2.86545	1.96529e-24		Il21r	3.06037	1.56355e-48		Siglech	-1.98396	7.66689e-10
Ddx60	4.73576	7.68629e-73		Tlr12	4.39303	8.77329e-99						Csf2rb2	2.86116	3.94782e-32		Il27ra	3.0583	1.45225e-19
Themis2	4.72196	3.32068e-77		Itgb2	4.38167	5.10759e-183						H2-DMa	2.85806	3.16287e-55		Cd79a	3.0511	1.13399e-14
Hcst	4.71676	3.30666e-42		Irf8	4.38159	1.15501e-154						Irf4	2.85752	5.67362e-28		Gbp9	3.02873	6.96551e-60
Neurl3	4.71521	3.01481e-52		Neurl3	4.38086	4.42861e-127						Crybb1	2.85251	1.40205e-26		Cd300lf	3.02578	2.22234e-29
Il18bp	4.70701	2.39959e-62		Hck	4.37715	4.40856e-93						Btk	2.8408	4.49539e-23		Lax1	3.02444	1.09172e-22
Itgb2	4.70451	3.10194e-80		Psd4	4.36554	5.33878e-117						Tap2	2.83183	4.17577e-68		Serpina3m	2.99486	1.20455e-13
Tmem106a	4.6995	1.94346e-69		Pilra	4.35628	3.06358e-63						Trim14	2.82903	1.78371e-37		Socs3	2.9932	4.99965e-26
Ikbke	4.68631	4.20085e-48		Parp10	4.34826	1.80442e-147						Cd84	2.81001	6.60275e-44		Xcr1	2.98949	3.22788e-14
C1rb	4.66332	6.3917e-37		Cd79b	4.34662	3.72219e-25						Naip5	2.80101	5.69568e-23		Ms4a6d	2.97681	2.10051e-40
Ms4a6d	4.66318	6.86302e-42		Ikbke	4.32964	5.73804e-68						Fcgr3	2.79965	3.93223e-53		Cd48	2.97219	2.8202e-40
Ccl19	4.66182	2.83113e-42		Nlrp1b	4.32335	3.16698e-64						Cyba	2.79565	1.10724e-40		Neurl3	2.97117	2.02229e-42
Fcgr2b	4.65906	2.30573e-81		Socs1	4.31686	2.66691e-79						BC035044	2.78838	2.79889e-24		Itgb2	2.96212	2.94551e-47
Slfn9	4.65531	1.31972e-60		Cd86	4.30245	4.19331e-151						Casp12	2.78385	5.56389e-12		H2-K1	2.95545	1.1747e-44
Ptpn6	4.63521	2.23394e-129		Zc3h12d	4.29811	1.79907e-48						Ptpn18	2.78072	2.23497e-35		Tap2	2.95309	1.01535e-58
Tlr12	4.60406	2.29679e-85		Rnase6	4.29685	1.45921e-68						Ikzf1	2.77955	8.6716e-62		Gzmk	2.94859	2.59733e-28
Trim30a	4.60318	4.12729e-146		Clec4a1	4.27692	2.68767e-64						Lck	2.77871	3.16626e-43		Gpr35	2.93753	4.82949e-29
Psd4	4.58483	8.98551e-88		Lag3	4.2704	3.30926e-180						Cd6	2.77798	4.192e-30		Ddx60	2.93218	5.48196e-27
B430306N03Rik	4.57919	4.27678e-23		Ripk3	4.23062	5.32441e-49						Rhoh	2.7773	8.43543e-20		Themis	2.92375	1.66434e-20
Nlrp1b	4.57762	1.08204e-48		Aif1	4.21843	1.08086e-97						Arl11	2.77333	3.191e-26		Arl11	2.91716	2.62162e-20
Cryba4	4.57542	3.14697e-64		Il21r	4.21297	1.3258e-106						Was	2.76881	2.47877e-42		Ifitm3	2.91489	6.67087e-40
Irf4	4.57409	1.91975e-16		Ms4a6d	4.19815	2.4914e-89						Mx2	2.76724	8.17271e-20		Slc11a1	2.9099	1.4831e-46
Il7r	4.56043	4.31755e-32		Il27ra	4.17614	2.36753e-54						AF251705	2.7617	8.24574e-47		Serpina3n	2.90744	1.47768e-29
Mmp25	4.55752	1.85267e-43		Gmfg	4.15312	8.26222e-75						Vav1	2.75879	1.78793e-40		Ifit1	2.90729	5.52867e-61
Cd180	4.55487	2.44111e-132		Fcer1g	4.15115	1.24935e-97						Apobec3	2.74885	4.85995e-33		Psd4	2.90525	1.08922e-40
Gzmk	4.55023	7.60306e-36		Ptprc	4.13968	2.04791e-161						Trim34a	2.74351	2.76848e-23		Pik3ap1	2.90457	4.4391e-40
Ripk3	4.5487	2.59917e-41		Trim12a	4.1239	2.15891e-77						Itk	2.73444	1.57214e-24		Tlr2	2.90439	2.02229e-42
Socs1	4.54316	2.05852e-59		Pik3ap1	4.12015	6.18371e-110						Klhl6	2.73317	2.57165e-28		Ifi203	2.90368	4.55132e-38
Tgfbi	4.53196	2.22121e-23		Zmynd15	4.1185	1.87897e-49						Gm12216	2.73305	2.62617e-23		Tspo	2.90191	3.10998e-27
Tmem154	4.52825	3.47809e-34		Ccl22	4.11765	2.15001e-61						Gpnmb	2.71304	9.64818e-47		Tnfsf14	2.89939	9.62582e-13
Sct	4.51361	1.97309e-51		Cd40	4.11657	6.29207e-60						Rasal3	2.70402	1.86377e-30		Lyz1	2.899	2.42891e-17
Hck	4.5007	2.46915e-101		Rab19	4.11475	2.34663e-40						Spi1	2.69387	5.53129e-35		Sept1	2.89772	3.87269e-24
Ptprc	4.49462	8.18738e-61		Ccl3	4.11416	1.06217e-34						Lpxn	2.68964	1.51027e-27		Slc15a3	2.89371	1.53231e-31
Il27ra	4.49103	1.16127e-39		Ctsc	4.10774	8.25462e-203						A530032D15Rik	2.68243	5.74385e-16		Hck	2.89152	6.70961e-31
Osm	4.4864	3.46549e-37		Slamf9	4.10605	1.20744e-56						Tnfrsf14	2.6819	3.39506e-21		Pydc3	2.88024	2.2686e-17
Irf8	4.47183	3.36568e-151		Xaf1	4.10206	3.59201e-195						Ikbke	2.67853	6.1011e-25		Ctsc	2.87748	8.04546e-55
Nlrp1a	4.43782	1.72715e-48		Gsdmd	4.10062	1.61205e-97						Sp140	2.67763	1.4284e-25		Tspan32	2.87022	4.2251e-18
Gmfg	4.43127	1.70447e-58		Ifit3	4.09987	5.93369e-139						Tnfaip8l2	2.67753	4.24211e-26		Epsti1	2.86918	8.28442e-43
Il21r	4.42893	1.08611e-71		Casp1	4.08323	1.24847e-129						Ifit2	2.6706	1.09228e-21		Cyba	2.85852	2.12037e-22
Glipr1	4.42704	8.38159e-26		Slc15a3	4.07865	9.41209e-78						Ifih1	2.62599	7.91155e-20		Nlrp1b	2.85639	1.43354e-27
Ifit1	4.41173	6.14989e-97		Parp9	4.073	7.76784e-152						Clec4a3	2.62338	2.06586e-23		Csf2rb2	2.83586	4.91132e-39
Apobec1	4.40551	2.47062e-46		Gzmk	4.06804	5.81369e-77						Capg	2.62113	9.66423e-31		H2-DMa	2.83323	5.61322e-40
Itk	4.40216	5.10948e-35		Traf3ip3	4.06547	7.3757e-66						Dock2	2.61495	9.17233e-45		Klrg1	2.82849	3.65882e-15
Cd86	4.40027	2.87292e-130		H2-M3	4.0497	1.13734e-125						Tlr7	2.6026	4.60321e-18		Gsdmd	2.82567	2.11383e-33
Parp10	4.39815	2.24328e-126		Il7r	4.04923	8.57643e-62						Tyrobp	2.5908	8.93602e-46		Tlr12	2.82498	3.07451e-26
Zmynd15	4.38708	4.48811e-35		Ifitm3	4.03894	1.00311e-108						Tnfsf10	2.57729	2.39668e-32		Tlr1	2.82382	1.10245e-29
Fcer1g	4.383	2.58632e-74		A630001G21Rik	4.03093	1.74141e-39						Ube2l6	2.57459	7.06384e-30		Ms4a6b	2.82106	1.88966e-47
Rab19	4.37829	4.05331e-35		Mpeg1	4.02869	4.42155e-194						C3ar1	2.56728	1.46494e-36		Milr1	2.80659	1.50424e-19
Wfdc17	4.37666	4.69894e-12		Fyb	4.02089	1.30452e-138						Snx20	2.56625	6.79025e-22		Lrrc25	2.80497	1.11981e-18
A630001G21Rik	4.35267	3.08654e-36		Siglecf	4.01096	1.93533e-67						Serping1	2.55537	1.74527e-37		Fcgr2b	2.79915	1.35976e-42
Capg	4.34287	7.23499e-41		Tlr2	4.00979	1.50169e-120						Sept1	2.5509	1.03821e-25		Sp110	2.79805	7.19901e-37
Ccl3	4.33979	8.24301e-31		Apobec1	3.99917	1.44522e-91						Arhgap30	2.55025	4.38675e-39		Parp9	2.79389	1.24778e-53
Tnfaip2	4.33338	2.26973e-43		Tnfaip2	3.99747	1.59491e-72						Tnfsf13b	2.5491	6.16164e-21		Ifi30	2.79272	1.99387e-33
Slamf9	4.33004	2.64912e-56		Naip2	3.98717	1.09058e-95						Lrrc25	2.53065	9.25569e-21		A630001G21Rik	2.7822	7.05487e-15
Kcnn4	4.3259	4.70395e-26		Myo1f	3.98601	1.52218e-140						Ifi30	2.51885	1.0827e-30		Slamf9	2.77674	5.98397e-18
Ctsc	4.32377	8.03698e-98		Tmem154	3.98302	7.69176e-56						Ctsh	2.50666	3.65362e-51		Serpinf2	2.77125	4.56934e-10
Csf2rb2	4.30539	3.19396e-35		C1qa	3.97876	4.26386e-90						Rab32	2.50408	3.88411e-23		Ifit3	2.77104	8.09268e-41
Gsdmd	4.29396	5.50066e-84		Lcp2	3.97208	3.12302e-116						Tlr13	2.50273	2.4203e-46		Apobec1	2.75285	1.52978e-35
Slc15a3	4.28432	3.68377e-63		Capg	3.96913	5.792e-63						Fermt3	2.48506	1.04446e-46		Rab20	2.75284	6.20084e-21
Traf3ip3	4.27555	2.04468e-65		Ifi35	3.96815	1.64215e-133						Arhgap9	2.48493	4.39464e-28		Trim12a	2.75243	3.33297e-30
Aif1	4.2752	6.65634e-108		Adgre1	3.94946	1.44009e-197						Tspo	2.48319	9.44613e-23		Serpina3h	2.7463	2.26529e-06
Cd40	4.27439	7.18042e-42		Lst1	3.94853	1.04652e-80						Lair1	2.45493	1.94998e-54		Cd96	2.74409	2.40575e-15
Lag3	4.2587	2.29656e-144		Itk	3.94436	3.7276e-74						Nlrp3	2.45476	2.51007e-27		Rab32	2.74117	1.26081e-31
Gm9199	4.25376	8.29962e-24		Cyba	3.93637	9.51434e-79						Dhx58	2.45454	1.67492e-21		Gfap	2.74016	2.48264e-20
Lck	4.2454	1.16717e-59		Lck	3.93146	3.4147e-106						Ncf2	2.45048	3.12314e-30		Ms4a4d	2.73691	4.23703e-21
Tlr2	4.21208	1.46355e-69		B430306N03Rik	3.92947	6.21432e-33						Csf3r	2.43714	8.89019e-40		Snx20	2.7358	4.57623e-23
Sytl3	4.20513	4.12077e-31		Cd36	3.90711	1.78533e-62						Plek	2.43251	4.33526e-50		Cd300ld	2.73577	1.89545e-11
Naip2	4.20227	9.61477e-78		Csf2rb2	3.89454	4.75391e-91						Ddx58	2.43013	1.88524e-33		Ifi35	2.73554	5.44775e-41
Cd300ld	4.19843	5.1711e-22		Serping1	3.8861	1.88443e-156						Elf4	2.42884	9.20455e-27		H2-T24	2.73553	1.62111e-45
Parp9	4.19737	6.38925e-139		Sytl3	3.8801	4.03743e-43						Kcnn4	2.42868	3.85414e-19		Aif1	2.73241	2.05068e-25
Trim12a	4.19159	1.08139e-101		Tap2	3.86963	1.75967e-195						Unc93b1	2.42201	1.40887e-42		Gm9199	2.72943	4.06081e-13
Mpeg1	4.18816	2.81552e-148		Lgals3bp	3.85527	1.85795e-173						St14	2.41983	3.8118e-23		Vdr	2.72342	6.99668e-17
Cyba	4.17576	8.77757e-64		Slamf1	3.85221	1.15553e-26						C2	2.41568	7.21308e-29		Itk	2.72323	5.35524e-25
Pik3ap1	4.17397	5.77923e-142		Glipr1	3.84821	7.6779e-47						Parp12	2.4097	7.50823e-43		Lst1	2.72284	4.32705e-24
Ifitm3	4.17035	4.33703e-99		Tgfbi	3.84249	5.7277e-72						Gna15	2.40122	5.95423e-27		Fcer1g	2.72233	1.24409e-29
Fyb	4.16816	2.39591e-129		9930111J21Rik1	3.83932	1.44827e-29						Parp3	2.39157	2.2412e-37		Dennd2d	2.71827	1.08912e-18
H2-M3	4.16199	3.50245e-95		Kcnn4	3.83626	3.70992e-42						Ccl6	2.38243	3.49783e-31		Ptprc	2.71632	8.35695e-54
D17H6S56E-5	4.16121	3.55891e-48		Pycard	3.83574	5.48585e-77						Tgfbi	2.37403	3.39062e-33		Gpr65	2.71346	1.51089e-25
Lrrc25	4.15543	9.03723e-46		Ptpn18	3.8351	2.2155e-54						Fam111a	2.37099	6.63627e-18		Xaf1	2.71049	2.59249e-56
Casp1	4.15469	4.6531e-129		D17H6S56E-5	3.83303	1.51736e-75						Pdzph1	2.36644	4.29036e-25		Clec9a	2.70783	1.3032e-19
Arg1	4.13372	5.64942e-07		C1qb	3.81975	6.26233e-90						Havcr2	2.36368	1.20711e-37		Dram1	2.70249	1.32319e-25
Myo1f	4.12933	8.46686e-136		Cd6	3.81414	1.08375e-56						Clec2d	2.35559	4.37711e-29		Gmfg	2.69955	3.87954e-20
Adgre1	4.12344	2.10882e-144		Lrrc25	3.8019	1.08328e-50						S100a4	2.34756	2.18062e-18		Slc43a3	2.69008	1.14482e-20
Xaf1	4.12067	8.20308e-192		Lcp1	3.79839	1.29484e-176						Il10ra	2.33153	4.25143e-47		Atf3	2.68518	4.69083e-25
Ccl22	4.12012	9.62714e-52		C1qc	3.79505	4.09201e-95						Herc6	2.33125	3.08705e-11		Lgals3bp	2.67986	1.60729e-56
Slamf1	4.11619	4.17992e-28		Casp12	3.79394	1.30902e-50						Samhd1	2.32908	1.44347e-45		Pstpip1	2.67867	1.69977e-23
Ly6d	4.10938	5.97743e-23		Abcg3	3.78162	7.02585e-53						Tbc1d10c	2.32698	3.63216e-23		Casp1	2.67267	2.51142e-47
Cd6	4.10769	5.39388e-52		Ctss	3.77992	9.14466e-190						C920025E04Rik	2.31812	2.951e-22		Spib	2.67238	2.70261e-14
Lcp2	4.10187	1.13032e-116		Hcls1	3.77499	5.16205e-84						Tnfrsf1b	2.30851	2.75753e-40		Glipr1	2.6698	3.73259e-17
Ifit3	4.10151	8.93288e-171		Trim30d	3.76081	1.17431e-85						Dennd2d	2.30741	4.54712e-11		Pdcd1	2.66951	2.66104e-10
Serping1	4.08826	7.90654e-79		Fcgr1	3.74947	3.80995e-119						Fgd2	2.30426	1.31016e-41		Samd9l	2.6693	3.26833e-49
Cd84	4.0868	3.65203e-49		Gpr84	3.749	2.02656e-44						Hvcn1	2.30299	1.79717e-24		C1s2	2.66594	5.93792e-12
Arl11	4.07174	1.01531e-37		H2-DMa	3.74795	8.63246e-132						Dennd1c	2.30114	6.14567e-22		Trim30a	2.66501	8.23702e-59
Sept1	4.06841	4.70674e-42		Spi1	3.74024	1.51449e-79						Arhgdib	2.28235	1.31142e-39		Asgr2	2.66498	7.29611e-14
C1qa	4.06624	7.47428e-108		Samd9l	3.73746	1.32215e-114						Ifi27	2.28145	2.5369e-46		Pycard	2.66213	6.29357e-29
Lst1	4.06093	5.80092e-92		Haao	3.72782	7.65819e-32						P2ry6	2.28124	2.63065e-30		Ptpn7	2.65695	1.01823e-16
Hp	4.05471	4.88657e-17		Arl11	3.71904	4.31193e-49						Bin2	2.2797	1.28878e-26		C1qa	2.65523	8.95355e-31
Cd36	4.05416	1.14555e-70		Sash3	3.71611	3.20784e-133						Trem2	2.27794	2.30305e-45		Pim1	2.64165	4.80054e-26
Siglecf	4.04277	2.23859e-67		H2-T10	3.71269	3.02935e-92						Hmha1	2.27395	2.45304e-47		Lcp2	2.63166	2.55459e-34
Lcp1	4.02005	1.00232e-96		Ncf1	3.71067	1.41582e-122						Zc3hav1	2.26101	6.88867e-26		Myo1f	2.62643	1.07587e-40
Ctss	4.01693	2.60701e-98		Sept1	3.7081	5.18351e-56						Eif2ak2	2.25591	6.24055e-22		Sp140	2.62494	4.04931e-29
Arhgap9	4.00546	2.44684e-44		Sp100	3.70095	9.59668e-128						Tnfaip2	2.25389	2.24263e-25		Fyb	2.61687	1.02346e-40
Pycard	4.00136	2.4932e-79		5430427O19Rik	3.69984	1.07354e-38						Dok1	2.25215	1.50072e-24		Apobec3	2.61673	2.14428e-37
Ptpn18	3.99193	1.64486e-64		Timp1	3.69963	7.10952e-08						Wdfy4	2.25087	1.55425e-39		Cd86	2.61513	3.14053e-54
Timp1	3.98354	2.99293e-10		Dyrk4	3.69676	2.19454e-40						Tifab	2.24174	8.16098e-30		Sytl3	2.61425	2.40711e-15
Lgals3bp	3.96971	6.93681e-137		Arhgap9	3.66368	1.83154e-59						Gpsm3	2.22752	6.75346e-28		Ptpn18	2.61282	8.35286e-16
Ifi35	3.96365	1.81349e-153		Cd84	3.64858	1.73878e-106						Plcb2	2.22524	3.39764e-29		Ctla2b	2.59599	1.14139e-17
C1qb	3.96364	1.69368e-92		Rasal3	3.64199	2.9697e-77						Rab20	2.21996	1.00208e-14		C1qc	2.59529	2.21798e-28
Tnfrsf14	3.9599	1.21124e-35		Pld4	3.63416	6.43978e-114						Lat2	2.2122	1.86056e-25		Gpr84	2.59495	1.15114e-15
Abcg3	3.95803	5.18628e-49		Naip5	3.63075	1.88117e-71						Birc3	2.20897	1.96002e-23		Cd180	2.58911	4.08092e-26
Sash3	3.95254	1.36323e-93		Dtx3l	3.63028	1.03165e-152						Lyn	2.20505	5.77708e-36		Dtx3l	2.58876	4.19137e-61
Hcls1	3.95233	3.81934e-83		Clec9a	3.62401	1.67958e-45						Nmi	2.20385	1.25058e-18		Traf3ip3	2.57855	1.4243e-22
Casp12	3.94778	6.14108e-61		Ccrl2	3.62052	1.09361e-42						Gm6548	2.20282	4.15536e-15		C1qb	2.56365	6.4429e-27
Tap2	3.93997	5.07247e-134		Rhoh	3.60096	3.0361e-49						Srgn	2.20273	3.91733e-28		H2-M3	2.56053	1.20153e-32
Sp100	3.93155	2.96901e-76		Vav1	3.60052	1.74168e-84						Cd53	2.19507	6.90314e-42		Spi1	2.55743	1.03824e-24
C1qc	3.90956	3.62191e-100		Clec5a	3.59698	5.41051e-80						Tbxas1	2.1898	4.83231e-23		Lcp1	2.55714	2.55492e-43
Haao	3.90886	2.72241e-35		Plxna4os1	3.595	3.67472e-32						Irf5	2.18727	5.36272e-32		Cd44	2.5536	4.2485e-44
Rasal3	3.90705	2.42459e-72		Cnr2	3.58996	8.09163e-49						Tlr9	2.18314	3.0771e-17		Isg20	2.54262	5.36876e-17
Naip5	3.90608	1.86877e-50		Was	3.58429	4.40048e-85						Tgif1	2.17841	3.06047e-22		Cd226	2.54088	5.015e-12
Cnr2	3.90255	9.22279e-37		Tmem221	3.57946	1.63363e-30						Lpcat2	2.16637	6.61698e-44		Tnfaip8l2	2.53858	4.92561e-27
Tmem221	3.89315	1.56523e-31		Ifi30	3.57266	1.36312e-89						Lsp1	2.1638	1.99067e-32		Trim21	2.53837	1.21681e-38
Lcn2	3.88822	4.43822e-06		Il1a	3.55021	7.97963e-40						Isg20	2.16313	7.21003e-15		Naip2	2.53731	4.22878e-33
Spi1	3.87106	6.58699e-97		C1rl	3.54585	6.51308e-51						Tbx21	2.15327	1.27563e-05		Aspg	2.53611	3.15931e-18
Ifi30	3.86376	7.85059e-49		Tspo	3.54058	1.21739e-65						Gngt2	2.15072	3.21402e-19		Ly6d	2.53547	5.68563e-08
Fcgr1	3.86081	1.02263e-118		Sp140	3.51652	1.51436e-75						Fam46c	2.14741	4.01148e-21		A530032D15Rik	2.53329	5.77549e-19
Ccrl2	3.85913	4.07741e-29		Lgals9	3.51024	1.1112e-117						Capn3	2.1458	6.50774e-38		Tnfrsf14	2.52968	7.85854e-16
Steap4	3.85508	2.84529e-15		Trim14	3.5098	1.81857e-107						Cd37	2.13917	1.27309e-22		Sh3bp2	2.52455	1.29248e-31
Ncf1	3.84281	4.94494e-105		Fcgr3	3.49865	7.74356e-104						E230029C05Rik	2.13133	6.55783e-14		Casp12	2.52288	2.67867e-28
C3ar1	3.84015	2.66139e-39		Tnfaip8l2	3.49698	6.81625e-68						Nckap1l	2.12539	3.13585e-48		Arhgap9	2.52212	2.99285e-21
Trim30d	3.83122	4.28037e-88		Tnfrsf14	3.49562	1.16208e-41						Gpr160	2.12521	5.22709e-15		Cnr2	2.52144	3.98182e-20
H2-DMa	3.82746	6.96022e-124		Trim12c	3.49111	1.64923e-156						Ticam2	2.11738	7.37388e-15		Gm12216	2.51747	1.14726e-16
Rab32	3.82617	2.68741e-37		Rab32	3.48726	7.9101e-70						Tmem173	2.11709	3.35644e-29		Samhd1	2.51702	2.76799e-51
Was	3.79389	9.43808e-84		Afp	3.47123	6.90327e-30						Psme2b	2.09792	1.43553e-26		Cd80	2.51661	6.78863e-14
Gpr84	3.78663	9.03909e-43		A530032D15Rik	3.46226	4.10249e-47						Alox5ap	2.09414	7.09871e-27		C2	2.50762	1.51347e-44
H2-T10	3.78609	1.59517e-82		H2-T24	3.45937	3.31518e-89						Rinl	2.09115	6.38849e-24		Bhlha15	2.50373	3.67229e-08
Samd9l	3.78548	2.22208e-118		Ifit3b	3.45639	3.01538e-107						Gimap1	2.07562	8.13584e-17		Fcgr1	2.49243	6.1789e-38
Pld4	3.78503	2.35156e-103		Apobec3	3.45003	4.93955e-94						Cd33	2.07055	1.11275e-28		Tgm2	2.49195	3.91989e-26
9930111J21Rik1	3.78388	1.02628e-31		Elf4	3.44692	7.11786e-94						Slc7a7	2.06969	7.9856e-19		Siglecg	2.49037	1.46248e-08
Vav1	3.78064	1.42727e-83		Dock2	3.44349	4.04317e-104						Irf9	2.06619	7.58549e-32		Parp3	2.48775	3.93727e-39
Clec4a3	3.77274	1.11455e-34		Hmha1	3.44015	9.20775e-109						Sh3bp2	2.05197	4.75825e-27		Icam1	2.48591	2.6889e-19
Dtx3l	3.74748	2.29461e-118		Dennd1c	3.43068	5.95981e-73						Cyth4	2.05159	2.31696e-35		Rnase6	2.48274	7.49265e-21
5430427O19Rik	3.73293	5.47118e-39		Snx20	3.43019	2.42226e-51						Tk1	2.04227	6.13028e-12		Tmem154	2.47467	9.04973e-17
C1rl	3.732	6.16245e-36		Fam167b	3.42487	2.35889e-32						Tapbpl	2.03673	1.56415e-28		Nfkb2	2.47298	1.68433e-27
Elf4	3.72829	2.89504e-66		Rab20	3.42362	2.36753e-54						Gm20257	2.03103	4.15705e-10		Dennd1c	2.46834	1.40297e-23
Tspo	3.7282	1.48891e-68		Tyrobp	3.41913	2.52294e-76						Cd7	2.0297	8.61659e-13		Ifit2	2.46686	1.23212e-42
Rhoh	3.72757	8.56452e-54		C3ar1	3.41619	7.26771e-85						Lyl1	2.02665	1.0416e-21		Dyrk4	2.46496	8.21626e-15
Dennd1c	3.7152	8.24795e-58		Tnfsf10	3.41475	2.18503e-76						Casp8	2.02536	3.95243e-17		Ms4a1	2.46005	7.35589e-11
Apobec3	3.71007	8.30354e-55		Fermt3	3.41073	6.06191e-90						Adap2	2.01823	6.63376e-32		Sp100	2.46	2.07555e-47
Trim14	3.70442	5.62224e-85		Hp	3.40608	1.00077e-32						Laptm5	2.0129	1.25404e-36		Osm	2.45975	1.67665e-12
Ctla2b	3.69001	1.62691e-19		Cd80	3.40425	1.88028e-37						Gfap	2.01226	1.60893e-21		Adgre1	2.45872	2.35757e-52
Hmha1	3.68936	5.56586e-76		Trim21	3.3945	4.96872e-82						Ptafr	2.01162	1.59988e-15		Mki67	2.45729	3.06618e-20
A530032D15Rik	3.67942	1.27222e-45		Btk	3.3924	3.7188e-56						Lrmp	2.00581	1.43551e-21		Trim14	2.45093	3.16222e-35
Sp140	3.6723	3.64123e-81		Gm13710	3.38394	1.66508e-32						Runx1	2.00177	5.48527e-19		Lgals9	2.44931	1.34565e-36
Fasl	3.66931	6.59491e-25		Gfap	3.38023	2.0235e-54						Fes	1.99387	5.13652e-24		Gimap8	2.44695	3.6209e-20
Clec5a	3.65738	3.15512e-102		C2	3.37715	6.39357e-103						Tapbp	1.99289	7.39798e-43		Mpeg1	2.44191	1.25713e-59
Dennd2d	3.6415	3.83328e-30		Arhgap30	3.37335	1.21205e-93						Plcg2	1.99137	7.05949e-28		Mcemp1	2.44042	1.48404e-12
Il2ra	3.63717	3.26538e-18		Irf4	3.37069	6.61309e-36						BC064078	1.9829	1.81028e-22		H2-Ob	2.43911	9.41777e-33
Mcemp1	3.63448	2.85628e-18		Fasl	3.35758	8.79275e-30						Abi3	1.97903	1.79725e-24		Top2a	2.43708	8.23684e-18
Tnfsf10	3.62594	3.65981e-37		Il2ra	3.35583	1.92812e-31						Tlr6	1.97859	6.9689e-13		Hmha1	2.43263	3.97461e-35
Klrg1	3.62517	2.02918e-22		Dennd2d	3.34183	1.12698e-34						Arhgap4	1.97773	5.22715e-33		Ccrl2	2.43254	7.27619e-16
Btk	3.62177	6.70681e-59		Ly86	3.33837	4.65685e-154						Prdm1	1.97349	1.46773e-12		Hp	2.43226	2.77429e-08
Fcgr3	3.61963	2.37181e-96		Lpxn	3.33215	2.18551e-72						Pstpip1	1.97296	5.19546e-15		Il2ra	2.42771	1.20682e-13
Plxna4os1	3.61605	5.31896e-40		Steap4	3.3301	2.12015e-18						G530011O06Rik	1.97219	3.71261e-05		Gsg2	2.42564	2.06143e-10
Gimap8	3.61162	9.70771e-27		Clec4a3	3.32444	4.37997e-61						Parvg	1.96451	7.24929e-36		H2-D1	2.42011	2.59433e-42
Snx20	3.61148	4.99455e-57		Tbc1d10c	3.31933	1.91415e-54						Angptl7	1.96028	1.60004e-15		Tnfrsf9	2.41528	1.59918e-09
Tnfaip8l2	3.60472	1.39983e-81		Rad51b	3.31735	1.35925e-42						Icam1	1.95169	4.14093e-06		Tmc8	2.41485	5.14414e-12
Rab20	3.60435	1.60989e-45		S100a4	3.30285	1.91124e-39						Psme1	1.95025	1.94606e-29		S100a4	2.41432	1.95901e-14
H2-T24	3.60432	2.37723e-79		Unc93b1	3.29781	5.03134e-85						Hist1h4h	1.94588	3.18689e-13		Ube2l6	2.41373	1.73799e-49
Trim12c	3.60018	2.44964e-152		AF251705	3.29618	3.89255e-101						Mafb	1.94508	1.13501e-39		Tbx21	2.41092	7.78902e-18
Fermt3	3.59412	2.40133e-88		Csf3r	3.28694	1.62848e-92						Slc43a3	1.94227	1.56108e-16		Fam111a	2.40969	2.62754e-26
Slc43a3	3.59274	1.72487e-21		Gm12216	3.2861	5.5192e-37						Aim2	1.93863	2.7675e-17		Vav1	2.40952	8.26555e-28
Arhgap30	3.59002	4.0672e-88		Ncf2	3.28558	1.16354e-73						Pik3cg	1.93456	5.98808e-26		St14	2.40752	4.78789e-19
Il1a	3.58826	2.84237e-43		Rsad2	3.28454	9.4682e-60						Ctla2b	1.93408	1.06182e-10		D17H6S56E-5	2.40703	6.74475e-28
Tyrobp	3.58557	9.28859e-75		Klhl6	3.26102	1.16794e-62						Gimap9	1.9269	3.55249e-11		Cd79b	2.40653	5.13726e-09
Clec9a	3.57452	1.52348e-33		Parp3	3.25346	5.64476e-112						Cmtm7	1.92298	1.56334e-21		Gpsm3	2.40143	9.60239e-21
Tbc1d10c	3.56909	1.61261e-48		Socs3	3.24849	3.56466e-53						Tlr4	1.91909	4.31897e-12		B2m	2.3998	5.87343e-51
Lpxn	3.56775	2.42341e-48		Fam111a	3.22133	8.80957e-69						Syk	1.91622	2.156e-30		Runx1	2.39926	3.82805e-19
Dock2	3.56329	2.17225e-116		St14	3.21763	4.76832e-46						Inpp5d	1.90741	7.29447e-37		Nlrp1a	2.3926	1.37965e-11
Lgals9	3.56263	1.223e-149		Ctsh	3.21336	3.18103e-110						Apbb1ip	1.90617	2.92776e-32		Rsad2	2.38887	1.58845e-25
Tnfrsf1b	3.54859	6.4216e-41		Gpsm3	3.20985	9.36797e-58						Dram1	1.90589	1.16176e-12		Gm13710	2.38638	9.17523e-13
Dyrk4	3.54106	1.83335e-37		C920025E04Rik	3.19337	1.10576e-59						Hk2	1.89173	9.82286e-29		Hcls1	2.38397	1.74282e-26
Fam46c	3.50759	1.81709e-43		Ikzf1	3.19086	3.6845e-123						Psme2	1.88386	2.27138e-28		Flnc	2.38178	2.75856e-24
S100a4	3.50598	9.88058e-36		Ube2l6	3.19	2.95623e-106						Aim1	1.87674	5.67967e-19		Cxcr4	2.37887	8.00491e-23
Unc93b1	3.50596	1.60298e-75		Klrg1	3.18786	3.16454e-28						Top2a	1.87306	2.1156e-12		Tgif1	2.3717	7.22529e-20
AF251705	3.50566	2.44143e-89		Pstpip1	3.18044	3.86718e-47						Dock8	1.86568	5.86312e-30		C3ar1	2.36063	5.646e-32
Fam167b	3.50438	1.81831e-39		Tnfsf13b	3.17831	5.38953e-43						Timp1	1.84437	0.021158		Birc3	2.3571	1.13945e-32
C2	3.4993	2.53864e-96		Tnfrsf1b	3.17598	1.184e-98						Gimap8	1.83891	2.33905e-09		S1pr4	2.35522	1.22026e-14
Ctsh	3.49734	4.23896e-55		Gimap8	3.16785	7.98854e-50						Cd44	1.83887	8.71512e-20		Rasal3	2.3548	1.57878e-29
Cd80	3.4964	6.53847e-29		Samhd1	3.16219	1.23334e-156						Map4k1	1.82546	5.71218e-15		Tbc1d10c	2.34509	2.93256e-20
Klhl6	3.4757	1.37692e-58		Crybb1	3.16115	2.86004e-37						Procr	1.82208	4.18364e-12		Dnaaf3	2.33705	6.37087e-14
Dram1	3.46465	1.767e-20		Aurkb	3.1533	2.85003e-27						1700112E06Rik	1.82083	4.82413e-09		Ncf1	2.33562	1.39758e-30
Trim21	3.46195	9.92419e-80		Dhx58	3.15175	2.69993e-67						Gal3st4	1.81924	6.95831e-17		Dok1	2.33363	6.72373e-18
Socs3	3.46125	2.8692e-32		Cd7	3.15146	3.29032e-35						Clec4a2	1.81801	1.4088e-12		Dusp2	2.3288	9.95383e-17
Rsad2	3.46044	1.61389e-39		Tbx21	3.13884	6.80266e-14						Batf3	1.81197	2.70622e-10		Elf4	2.32185	6.15253e-41
Ly86	3.45805	3.52981e-150		Mcemp1	3.13848	5.27994e-28						Iqgap3	1.81184	3.60244e-10		Naip5	2.32161	9.85667e-31
Ifit3b	3.45227	2.51724e-122		Dok1	3.12935	3.89994e-54						Lacc1	1.80652	1.43211e-17		Was	2.31679	1.21321e-22
Pstpip1	3.43366	6.09861e-46		Birc3	3.12916	4.19118e-83						Slfn5	1.80333	1.9383e-11		Map4k1	2.31493	9.2427e-15
Afp	3.42719	4.71077e-36		Icam1	3.12551	1.07768e-17						Apobr	1.79861	4.15163e-15		Abcg3	2.3147	9.36393e-18
Gm13710	3.4239	4.36477e-31		Fam46c	3.12529	1.12493e-52						Gm10790	1.78911	1.52206e-19		Sash3	2.31393	5.00519e-37
Csf3r	3.42118	2.01949e-98		Ifit2	3.12207	3.34717e-115						Clic1	1.78516	5.92886e-30		Tnfsf10	2.30999	4.07433e-31
C1s2	3.41545	3.71469e-18		Lcn2	3.12203	0.000281004						Ctsz	1.78342	4.36907e-29		Stat4	2.28962	1.8371e-21
Tbx21	3.41343	7.07586e-17		BC035044	3.0975	1.15037e-37						Hpgds	1.77787	1.22367e-16		Ptafr	2.28822	1.4659e-19
Gpsm3	3.4039	2.64429e-62		Ctla2b	3.09735	3.93084e-37						Cd300a	1.77587	6.58113e-16		C920025E04Rik	2.2881	3.32915e-21
Ncf2	3.40325	1.21537e-81		Tgif1	3.07902	2.03079e-51						S1pr4	1.76354	8.31092e-09		Arpc1b	2.2847	3.73413e-24
Arhgdib	3.39961	1.0351e-37		Il10ra	3.07553	7.90057e-156						Hhex	1.76003	4.33102e-16		Gngt2	2.28243	1.35805e-14
Cd7	3.38646	3.83627e-41		Rhbdf2	3.07168	3.45777e-55						Tor3a	1.76002	5.18105e-23		Pla1a	2.2803	1.50806e-11
Aurkb	3.3842	3.21426e-25		Wdfy4	3.06731	5.0309e-87						Arpc1b	1.75106	1.53908e-23		Aim1	2.27981	9.65841e-31
Cd44	3.38199	9.89753e-32		Gngt2	3.06468	1.36934e-42						Ccdc88b	1.75037	1.52438e-22		H2-T10	2.27975	4.09981e-32
Rad51b	3.37482	1.40743e-39		P2ry6	3.06452	2.98988e-68						Mki67	1.74447	4.72319e-06		C5ar1	2.27809	1.3917e-13
Birc3	3.37392	2.55051e-47		Ticam2	3.06307	4.7513e-45						Psmb10	1.73971	2.54219e-18		Tapbp	2.27502	1.19687e-32
Btla	3.37094	8.48445e-14		Arhgdib	3.06228	4.48621e-64						Ang	1.73941	9.16076e-14		Fermt3	2.27169	3.26353e-25
Gfap	3.37087	1.1949e-68		Nlrp3	3.06199	5.31163e-52						Napsa	1.73917	5.24464e-12		Cd7	2.26975	2.61645e-13
Parp3	3.3667	7.44282e-110		Hvcn1	3.05801	1.10576e-59						Cacna1s	1.73638	2.07561e-10		Fam46c	2.26966	2.61713e-18
Gm12216	3.36382	6.37682e-45		Tns4	3.05588	1.93602e-34						Samsn1	1.73378	2.66837e-12		Pld4	2.26582	4.5194e-30
Samhd1	3.36066	2.06866e-74		Slc43a3	3.05389	8.88329e-44						Tmsb4x	1.73154	9.28219e-11		Tnfsf13b	2.26579	6.74417e-17
S1pr4	3.35695	7.22095e-30		Trim34a	3.05029	4.47699e-62						Entpd1	1.72915	4.27773e-30		Unc93b1	2.26494	1.37153e-28
Gngt2	3.35585	2.32552e-35		Rinl	3.04909	1.47132e-74						Msn	1.72573	8.48459e-28		Irf4	2.25025	2.07381e-11
St14	3.34988	3.88171e-59		Lrmp	3.04864	2.5831e-50						Blnk	1.72221	1.79075e-23		Trim12c	2.24808	4.03149e-42
Gsg2	3.34822	1.2685e-24		Sh3bp2	3.04442	5.20404e-69						Hlx	1.72007	4.40691e-09		Lyl1	2.24576	6.32375e-14
Ikzf1	3.34284	2.95512e-101		Fgd2	3.03718	7.11689e-97						Kcnk6	1.71727	4.21254e-19		Traf1	2.24444	3.97845e-25
Rinl	3.33812	3.80582e-47		S1pr4	3.02116	5.46941e-31						Pon3	1.71271	1.73477e-12		Nod1	2.24429	1.66322e-41
Lrmp	3.33097	5.99519e-48		Mx2	3.0198	1.99318e-47						Hexb	1.71097	4.4021e-46		Tapbpl	2.24384	4.11123e-43
Rhbdf2	3.32767	1.29215e-33		Gna15	3.00671	3.08422e-65						Ccr5	1.70954	3.42491e-23		Sla2	2.24332	1.0207e-13
Tgif1	3.32705	4.38897e-40		Bin2	3.00247	1.66773e-52						Traf1	1.70261	2.4009e-15		Dhx58	2.22878	9.42148e-24
Siglec1	3.31264	1.62809e-18		Trem2	3.00178	3.94042e-67						Tmem119	1.69631	3.47969e-30		Zc3h12a	2.22727	7.89544e-14
Ticam2	3.30305	5.02955e-36		Irf5	3.0013	4.23654e-81						Frrs1	1.68912	7.24325e-08		Herc6	2.22619	1.96093e-47
Fam111a	3.2971	1.6775e-84		Runx1	2.99508	4.97962e-42						Itgam	1.6841	1.75038e-31		Ifit3b	2.2254	2.6791e-37
Phldb3	3.2952	4.8104e-29		A130077B15Rik	2.9873	1.39996e-30						Tgm2	1.68272	3.91377e-23		Fxyd5	2.22484	8.13406e-20
Ube2l6	3.29334	2.01778e-97		Dram1	2.98246	1.82774e-39						Icosl	1.67783	3.53482e-24		Tmem221	2.22184	1.07586e-09
Tnfsf13b	3.29242	1.00362e-54		Aspg	2.98019	1.41043e-41						Cd68	1.67776	6.53403e-24		Lag3	2.21788	2.40526e-42
Dok1	3.28202	2.77724e-64		Plcb2	2.97801	1.60777e-61						Gimap6	1.67174	3.66036e-13		Arhgdib	2.21773	1.94749e-17
Hvcn1	3.27862	1.44944e-52		Fes	2.97115	9.12372e-64						Fxyd5	1.66966	1.11004e-16		Afp	2.21725	6.71358e-10
Prdm1	3.26142	2.87266e-22		Lyl1	2.96328	5.41417e-36						Tagap	1.6548	5.8909e-13		Il4ra	2.21515	7.89268e-23
Cdk1	3.2439	1.34555e-23		Tk1	2.95808	8.50545e-22						Xdh	1.64996	9.76386e-26		Ncf2	2.21398	5.93123e-26
C920025E04Rik	3.24163	2.16391e-60		Cdk1	2.95622	6.02535e-30						Gm5086	1.64576	2.13166e-09		Cmah	2.21066	1.24364e-08
Icam1	3.2412	1.39829e-22		Cd44	2.95135	1.33763e-82						Skap1	1.6321	3.2869e-13		Trim34a	2.20853	7.72247e-24
Sh3bp2	3.23715	6.61654e-51		Sctr	2.94858	3.32439e-24						Syngr2	1.63104	4.61941e-26		Fpr1	2.20718	3.07933e-07
Crybb1	3.22657	3.38901e-21		Syk	2.94611	1.40042e-93						Erap1	1.62374	1.86319e-15		Gbgt1	2.20256	9.67405e-17
P2ry6	3.22237	1.55223e-59		Tnfrsf9	2.92024	1.52506e-20						Trim25	1.61509	3.0594e-19		Plxna4os1	2.20255	1.1488e-09
Il10ra	3.22236	5.25041e-92		Serpina3n	2.91867	3.29483e-59						Susd3	1.61262	5.05045e-12		Tnfrsf1b	2.19741	6.81886e-39
Syk	3.21351	6.74701e-54		C1s2	2.91372	2.79378e-19						Nod1	1.61044	6.12186e-23		Rnaset2b	2.18907	1.45044e-05
Fpr1	3.21163	2.69658e-13		Mki67	2.91259	4.35035e-41						Socs3	1.60999	5.17858e-12		Siglec1	2.18816	3.6053e-11
Procr	3.21127	5.62532e-26		Xlr	2.90764	9.97455e-24						Sat1	1.60844	1.33282e-19		Il10ra	2.17905	5.88611e-54
Ifit2	3.20082	8.57991e-117		Itgae	2.90332	1.45836e-31						Ppp1r18	1.60122	6.59396e-25		Mmp19	2.17377	4.74974e-10
Tgm2	3.19753	1.38859e-36		Traf1	2.90121	5.73541e-66						Cx3cr1	1.5952	8.28968e-30		Plekha4	2.17284	1.75774e-20
Nlrp3	3.19228	6.41783e-44		Isg20	2.89343	3.98352e-41						P2ry13	1.59183	8.64581e-32		Ccdc88b	2.17258	2.2377e-20
Itgae	3.19149	5.48516e-23		Procr	2.88646	1.73029e-38						Vwa5a	1.59059	5.34861e-19		Arhgap30	2.17252	6.11608e-37
Dhx58	3.18377	9.059e-79		Parp12	2.88588	5.82689e-113						Ggta1	1.58519	2.68505e-19		Tyrobp	2.17158	8.93698e-17
Trim34a	3.17751	5.52504e-54		Tgm2	2.88584	2.81405e-66						Arl5c	1.58506	7.75793e-11		Hmox1	2.1674	2.9128e-19
Lyl1	3.17676	4.02833e-45		Gimap9	2.885	2.56338e-40						S100a11	1.58111	1.4983e-16		Trim30d	2.16729	4.23049e-26
Fes	3.17513	6.41144e-62		Ccdc88b	2.88324	2.36342e-53						Rab13	1.57753	4.49937e-17		Mx2	2.16713	7.53749e-16
Cxcr4	3.17036	2.17817e-17		Ifih1	2.87984	8.10911e-90						Glipr2	1.57245	9.94149e-14		Procr	2.16463	1.51543e-14
Irf5	3.16767	3.2881e-76		Ptafr	2.87646	1.32897e-48						Serpinb9	1.56989	2.16178e-19		Tk1	2.16368	4.05469e-08
Gimap5	3.16748	2.36146e-27		Ddx58	2.87013	4.73115e-105						Smim24	1.56602	1.05376e-07		Il1a	2.16366	5.08717e-14
Srgn	3.16566	1.04834e-31		Gimap1	2.8634	4.69304e-45						B4galt1	1.56571	1.66429e-24		Rinl	2.16327	2.80669e-23
Cd68	3.16408	5.22596e-30		Zc3hav1	2.85736	1.426e-98						Amica1	1.55819	1.96612e-08		Lrrk1	2.15463	2.23148e-38
Wdfy4	3.16334	2.53866e-99		Ebi3	2.8535	4.01842e-19						Zeb2os	1.55623	7.9745e-14		Ctsh	2.15235	2.54241e-27
Aspg	3.15992	1.38616e-43		Tifab	2.8427	1.11225e-67						Nuak2	1.5513	5.17688e-14		Cmtm7	2.14889	1.22218e-23
Serpina3n	3.15704	9.02317e-35		Gimap5	2.84234	3.26407e-32						Nfkb2	1.54943	3.17741e-14		Gna15	2.14771	5.48472e-25
Gimap1	3.15412	4.04586e-36		Plek	2.84179	1.56949e-117						Card6	1.54874	5.60475e-14		Sctr	2.14357	1.44572e-09
Gimap9	3.15263	4.42111e-25		Pla2g2d	2.83931	4.32406e-28						Rhbdf2	1.54485	2.96549e-10		Clec5a	2.14206	2.79818e-21
Tk1	3.14482	2.6821e-23		Cd37	2.83821	3.77918e-41						4933412E12Rik	1.54227	1.39821e-14		Gimap1	2.13781	4.5318e-20
Mki67	3.14068	6.71726e-42		Tmem71	2.83099	1.44745e-30						Mcm3	1.53642	1.51249e-13		Ctsz	2.13289	2.7886e-21
Tns4	3.14007	7.22405e-37		Tmem173	2.81719	1.83273e-77						Anxa4	1.5289	4.36958e-17		Cd84	2.13246	8.95765e-31
Plcb2	3.1355	7.18531e-60		Cyth4	2.81192	2.28827e-60						Siglece	1.52872	5.88715e-09		Wdfy4	2.1306	1.72928e-29
Trem2	3.13525	1.35456e-73		Lsp1	2.8097	5.79209e-70						Il15	1.52519	9.79433e-08		Fes	2.12438	1.40909e-23
Lat2	3.13222	5.87026e-32		Prdm1	2.80498	4.93171e-38						Rtkn2	1.5143	1.45687e-12		Dock2	2.12381	6.35532e-31
Serpinf2	3.13025	7.10885e-24		Srgn	2.80428	4.79584e-71						BC028528	1.51194	1.97288e-07		Fcgr3	2.12056	2.9228e-28
Cd28	3.12436	1.50931e-16		Arhgap4	2.79657	1.16309e-66						Slco2b1	1.51069	8.574e-37		Gimap9	2.11353	1.15906e-16
Clec2d	3.12281	1.22096e-20		Casp8	2.78635	5.80933e-54						Akna	1.50437	2.96937e-19		Rbm47	2.10639	6.26733e-17
Tnfrsf9	3.12028	7.97036e-17		Lat2	2.77807	6.23393e-46						5031414D18Rik	1.50347	6.65946e-12		Ch25h	2.10554	0.000586413
Map4k1	3.10846	6.83127e-29		Cd28	2.77646	1.2883e-21						Tor4a	1.50287	3.36617e-17		Tmem71	2.10333	1.04015e-12
Traf1	3.10672	1.54381e-43		Herc6	2.77613	2.86005e-77						Slc17a9	1.49786	6.88272e-06		Itgae	2.10264	1.01033e-11
Isg20	3.10311	3.72292e-50		Map4k1	2.76904	1.72819e-35						Spint1	1.49702	5.26353e-11		Batf3	2.09969	4.57786e-10
Atf3	3.10062	3.65257e-17		Tapbp	2.76862	3.47744e-96						Pik3r5	1.49612	5.10583e-16		Zap70	2.09926	5.63371e-17
Kif2c	3.09764	3.7723e-22		Stat4	2.75386	2.8803e-44						Lrrk1	1.48947	5.33363e-17		S100a11	2.09915	4.73285e-17
Sctr	3.09736	6.11247e-29		Atf3	2.74717	5.55418e-15						Slc2a9	1.48461	1.18695e-09		Fam129a	2.09755	4.37725e-20
Cd37	3.08691	1.15357e-43		Clec2d	2.74714	1.37758e-57						Aspg	1.48232	1.38908e-09		Upp1	2.09491	3.86479e-12
Ptafr	3.08687	3.45378e-37		Cd68	2.74203	4.18632e-50						Dusp2	1.47335	1.47236e-08		Gimap5	2.08801	4.15581e-14
A130077B15Rik	3.08287	8.1675e-38		Adap2	2.74178	7.99451e-86						Msh5	1.47317	5.61722e-12		Srgn	2.08246	3.44632e-26
Tifab	3.08151	2.36915e-62		Arpc1b	2.74093	3.74585e-59						Fli1	1.46774	6.7951e-12		Hist1h4h	2.0802	4.87464e-10
Pla2g2d	3.07801	7.93195e-27		Sla2	2.73847	7.93456e-31						Cmklr1	1.46539	6.28466e-16		Vim	2.07981	2.48024e-22
Bhlha15	3.07256	7.37636e-09		Cmtm7	2.73788	1.36158e-59						Cxcr4	1.46468	3.68828e-09		1700112E06Rik	2.07887	2.39416e-12
Fgd2	3.07197	2.33287e-120		Btla	2.73734	4.98742e-26						Ada	1.46127	5.72039e-06		Parp12	2.06359	1.87821e-35
Bin2	3.0717	1.98675e-70		Plcg2	2.73674	7.93919e-64						Grn	1.45859	1.25686e-23		Mvp	2.06084	6.0101e-21
Runx1	3.06899	1.05333e-44		Tbxas1	2.72379	2.94651e-44						Cmpk2	1.45602	1.56126e-15		Syk	2.05855	6.10675e-32
Lsp1	3.0611	4.27203e-51		Siglec1	2.71993	1.01447e-25						Itpripl1	1.45193	9.71856e-14		Ly75	2.05694	8.05216e-08
Napsa	3.05654	1.16581e-16		Tapbpl	2.71253	1.18274e-102						Arhgap25	1.45079	2.6177e-11		Anpep	2.0555	1.14598e-13
Tmc8	3.05085	1.17201e-22		Top2a	2.71017	2.89944e-34						S100a6	1.45076	2.2079e-15		P2ry2	2.0552	1.02833e-08
Top2a	3.05064	5.29975e-20		C5ar1	2.69892	9.68515e-22						Upp1	1.44808	3.55871e-09		P2ry6	2.05503	8.17151e-24
Ccdc88b	3.05061	4.08738e-58		Nfkb2	2.69456	1.76687e-55						H2-K2	1.44506	7.50838e-08		Haao	2.05361	6.749e-08
Ebi3	3.03444	2.85157e-27		Psme2b	2.68785	8.57223e-67						Dapp1	1.44187	4.97337e-12		Plcb2	2.0535	2.76986e-24
Gna15	3.02895	3.28547e-67		Aim1	2.67035	6.70854e-55						Vim	1.4409	4.82276e-23		Nlrp3	2.0504	1.54253e-17
C5ar1	3.02746	5.5822e-19		Fxyd5	2.66855	6.67328e-47						Tifa	1.44067	9.25569e-21		Klhl6	2.04258	1.44316e-17
Mx2	3.0176	2.5785e-46		Tlr9	2.66104	1.22143e-31						Stat2	1.43729	5.41175e-22		Aurkb	2.04106	1.81249e-09
S100a11	3.00798	3.32979e-30		Gm6548	2.65938	9.42801e-76						Casp7	1.4366	1.46466e-15		Cd37	2.04015	1.44037e-18
Tmem173	3.00637	4.55897e-56		Nckap1l	2.65542	2.89626e-95						Baz1a	1.43442	2.70881e-09		Spo11	2.03954	7.54041e-07
BC035044	2.99848	4.65369e-34		Ctsz	2.65406	9.80442e-58						Mdfic	1.43381	4.75764e-11		Tnfrsf18	2.03377	4.7089e-13
Casp8	2.99386	9.55503e-45		S100a11	2.65058	2.02235e-47						Csf1r	1.43257	4.16699e-24		Cd68	2.03239	8.82177e-18
Cyth4	2.98616	6.64179e-70		Laptm5	2.64877	1.25933e-65						AI467606	1.43218	6.48698e-11		Rhoh	2.03031	2.0737e-15
Gimap6	2.98582	1.79861e-26		Lair1	2.64823	8.03565e-103						Nupr1	1.42527	6.70483e-12		5430427O19Rik	2.0246	1.83903e-12
Cmtm7	2.96757	2.43562e-45		Tmc8	2.64735	1.00193e-24						Ptgs1	1.41602	1.21163e-24		Derl3	2.02437	2.27945e-07
Tmem71	2.96221	2.74075e-26		I830077J02Rik	2.64666	2.92715e-23						Pla2g4a	1.39695	1.03959e-08		Gm6548	2.02158	2.14369e-37
2310001H17Rik	2.9605	8.97428e-16		Gimap6	2.63868	3.33396e-38						Ly6e	1.38855	9.08482e-22		Fblim1	2.01624	2.99066e-15
Zc3hav1	2.95795	3.17322e-93		Ifi27	2.63808	6.25969e-88						Osmr	1.38829	5.94807e-10		Tmem173	2.01595	6.20905e-27
Stat4	2.95489	1.07116e-32		Abi3	2.6359	2.68446e-44						Tcirg1	1.38789	4.41861e-21		S1pr3	2.01233	1.82404e-13
Ddx58	2.94664	1.06997e-97		Lyn	2.63236	5.82454e-111						Fam129a	1.38581	8.93293e-10		Fam167b	2.01113	3.28171e-08
Dusp2	2.93684	1.81951e-16		Batf3	2.63104	3.12561e-26						P2ry14	1.38474	4.13073e-08		Pik3r5	2.01003	1.17095e-23
Arpc1b	2.93273	8.18688e-57		Tlr13	2.6213	9.44383e-63						Flt3l	1.38455	4.11711e-09		Tcirg1	2.0053	3.61944e-23
Plek	2.93099	3.06117e-135		Eif2ak2	2.62061	3.22401e-106						Gbgt1	1.38154	2.67833e-07		Il3ra	1.99697	2.05216e-13
Parp12	2.92875	1.93074e-111		Nod1	2.61834	1.66231e-100						Anxa3	1.37922	1.54912e-12		Casp8	1.9954	7.63297e-19
Arhgap4	2.92424	8.76125e-75		Parvg	2.60622	2.27132e-66						Rpl39	1.37554	2.2071e-23		Tnfrsf13c	1.9953	4.88103e-06
Ifih1	2.92368	2.53117e-104		Hk2	2.59209	2.02452e-75						Hist1h1c	1.36719	1.48147e-15		Psme1	1.99521	1.00953e-21
Tlr13	2.92308	1.84951e-38		Hlx	2.58591	8.08323e-26						Nfe2l2	1.36361	7.82459e-17		Ddx58	1.99351	1.32925e-35
Fxyd5	2.92302	1.70239e-40		Apobr	2.57355	7.04741e-38						Smagp	1.35785	1.61583e-06		Lpxn	1.99219	8.3613e-18
Ccl6	2.91523	5.19847e-17		Vim	2.57015	1.44392e-65						Txnip	1.35589	3.14298e-24		Napsa	1.99111	2.89321e-14
Ube2c	2.91094	7.47071e-16		Havcr2	2.56692	4.9219e-68						Fas	1.3551	2.39984e-07		Psmb10	1.98868	1.72537e-18
Foxp3	2.91053	2.87402e-22		Psme1	2.55995	8.53509e-64						Hist1h1e	1.35216	1.27694e-05		Anxa4	1.98758	2.64075e-23
Fam169b	2.90829	2.95447e-17		Upp1	2.55755	6.576e-33						Myd88	1.3479	1.58089e-12		Akna	1.98642	3.74204e-32
Tapbp	2.90596	4.14738e-62		Mafb	2.54553	3.56936e-93						Lpar6	1.34517	9.20167e-09		Cyth4	1.9764	5.62912e-22
Sla2	2.89794	7.73854e-35		Alox5ap	2.54492	5.41152e-56						Slc25a45	1.34488	1.50788e-15		Ggta1	1.97587	7.843e-22
Tbxas1	2.89764	3.93526e-49		Nmi	2.53825	6.78304e-53						Selplg	1.34321	5.55222e-22		Arhgap4	1.97253	4.88305e-21
Aim1	2.89357	6.6571e-40		Psme2	2.53757	7.77683e-73						Ptpn7	1.34153	1.0795e-09		Lrmp	1.96995	1.99822e-15
Tnfrsf13c	2.88471	1.31834e-13		Inpp5d	2.53427	4.6279e-64						Dok2	1.34057	2.10468e-08		Ifih1	1.96918	1.07697e-39
Ada	2.87031	9.72382e-16		BC064078	2.53337	1.30797e-52						Vamp8	1.33966	1.61403e-20		Fgd2	1.96764	3.44413e-27
Ggta1	2.86388	2.21748e-28		Msn	2.53102	6.21906e-74						Vasp	1.33711	7.40587e-26		Maff	1.9674	1.16727e-10
Vim	2.86202	4.26783e-37		Dnaaf3	2.52592	8.06384e-28						Pros1	1.33222	1.66758e-20		Jak3	1.96707	4.60028e-21
Adap2	2.85998	2.66598e-98		Aim2	2.52417	3.77422e-46						Il3ra	1.33172	1.99051e-12		Zc3hav1	1.96706	2.68005e-32
Laptm5	2.8561	7.22585e-58		Iqgap3	2.51557	6.95791e-20						Serpina3n	1.32541	4.97655e-16		Serpina1b	1.96236	1.33457e-10
Plcg2	2.85372	1.99434e-75		Slc7a7	2.50937	3.5936e-46						Olfml3	1.31773	4.1505e-23		Csf3r	1.95814	3.24553e-29
Apobr	2.85327	5.50558e-38		1700112E06Rik	2.50627	2.91202e-27						Il13ra1	1.31494	2.94068e-11		Gimap6	1.95729	4.32412e-23
Amica1	2.84522	4.44315e-19		Cxcr4	2.50512	8.67584e-42						Atf3	1.31027	0.00322878		Irf5	1.95364	1.55667e-23
Lair1	2.84434	4.93897e-77		Dusp2	2.50507	2.40851e-35						Rbm47	1.3102	1.78732e-05		Adgb	1.94707	9.70764e-08
Xlr	2.84225	3.34712e-28		Lta	2.50293	3.28133e-16						Sh3tc1	1.30999	5.72437e-12		Btla	1.94487	1.74876e-10
Tapbpl	2.83379	4.44635e-102		Gpr160	2.49885	1.96528e-26						Jak3	1.3074	1.79048e-15		Nuak2	1.944	6.75735e-18
Ctsz	2.82883	6.78767e-51		Clic1	2.49512	2.53244e-62						Unc13d	1.30386	4.90447e-08		Tmem252	1.93048	1.92486e-07
Ugt1a7c	2.82457	5.2722e-20		Frrs1	2.48929	4.87875e-26						Rnf135	1.29628	9.09742e-12		Plcg2	1.92904	1.59191e-20
Cd101	2.82386	3.17859e-19		Amica1	2.48686	4.41184e-25						Itpripl2	1.2953	1.30521e-10		Msn	1.92767	2.8412e-22
Frrs1	2.81072	1.30365e-22		Pik3r5	2.48578	4.41033e-54						Cd14	1.2912	4.00275e-13		Slfn5	1.92624	4.19849e-32
Parvg	2.80323	4.31965e-64		Ggta1	2.47912	3.19799e-53						Ropn1l	1.27818	9.56504e-07		Tes	1.92448	9.98789e-17
Nfkb2	2.799	1.04547e-57		H2-K2	2.47694	1.16437e-28						Fam89a	1.2772	7.55849e-07		Hvcn1	1.92171	4.11148e-17
Aim2	2.79189	4.04332e-41		Akna	2.47378	1.03441e-69						Gm6251	1.2768	4.25769e-14		Plaur	1.91814	2.93828e-05
Nckap1l	2.79112	8.88521e-88		Anxa4	2.47025	1.56042e-55						Il4ra	1.27627	1.75347e-13		Tlr9	1.91763	9.53691e-14
Tlr9	2.78302	7.20631e-41		Unc13d	2.4611	5.57734e-33						Tnfrsf4	1.27541	2.73045e-08		Nfkbie	1.91596	9.62991e-22
Herc6	2.78298	2.23583e-97		Cd300a	2.46043	1.53464e-49						Tes	1.27195	5.27793e-09		Apobr	1.91557	3.56661e-15
Lyn	2.78159	2.11953e-102		Lrrk1	2.45449	2.96943e-60						Tec	1.2683	1.92452e-07		Dok2	1.91435	3.75058e-14
Abi3	2.77634	8.83295e-57		Tcirg1	2.44849	3.32245e-58						Rgs10	1.26658	1.85333e-21		Smagp	1.91397	8.02639e-13
Alox5ap	2.76699	1.049e-49		Psmb10	2.44177	5.90641e-44						Tgfbr2	1.26553	4.48228e-21		Tnfaip3	1.9138	4.09544e-16
Mafb	2.76598	3.33733e-66		Zc3h12a	2.43962	3.04518e-24						Hmga2-ps1	1.26548	4.65514e-06		Fasl	1.91342	1.28518e-08
Upp1	2.76453	1.51031e-27		Irf9	2.43906	6.75177e-69						Ermap	1.25795	1.20534e-05		Abi3	1.91037	7.38701e-20
Iqgap3	2.75698	8.15515e-23		Fam169b	2.43904	9.75683e-23						Wipf1	1.25787	1.26448e-18		Trem2	1.90998	1.27831e-18
Pik3r5	2.75509	5.66603e-37		Cd101	2.43783	1.46111e-16						Pmaip1	1.25634	4.14093e-06		Lsp1	1.90882	9.08177e-21
Cd300a	2.75237	4.82778e-34		Xdh	2.43693	4.12179e-75						Mvp	1.2488	2.51676e-16		Unc13d	1.90851	3.89192e-15
Tcirg1	2.74969	6.55703e-37		Napsa	2.42572	8.92233e-30						Renbp	1.24801	1.33075e-11		Hlx	1.9004	7.30126e-11
Vdr	2.74847	1.38128e-14		Slfn5	2.41523	3.08044e-37						Il10rb	1.24776	4.58181e-14		Bin2	1.8987	1.42471e-18
Xdh	2.74014	4.09536e-38		Lpcat2	2.41342	6.25463e-80						Hmgb2	1.24318	4.07422e-06		Eif2ak2	1.89702	5.10818e-36
Smpd5	2.73599	4.11262e-17		Osmr	2.41097	1.0775e-52						Rps20	1.23915	2.4846e-12		Ctss	1.89355	6.0218e-33
Psme2b	2.73421	1.41897e-79		Tnfrsf13c	2.40826	2.75279e-12						Rab3il1	1.23857	7.6079e-15		Ada	1.89244	3.65826e-07
Nod1	2.73305	7.34432e-84		Il4ra	2.40429	3.10474e-43						Nfkbie	1.23647	1.14349e-11		Fam169b	1.88767	3.19665e-09
Havcr2	2.73142	1.13858e-68		S100a6	2.40156	6.71619e-31						A930015D03Rik	1.23621	5.89744e-11		Helz2	1.88655	3.44299e-20
Osmr	2.72393	4.64464e-26		Ada	2.39324	5.72184e-15						E2f2	1.23339	1.88565e-05		Ikzf1	1.88371	2.15483e-34
Cd53	2.71983	2.22522e-23		Vdr	2.39062	1.17163e-20						Lap3	1.22877	4.40054e-19		P2ry14	1.88069	3.98866e-17
Abcc3	2.71799	4.02769e-16		Pik3cg	2.38952	1.92293e-45						Nfam1	1.22432	8.5147e-10		Cdk1	1.8751	5.90978e-09
Ptpn7	2.71764	1.27746e-18		Siglece	2.38923	1.69582e-20						Asb2	1.22389	8.06107e-09		Osmr	1.86899	5.39698e-23
Insl6	2.71736	5.02803e-12		Pdzph1	2.38836	7.23923e-59						Irak4	1.21311	7.20547e-08		Psme2	1.86884	2.65608e-20
Ccr5	2.71723	5.44115e-23		Lacc1	2.38349	1.12317e-59						Gcnt1	1.21282	9.69354e-08		Klk6	1.86804	2.3338e-14
Hlx	2.71621	6.80364e-31		Entpd1	2.3646	6.55636e-100						Agpat2	1.21032	1.97288e-07		Psme2b	1.86539	9.81896e-20
I830077J02Rik	2.69995	4.15137e-30		Skap1	2.36007	1.94461e-32						Abcc3	1.20801	2.54778e-10		Tnni2	1.86134	6.93423e-07
Msn	2.69777	2.58671e-63		Smim24	2.35897	1.16006e-29						Mob1a	1.20743	5.37043e-10		Siglecf	1.85902	6.73684e-16
BC064078	2.69289	8.45276e-46		Nupr1	2.35813	8.25984e-26						Dnaaf3	1.20724	1.35964e-06		Btk	1.85399	1.76767e-18
Hk2	2.69225	1.99862e-84		Dok2	2.34799	5.42713e-34						Mapkapk3	1.20617	6.08876e-10		Grn	1.84855	5.46942e-25
Pon3	2.6895	2.75952e-20		Syngr2	2.34755	2.65428e-55						Plscr2	1.20548	8.11225e-08		Ticam2	1.84424	7.46448e-13
Dok2	2.68665	3.18039e-25		Ccr5	2.34028	1.34353e-65						Tgfb1	1.20431	7.64737e-13		Uhrf1	1.83495	3.60078e-10
Gm6548	2.68511	1.23441e-110		Smagp	2.3398	7.41912e-27						F11r	1.20105	7.03548e-17		Adap2	1.83397	5.34292e-26
Lta	2.67909	3.03072e-18		Ptpn7	2.33671	1.31116e-25						Tnfrsf1a	1.20093	6.52709e-17		Osgin1	1.8335	3.93565e-08
Zc3h12a	2.67661	1.09828e-21		Ppp1r18	2.32877	1.86885e-44						Pla2g16	1.19474	4.37848e-16		Slc2a9	1.83333	2.09782e-13
Batf3	2.67646	3.37769e-35		E2f2	2.31884	4.64575e-23						Slc37a2	1.19442	9.26875e-10		Emp3	1.83213	4.62088e-13
Adora3	2.67488	1.35155e-19		Tmem252	2.31051	7.23053e-07						Cebpa	1.19308	1.15514e-17		5031414D18Rik	1.83038	6.8003e-11
Unc13d	2.67129	9.70356e-36		Hist1h4h	2.30451	1.91228e-23						4632428N05Rik	1.19294	2.51867e-23		Gm21188	1.82709	3.18869e-10
Il4ra	2.67	7.59837e-33		Tor4a	2.28902	3.32967e-51						Siglech	1.19201	5.02929e-19		Nupr1	1.82694	2.2884e-10
1700112E06Rik	2.66147	1.06055e-31		Nuak2	2.28661	3.3637e-41						Cebpb	1.19196	7.55849e-07		Clic1	1.82477	4.27752e-18
Anxa4	2.66143	5.9653e-45		Ccl6	2.27838	1.21948e-36						Cflar	1.18956	1.1506e-18		AF251705	1.82396	5.15788e-23
Slc7a7	2.66	5.01626e-49		Cd53	2.27585	4.87269e-65						Osgin1	1.18703	3.58139e-05		Trim25	1.82262	8.10903e-27
Eif2ak2	2.65995	8.65577e-117		Hmox1	2.27462	8.93018e-38						Zc3h12a	1.18542	2.00398e-06		Wisp2	1.82253	0.000259277
Clic1	2.65719	3.9384e-53		Jak3	2.27177	1.27368e-46						Hmox1	1.18461	6.11103e-08		Clec4a3	1.82034	5.31336e-15
Spo11	2.65718	7.30641e-14		Hhex	2.2678	8.0734e-41						Plekha4	1.18414	1.36725e-07		Hk2	1.81214	4.02161e-23
Ifi27	2.65506	5.44887e-108		Fam129a	2.26576	2.04963e-37						Tnfaip8	1.18191	9.76642e-12		Lyn	1.80405	2.09718e-34
Slfn5	2.64558	2.61232e-28		Arl5c	2.26282	1.09944e-23						Cyp4v3	1.17927	1.17562e-17		Tagap	1.80216	1.4203e-14
Nmi	2.64239	4.14756e-52		Blnk	2.25576	4.77096e-58						Tgfbr1	1.17901	6.35917e-17		Siglece	1.80205	8.35244e-08
Hmox1	2.63992	2.10721e-25		Hpgds	2.25329	2.15367e-51						Tmco4	1.17898	5.24322e-09		Vasp	1.80022	6.35732e-16
E2f2	2.63447	2.30903e-16		Icosl	2.25055	5.14101e-71						Bank1	1.17712	4.57833e-05		Lrg1	1.79921	0.000120487
Psme1	2.6303	5.21131e-68		Fblim1	2.24123	2.16609e-26						Dnase2a	1.1671	7.06779e-11		Mapkapk3	1.79916	9.38922e-19
Pik3cg	2.63017	3.37882e-46		Mapkapk3	2.2375	1.41539e-48						Hist1h2bc	1.16702	5.93019e-15		Tifab	1.79725	2.20544e-20
Gpr160	2.62955	5.87112e-37		Mdfic	2.23645	6.3552e-46						Klk8	1.16673	5.5492e-09		Emilin1	1.79517	1.67215e-11
Inpp5d	2.62757	6.46884e-73		Cacna1s	2.23259	9.61115e-24						Npc2	1.15935	2.59882e-17		Lat2	1.78741	2.08754e-12
Chil1	2.61228	1.56839e-14		Mvp	2.21216	8.88329e-44						Rps24	1.15893	1.37352e-13		Slc7a7	1.78433	6.5107e-20
Siglece	2.6089	2.14609e-23		4933412E12Rik	2.21031	1.33052e-39						Elf1	1.1582	4.60943e-09		Tor4a	1.7792	2.08163e-20
Lrrk1	2.59583	1.97824e-63		9630028I04Rik	2.20712	7.40249e-19						Tpt1	1.15239	1.15514e-17		C130050O18Rik	1.77744	1.09696e-06
Akna	2.59576	1.74605e-83		Gm20257	2.2027	1.97429e-12						Fblim1	1.15166	6.72608e-06		Arl5c	1.77193	1.58447e-10
Wisp2	2.59465	2.31635e-07		Mmp19	2.1985	2.25335e-16						Cebpd	1.1514	1.34053e-06		Akr1c13	1.76894	2.11912e-07
Psme2	2.59294	4.11132e-75		Abcc3	2.19219	9.40214e-43						Rapsn	1.14854	0.000335991		Mmp2	1.76665	2.32461e-13
Mdfic	2.56807	9.48666e-23		Rbm47	2.18229	4.40255e-24						Skap2	1.1478	1.94974e-11		S100a6	1.76353	4.413e-10
Skap1	2.56677	5.82381e-29		Gbgt1	2.18094	5.70174e-26						Plau	1.14767	5.21316e-08		Ly6e	1.7625	5.83015e-20
Tnni2	2.55825	1.56768e-13		Helz2	2.17794	2.41304e-42						Ifit1bl1	1.14489	3.33025e-06		Parvg	1.76104	1.2018e-19
Lpcat2	2.55447	5.94688e-88		Grn	2.17685	2.48348e-64						Plin2	1.1431	2.28244e-11		Plek	1.75585	7.15007e-26
Tlr6	2.55376	3.7424e-19		Flnc	2.1763	7.62093e-38						Rps12	1.14081	1.23162e-12		Tnfrsf1a	1.74917	3.87269e-24
S100a6	2.55297	1.23216e-30		Pon3	2.17442	5.7901e-34						Mfng	1.13536	2.2243e-12		Ly86	1.74611	7.04657e-26
Nuak2	2.55054	7.36886e-24		Myd88	2.17369	5.13264e-46						Helz2	1.13431	1.51001e-10		Chil1	1.74363	1.7515e-09
Tor4a	2.54923	3.99232e-34		E230029C05Rik	2.17189	8.73138e-18						Clec10a	1.1307	3.98965e-05		Prdm1	1.74166	1.89683e-11
Prelid2	2.54493	7.03796e-19		P2ry14	2.16937	2.15415e-35						1500012F01Rik	1.12968	1.72688e-11		Mafb	1.73702	8.45913e-24
Gbgt1	2.54418	2.62511e-24		Osgin1	2.16775	1.22418e-16						Trim56	1.12959	1.41081e-07		4933412E12Rik	1.73509	1.91457e-15
Arl5c	2.53382	1.39687e-21		Slc2a9	2.16765	2.15878e-26						Zfp217	1.1292	1.03959e-08		Laptm5	1.73412	6.06995e-23
H2-K2	2.52352	3.89799e-29		Glipr2	2.16756	6.05789e-43						Itprip	1.12835	1.12949e-05		Frrs1	1.7321	2.44011e-11
Smagp	2.52057	2.06623e-23		Ang	2.16157	1.9344e-18						Gm21188	1.12792	3.38327e-05		Rassf4	1.7305	7.49355e-36
Smim24	2.51837	5.32248e-27		Dock8	2.1561	3.7927e-54						Rps9	1.12635	1.19774e-15		Syngr2	1.72954	9.09006e-20
P2ry14	2.51029	4.20424e-19		Itprip	2.15462	6.49776e-32						Rpl35	1.124	8.17568e-13		Tep1	1.72843	4.67378e-24
Dnaaf3	2.50972	4.7781e-28		Tagap	2.15194	1.59641e-27						Cd160	1.12396	0.000184063		Entpd1	1.72638	1.76404e-35
Derl3	2.50416	2.90434e-10		Il3ra	2.14848	2.1846e-26						Tmem243	1.11847	1.19419e-08		B3gnt8	1.7229	1.17311e-07
Syngr2	2.49952	1.71734e-43		Tlr6	2.14379	2.14383e-22						LOC100504703	1.11686	0.000274107		BC035044	1.71739	1.03218e-10
Entpd1	2.4907	4.18036e-77		Tlr7	2.14341	2.35763e-48						Angpt1	1.1159	0.000656111		Ube2c	1.713	4.51449e-06
Tmem252	2.48347	4.26397e-09		Tor3a	2.1398	5.79285e-67						Eif4ebp1	1.11499	4.35971e-07		Ebi3	1.70755	7.90224e-07
Fblim1	2.48327	1.69569e-28		Chil1	2.13794	6.60049e-24						Apoc1	1.11474	0.000174085		Stat2	1.70695	1.0951e-23
Osgin1	2.47967	1.82758e-20		Trim25	2.13751	8.57898e-59						Serpinb6b	1.11232	6.59619e-05		Cacna1s	1.70666	1.82815e-08
Helz2	2.47489	4.9201e-24		Cebpd	2.13625	2.3934e-25						Grap	1.112	1.24393e-11		Icosl	1.702	2.65231e-29
Nupr1	2.46823	1.77967e-34		AI467606	2.13606	3.5638e-27						Mmp14	1.11127	1.22352e-10		Abcc3	1.69784	3.0919e-18
Irf9	2.46502	1.15722e-77		Pla1a	2.129	6.85703e-20						Card9	1.10889	7.59767e-08		Ifi27	1.69701	1.89304e-23
Clcf1	2.4591	1.95513e-18		Plekha4	2.12824	9.31572e-36						Il6ra	1.10834	4.87482e-07		Mill2	1.69316	4.1701e-07
Mmp19	2.45777	1.05344e-15		Vasp	2.12448	2.98659e-39						Toporsos	1.10674	2.30843e-05		Zfp36	1.69126	1.91242e-15
AI467606	2.45323	2.27713e-24		G530011O06Rik	2.1182	4.13282e-08						Filip1l	1.10344	0.000357666		Smim24	1.69057	8.90689e-10
Jak3	2.44922	4.25836e-43		Serpina1b	2.116	1.83094e-14						Rpl37a	1.10242	3.11333e-05		Pou2f2	1.6903	9.93377e-13
Gm21188	2.44648	2.24067e-19		Tlr4	2.11563	4.02971e-29						Pold4	1.10078	7.87755e-08		Col9a1	1.68745	1.01707e-07
Slc17a9	2.44623	1.76569e-10		Tnfrsf4	2.1055	1.61426e-16						Slc1a5	1.10063	4.17779e-09		Ifitm1	1.68655	4.40625e-10
Mmp2	2.44306	1.90251e-15		Baz1a	2.10531	5.21396e-38						Plekhf2	1.09895	2.16389e-10		Tagln2	1.68356	2.15504e-16
Fas	2.43991	2.2927e-18		Fas	2.10124	6.79607e-28						Pqlc3	1.09623	1.34314e-07		Itprip	1.68142	2.10603e-13
Psmb10	2.42985	2.82159e-56		Clcf1	2.0981	1.44153e-20						Clcf1	1.09329	0.000145675		Def6	1.67922	6.43695e-15
Myof	2.42749	9.74829e-14		Pim1	2.09416	1.52562e-25						Sla	1.09234	4.83891e-16		H2-K2	1.67859	1.45404e-10
Mapkapk3	2.42519	5.51022e-39		Spint1	2.09209	1.89666e-33						Chil1	1.0921	9.59922e-11		Clec2d	1.67777	7.87696e-18
Ppp1r18	2.42471	2.50411e-55		Stat2	2.08828	4.17107e-59						Rpl35a	1.09107	4.88333e-14		Myd88	1.67726	1.69601e-19
Gm20257	2.42286	1.07974e-19		Sat1	2.0837	6.35101e-76						Lgmn	1.08912	2.67241e-18		Irf9	1.67341	2.15342e-29
Glipr2	2.41632	1.60025e-40		Gm21188	2.08266	5.04487e-22						Pnp	1.08898	1.14391e-13		Lacc1	1.66985	1.09839e-23
Lacc1	2.4101	1.60564e-59		Gm3716	2.07841	3.43187e-11						Hist1h4i	1.08712	0.000311633		Cd109	1.66425	1.22682e-07
Hhex	2.40896	1.22645e-48		Apbb1ip	2.07614	8.45502e-52						Ripk1	1.08325	1.04269e-08		Glipr2	1.66339	2.2686e-17
Flnc	2.39751	9.30765e-28		Ly6e	2.07537	5.01039e-52						Ly6c1	1.08154	4.53506e-11		Inpp5d	1.6621	2.16136e-19
Plaur	2.38418	1.3114e-09		Maff	2.07532	4.32545e-12						Fabp7	1.07956	4.20668e-08		Skap1	1.66202	2.59748e-10
Tlr7	2.38365	5.12895e-34		Nfkbie	2.07307	1.47696e-39						Emp3	1.07903	2.64908e-07		Nmi	1.65886	1.51074e-17
Fam129a	2.38079	2.09638e-35		Flt3l	2.0635	3.50434e-32						Mir703	1.07688	1.75505e-06		Cebpb	1.65751	1.01813e-08
Pla1a	2.37632	1.34764e-16		Gal3st4	2.05981	1.59474e-39						Ostf1	1.07592	2.24319e-13		BC064078	1.65669	5.63692e-15
Rbm47	2.37053	3.41534e-24		Trim56	2.05947	1.62911e-26						Zap70	1.07503	6.82698e-07		Relb	1.6532	5.8743e-13
Pim1	2.36725	1.87222e-19		Rapsn	2.0551	6.32178e-17						Apoo	1.06953	0.000407198		Lta	1.65293	1.31385e-06
Slc1a5	2.3655	1.23399e-20		Tnfrsf1a	2.0469	1.16e-56						Rpl23	1.06414	1.73157e-10		Cebpd	1.65144	2.95452e-09
Emp3	2.36471	9.6536e-20		Angptl7	2.04353	5.22774e-24						Klk6	1.06361	3.0247e-13		Ppp1r18	1.63959	1.87252e-15
Clec4a2	2.36348	4.50743e-14		B4galt1	2.04207	1.72935e-65						Cdca7l	1.06272	0.000367931		Flt3l	1.63147	1.21692e-14
Ang	2.36001	1.23015e-21		Emp3	2.04192	1.30025e-23						Rab9	1.05937	8.34624e-05		Myof	1.62806	9.47558e-13
Baz1a	2.3546	8.48454e-38		Serpinb6b	2.03644	1.90027e-22						Rps4x	1.05745	2.51676e-16		Stat3	1.62408	1.36402e-29
Il3ra	2.34941	1.29173e-27		Serpinb9	2.03292	1.769e-54						Rnase4	1.05685	5.24464e-12		Cd300a	1.62337	2.54228e-20
Pqlc3	2.34636	1.10905e-13		Arhgap25	2.03162	3.73209e-36						Spata13	1.05595	3.82212e-12		Phf11c	1.6229	1.91679e-08
Serpina1b	2.34124	2.15589e-16		Casp7	2.0309	1.01561e-27						Idnk	1.05594	1.81372e-09		Rasa4	1.62234	5.0146e-15
Hist1h4h	2.33718	4.18419e-31		Renbp	2.02817	1.99521e-34						Cmtm6	1.05577	1.00125e-19		Alox5ap	1.62089	3.31161e-17
Blnk	2.33688	6.78859e-58		Cd33	2.02657	2.86703e-38						Stat3	1.05227	3.31245e-16		Cd28	1.61991	2.71151e-06
Vasp	2.33474	9.52361e-33		Vwa5a	2.01778	1.87764e-71						Ecscr	1.05191	1.2922e-07		Tbxas1	1.61867	1.48404e-12
Cebpd	2.3288	3.04398e-27		Tes	2.01738	2.38086e-29						Itgb5	1.04873	2.77585e-17		Dbf4	1.61322	4.61985e-08
Hpgds	2.32424	3.88757e-73		Mmp2	2.01149	3.00082e-27						Shisa5	1.04756	5.37597e-19		Tor3a	1.61161	7.09444e-25
Anpep	2.32294	8.56127e-11		Hist1h1e	2.00541	2.38152e-11						Rpl32	1.04703	1.03128e-12		Il7r	1.61049	1.78292e-09
Grn	2.32084	2.69971e-47		5031414D18Rik	2.0027	7.11494e-22						Pctp	1.04587	2.88577e-06		I830077J02Rik	1.60977	4.1866e-07
Cacna1s	2.32045	3.15712e-31		Irak4	1.99994	1.23061e-36						Dmrtb1	1.04551	0.000101066		Tns4	1.60615	2.99258e-08
Mvp	2.31786	4.61567e-52		Ifitm1	1.995	4.69022e-23						Serp1	1.04493	3.17541e-13		Rapsn	1.60316	3.42218e-08
Icosl	2.3098	4.5199e-76		Vamp8	1.9916	6.52816e-38						Pabpc1	1.04371	5.13395e-18		Nckap1l	1.60314	2.87152e-23
Tagap	2.3082	6.87942e-30		Zap70	1.99114	7.7172e-28						Rcsd1	1.04161	1.5444e-09		Renbp	1.59928	1.5541e-13
Pdzph1	2.30742	2.07022e-60		Rab3il1	1.98144	9.17875e-39						Rplp2	1.0416	7.16054e-12		Ptger4	1.59798	1.18e-10
4933412E12Rik	2.29351	1.37579e-51		Tec	1.97573	3.53147e-27						Man2b1	1.03987	2.16627e-21		Stc2	1.59741	2.89397e-06
Myd88	2.28997	1.56443e-49		Tgfb1	1.97508	2.53877e-37						Mir99ahg	1.03422	0.00187033		Spint1	1.59337	1.19382e-14
Akr1c13	2.28791	4.63107e-10		BC028528	1.97248	1.54374e-16						Ifngr1	1.03253	3.26265e-17		Arhgap25	1.59139	6.42774e-18
9630028I04Rik	2.28787	7.83665e-24		Cxcr5	1.97005	4.39228e-11						Vrk2	1.03218	1.93846e-05		Mdfic	1.59016	1.29966e-15
Itprip	2.28456	1.15666e-21		Nfe2l2	1.96502	1.19688e-69						Ucp2	1.03144	8.60094e-13		Crybb1	1.58527	3.53193e-08
Ifitm1	2.27422	1.41817e-15		Rab13	1.96061	5.63481e-32						Ddr2	1.03012	2.72218e-07		Ctla2a	1.58301	2.33213e-15
Dock8	2.26672	1.07104e-59		Erap1	1.96041	2.28744e-43						Gsap	1.02929	2.29632e-09		P4ha3	1.58116	1.9964e-10
B4galt1	2.26663	1.50017e-33		Card9	1.95929	5.53464e-24						Rps28	1.02771	2.9016e-12		Slc16a3	1.58025	1.52652e-10
Serpina3m	2.25525	2.98723e-16		Mcm3	1.95782	9.60296e-24						Ifitm1	1.02699	0.000306496		Amica1	1.57898	2.82018e-08
Tlr4	2.25335	1.59923e-33		Klk8	1.95476	1.13238e-17						Cnn2	1.02549	2.44701e-10		Csf2ra	1.56913	1.3156e-15
Spns3	2.24903	2.71189e-15		Cmklr1	1.95446	1.30556e-34						Rps21	1.02512	5.38328e-11		Neat1	1.56907	1.62702e-21
P2ry2	2.24782	2.29787e-12		Clec4a2	1.95258	4.24284e-17						Sall1	1.02375	5.83041e-11		Prelid2	1.56706	1.99722e-05
Cp	2.24647	7.54071e-14		Ctla2a	1.94475	2.6329e-28						Loxl3	1.02283	1.30148e-08		Irak4	1.56477	2.15016e-11
Tes	2.24223	4.1746e-20		Klk6	1.94347	1.09934e-26						Bdh2	1.01744	2.61325e-07		Casp7	1.56412	7.92461e-10
Plau	2.2418	9.18911e-21		Fli1	1.93808	3.27436e-30						Mgst1	1.01597	6.32284e-12		Loxl3	1.5579	2.81067e-16
C5ar2	2.2402	1.19434e-15		Slc1a5	1.9366	6.77616e-25						Nat2	1.01577	0.000630777		Smpd5	1.55504	0.000135568
Serpinb6b	2.23828	3.35239e-18		Slc25a45	1.9351	9.41614e-37						Rpl38	1.01433	7.95001e-12		Prrx2	1.54636	9.57445e-07
Trim25	2.23602	3.02586e-53		Susd3	1.93216	6.79275e-17						Epb4.1l2	1.01321	7.4215e-15		E2f2	1.54205	1.95896e-08
Tor3a	2.2266	1.14007e-73		Nfam1	1.92553	1.57293e-29						Pla1a	1.01276	9.50268e-05		Slc12a7	1.54015	4.86859e-20
Zap70	2.22438	1.1155e-25		Rasa4	1.92214	3.6417e-33						Rpl27	1.01238	1.11888e-13		Cnn2	1.53864	2.36627e-15
Ly6e	2.2221	1.13816e-44		Phf11c	1.92091	8.06882e-18						Stat6	1.00901	3.20631e-12		Iqgap3	1.53687	1.2666e-05
Slc2a9	2.22002	1.42179e-26		Plscr2	1.92081	1.19597e-34						Rpl36a	1.0075	1.45063e-12		Pik3cg	1.53329	2.7596e-14
Irak3	2.21914	4.19887e-11		Slc17a9	1.9196	4.18752e-10						Mmp2	1.00713	3.48005e-07		Fut4	1.53269	4.27701e-05
Apbb1ip	2.21874	1.25982e-54		Lrg1	1.91835	2.73928e-07						Mgmt	1.00673	6.19308e-05		Tnfrsf4	1.53153	2.40157e-05
Irak4	2.21558	6.71659e-27		Ly96	1.90543	2.33603e-16						C330021F23Rik	1.00542	3.59633e-06		Nod2	1.525	5.0545e-09
Tgfb1	2.2146	6.70061e-35		Plau	1.90318	1.46808e-26						Rin3	1.00451	1.10058e-06		Rab3il1	1.52221	1.58576e-15
Tnfrsf1a	2.21259	6.19511e-43		Cebpb	1.90182	1.60994e-20						Def6	1.00308	1.09473e-07		Cxcr5	1.52143	2.7026e-05
Cmklr1	2.21234	1.43399e-27		Apoc1	1.90121	6.88792e-12						Rpl12	1.00288	4.75303e-11		Stat6	1.51692	1.55659e-25
Tagln2	2.20719	1.78302e-17		Def6	1.9006	2.15255e-30						P2rx7	1.00288	5.35938e-12		Il15ra	1.51606	1.44613e-15
Ly96	2.20557	3.6553e-15		Tep1	1.89726	2.49078e-46						2410006H16Rik	1.00272	1.31054e-09		Ptger2	1.51578	3.2321e-06
Apoc1	2.19753	1.22794e-14		Tagln2	1.89583	2.12233e-36						Rps18	1.00014	1.81982e-11		A130077B15Rik	1.51422	3.61721e-07
Renbp	2.19481	2.45606e-41		Lpar6	1.88695	2.02104e-32						Kctd16	-1.00066	0.00106171		Trim56	1.51336	1.19069e-10
Serpinb9	2.19298	3.84226e-37		Mill2	1.88223	2.90408e-13						Adcy3	-1.00399	1.51802e-06		AI467606	1.50916	1.10716e-10
S100a9	2.19147	7.73098e-10		Ch25h	1.87909	0.000463246						Scn1a	-1.00416	6.28915e-08		Slc1a5	1.50875	5.84143e-10
E230029C05Rik	2.18859	1.47947e-19		Plaur	1.8782	1.54895e-08						Irs2	-1.00441	0.000961736		Asb2	1.50852	1.12236e-07
Arhgap25	2.18165	5.5513e-41		Pmaip1	1.87	1.60966e-21						Syt10	-1.00463	0.010139		Xdh	1.50416	4.05326e-24
Fli1	2.18136	5.06494e-26		Rtkn2	1.86861	8.43146e-30						Zfp369	-1.00516	0.0150848		Card9	1.50246	5.35219e-10
C130050O18Rik	2.18118	3.54812e-15		Dnase2a	1.86621	3.3718e-27						Cntnap5b	-1.00785	0.00721056		Hhex	1.50225	1.79192e-13
Flt3l	2.17579	1.27984e-35		Agpat2	1.86204	6.51763e-19						Pcdhga2	-1.00858	0.000703558		G530011O06Rik	1.50081	6.56716e-06
Spint1	2.17478	8.42922e-42		Fhl3	1.86111	2.99537e-17						Pde10a	-1.00985	4.16594e-11		Spns3	1.49932	2.67312e-05
Tnfrsf4	2.17434	1.22472e-18		Ucp2	1.86109	8.73201e-34						Lonrf2	-1.01135	1.00925e-07		Rbl1	1.49903	4.6638e-11
Cxcr5	2.17353	1.02582e-09		Il10rb	1.85633	3.17666e-43						Skor2	-1.01196	0.00479803		Irak3	1.49798	9.23484e-06
Tec	2.16998	7.75455e-26		P2ry2	1.84934	5.92712e-11						Zdhhc22	-1.01398	4.91827e-05		B4galt1	1.49646	3.11255e-26
Cd33	2.16917	1.23406e-38		Myof	1.848	2.36081e-25						Frrs1l	-1.01474	0.000177139		Tec	1.49497	5.21022e-12
Plekha4	2.16916	5.34149e-46		Itgam	1.84755	2.53425e-44						Scn3a	-1.01532	3.44171e-06		Adcy7	1.49474	3.65709e-21
Lpar6	2.15926	6.10829e-18		P4ha3	1.84083	3.48951e-19						Col24a1	-1.01772	0.000129529		Blnk	1.49399	1.10138e-15
Sat1	2.15633	6.23345e-59		Slc37a2	1.83813	4.6251e-33						Rictor	-1.02036	6.38777e-08		Baz1a	1.49224	2.04686e-16
5031414D18Rik	2.15095	4.44138e-22		Tnfaip3	1.8359	1.44004e-18						Ndst4	-1.02239	0.00109143		Map3k8	1.49185	1.76128e-09
Def6	2.14303	5.69454e-27		Wipf1	1.82172	3.07515e-47						4933428G20Rik	-1.02318	0.00373768		Exoc3l4	1.49182	3.66249e-12
1810011H11Rik	2.13924	7.93567e-21		Rin3	1.8194	8.16536e-28						Klf7	-1.02508	0.00238669		Cp	1.49179	4.28275e-17
Ctla2a	2.13868	2.43738e-24		Tmco4	1.81698	4.77131e-26						Gm14137	-1.02572	0.0464825		Sbno2	1.49081	1.6711e-14
Casp7	2.13396	5.94409e-35		Rnaset2b	1.81604	8.29677e-05						Rtn4rl2	-1.02755	2.73697e-07		Serpinb9	1.48818	1.44521e-21
Nfkbie	2.13299	2.70223e-38		Tmem119	1.81268	6.72458e-43						Zbtb38	-1.02783	2.56002e-06		Fhl3	1.48626	3.39826e-07
Mmp14	2.13287	1.06588e-19		Stat6	1.8076	9.15957e-57						Pcdh15	-1.0313	1.49872e-06		Cenpj	1.48622	6.72596e-12
Mcm3	2.13073	9.45839e-28		Samsn1	1.80679	9.14832e-20						Tmem132d	-1.03307	9.97454e-05		Tgfb1	1.48586	1.3671e-12
Erap1	2.12767	1.71386e-35		Sh3tc1	1.80079	2.30236e-24						Fads6	-1.03335	0.00111677		Ucp2	1.48443	6.71502e-15
Nfam1	2.12593	1.24959e-32		Capn3	1.79977	2.69657e-39						Megf9	-1.04472	7.43588e-05		Mmp14	1.48317	4.13255e-17
Dnase2a	2.12492	1.11064e-25		Cnn2	1.79949	1.19469e-32						Kcnt2	-1.04711	0.00149675		Col4a6	1.48041	1.58802e-08
Stat2	2.11366	6.24605e-53		Cp	1.7969	1.81774e-30						S100pbp	-1.04811	0.000886645		Tmc6	1.47979	2.79303e-11
Vwa5a	2.11009	6.14255e-79		Eif4ebp1	1.79334	1.53432e-17						Pcdhga9	-1.04891	0.00159435		Ptgs2	1.47898	1.94332e-07
Trim56	2.10046	5.61124e-27		1810011H11Rik	1.79269	1.44302e-17						A330040F15Rik	-1.04913	0.0023368		Cenpa	1.47805	7.6838e-08
Maff	2.0998	4.03675e-15		Asb2	1.79107	2.10252e-17						Med12l	-1.04994	1.10079e-06		A2m	1.47761	1.58814e-16
Vamp8	2.09527	8.80347e-38		Slco2b1	1.78732	1.13459e-72						Mycn	-1.05019	4.54034e-05		Cyp1b1	1.47706	1.78354e-12
Angptl7	2.09137	1.11914e-27		Card6	1.7869	1.61429e-28						Hcrtr2	-1.0543	0.00394913		Tmco4	1.47616	1.93243e-13
Card9	2.08308	2.89696e-29		Anxa3	1.78314	4.20685e-36						Peli3	-1.0572	7.98381e-08		Sigirr	1.47264	2.14947e-06
Tnfaip3	2.07997	1.02773e-17		Il15	1.77743	5.20028e-22						Cnpy1	-1.06564	0.00088297		Aim2	1.47012	5.05868e-12
Lrg1	2.07956	7.87979e-10		Relb	1.77415	3.94355e-26						Crebbp	-1.0697	9.76642e-12		Clcf1	1.46736	3.57424e-08
Samsn1	2.07726	1.73935e-24		S1pr3	1.77403	4.32275e-20						Pom121	-1.07244	2.22706e-08		Anxa2	1.46717	4.86057e-16
Tep1	2.0758	1.36419e-44		Anpep	1.76956	3.7661e-17						2610005L07Rik	-1.07278	0.000432391		Shisa5	1.4653	3.88635e-20
Il10rb	2.07559	3.78961e-30		Loxl3	1.7687	2.74227e-32						Mfsd12	-1.07451	4.37188e-06		Plau	1.45954	2.50495e-08
Ch25h	2.07141	3.53415e-05		Pla2g4a	1.7687	2.76438e-29						Zfp711	-1.0773	0.0341824		Rin3	1.45735	6.22109e-13
Susd3	2.06905	1.96689e-25		Bub1b	1.76511	1.10216e-12						Peg10	-1.0803	1.32851e-07		Cdca7l	1.45284	6.87138e-08
Rin3	2.06889	1.39644e-24		Zfp36	1.7646	2.93746e-15						Ksr2	-1.08511	0.000986348		Erap1	1.45225	2.20008e-22
Cnn2	2.06825	2.61543e-21		Mmp14	1.76164	1.1956e-37						Ankrd52	-1.0873	1.18206e-06		Hs3st3b1	1.44604	7.05979e-12
Slc37a2	2.06306	1.24608e-33		Dapp1	1.76155	1.09152e-28						Dach1	-1.09259	0.000675796		Misp	1.44267	6.17807e-05
Slc25a45	2.06029	1.03285e-36		Exoc3l4	1.75869	6.76794e-25						Acvr1b	-1.09512	2.17804e-06		Sat1	1.44256	9.18032e-22
Gm3716	2.05836	3.46061e-15		Asf1b	1.75822	5.37533e-14						Parm1	-1.09977	4.68569e-06		Crip1	1.43932	4.413e-10
Nfe2l2	2.05777	2.21097e-70		Npc2	1.75423	8.1728e-37						Necab1	-1.10005	5.04486e-08		Agpat2	1.4377	1.66075e-07
Ucp2	2.05241	1.35215e-32		Pou2f2	1.74526	3.31164e-21						Slc24a5	-1.10262	5.84849e-05		Vwa5a	1.43636	3.78049e-25
Card6	2.05007	1.39975e-26		Irak3	1.74384	1.38294e-12						Zfp536	-1.11168	0.00108692		Asap3	1.43506	5.4874e-10
BC028528	2.0416	7.29995e-16		Uhrf1	1.74111	5.77765e-16						Dusp4	-1.11236	0.000119592		Hmgb2	1.43283	8.19162e-09
Dnase1l1	2.03931	8.97895e-11		Dbf4	1.73891	2.72216e-15						Prdm10	-1.11447	3.24736e-08		Fas	1.43272	3.46063e-11
Hist1h1e	2.03588	4.15217e-12		Itpripl2	1.73674	1.7726e-33						Tmem74	-1.11598	0.00113196		Angptl7	1.43156	3.06489e-09
Zfp36	2.03584	5.05331e-15		Zeb2os	1.73608	3.44196e-19						Rimbp2	-1.12104	2.27567e-09		Lpcat2	1.42594	1.08581e-21
Rasa4	2.03458	9.56367e-41		Cflar	1.72383	1.38214e-54						Schip1	-1.12355	0.000143101		Serpinb6b	1.4236	1.96691e-08
Agpat2	2.03358	1.79508e-21		Derl3	1.72135	2.46894e-07						Grid2	-1.12689	4.45999e-06		Pla2g2d	1.42294	2.0675e-06
Gal3st4	2.02756	6.08755e-40		Stat3	1.72032	4.17765e-61						Pcdhgc4	-1.13598	0.000341695		Serpine1	1.42274	1.94043e-06
Cebpb	2.02722	1.82e-24		Rnf135	1.71999	6.03636e-31						Grin1os	-1.14538	0.000601697		Nrros	1.42224	1.51639e-18
Hmgb2	2.0262	3.05921e-18		Adcy7	1.71874	1.73997e-43						Pcdhgc5	-1.14978	1.84888e-05		Ifitm2	1.42147	8.0294e-11
Itgam	2.02056	9.03723e-46		Plin2	1.71866	8.7612e-38						Tll1	-1.15567	0.000561175		Gm3716	1.41957	1.03185e-05
Serpine1	2.01992	9.59428e-06		Pqlc3	1.71712	1.75468e-21						Fam135b	-1.15683	0.00377962		Nfe2l2	1.4194	1.1588e-20
Edem1	2.00821	5.5988e-15		Elf1	1.71408	5.70558e-40						Lzts1	-1.1606	1.14544e-07		Eif4ebp1	1.41755	3.6871e-07
Ly75	2.00652	5.97131e-07		Ifitm2	1.71356	6.53406e-26						Klhl3	-1.16598	2.04369e-05		Sh3tc1	1.41687	1.3254e-09
Asf1b	2.00651	3.56726e-13		Grap	1.71213	3.78994e-27						Trpc1	-1.17152	8.61629e-07		Rab7b	1.41409	8.05049e-07
Phf11c	2.00638	3.81938e-17		A2m	1.70555	1.54898e-28						Tenm4	-1.18322	3.38573e-07		Tln1	1.4139	4.79144e-15
Klk8	2.00491	5.80024e-25		Wisp2	1.7034	2.41402e-08						Gm15328	-1.19084	0.000237664		Apoc1	1.41127	8.90017e-05
Rab3il1	2.00486	3.56887e-49		Hmgb2	1.7023	4.78492e-16						C77370	-1.19202	8.20586e-06		Grap	1.41054	1.14403e-11
Rapsn	1.99633	3.64647e-20		Hist1h1c	1.69708	6.41473e-30						Slc5a7	-1.193	0.00174069		Tlr13	1.40984	4.80907e-14
Sh3tc1	1.99604	2.18768e-24		Adgb	1.69696	3.90904e-11						Cntn5	-1.19675	1.8809e-06		Lair1	1.40789	1.80201e-20
Eif4ebp1	1.99345	1.42085e-20		Cebpa	1.69444	7.43353e-39						L3mbtl1	-1.19714	5.86686e-09		Asf1b	1.4067	2.31515e-06
S1pr3	1.99186	1.65891e-12		Ccdc102a	1.6886	6.46045e-17						Gramd2	-1.19806	4.15004e-05		Filip1l	1.40179	3.70606e-13
Adcy7	1.99081	3.21046e-23		Asap3	1.68729	3.53893e-21						Chrm3	-1.20406	1.63863e-06		Cd101	1.40153	0.000174042
Plscr2	1.98201	1.20307e-40		Cela1	1.68503	6.50271e-19						Slc5a3	-1.20939	0.000109372		Plscr2	1.39727	2.86069e-12
A2m	1.98177	7.14051e-18		Ptger4	1.68246	1.86431e-19						Rxfp1	-1.21454	0.000605674		Gmip	1.39643	2.47534e-16
Fhl3	1.97676	2.02502e-17		Rassf4	1.68028	8.14316e-45						Map3k13	-1.21737	4.41897e-06		Rad51b	1.39527	2.38811e-07
Stat6	1.97023	2.4409e-38		Ly6c1	1.6783	3.02613e-22						Syt2	-1.21885	0.000109988		Pqlc3	1.39336	1.92873e-08
Mill2	1.9656	5.04878e-17		Tifa	1.67454	8.41898e-42						Kcng1	-1.21922	1.83632e-06		Rtkn2	1.39332	1.4421e-11
Bub1b	1.96396	1.19746e-10		Cx3cr1	1.67198	3.75197e-37						Spock2	-1.21924	1.37123e-07		Vamp8	1.3919	3.39619e-11
Txnip	1.96302	1.17087e-23		Slc12a7	1.67047	6.08143e-37						Rgs5	-1.22001	5.88289e-05		Il10rb	1.39033	1.66423e-19
Rab13	1.95841	1.08421e-42		A930015D03Rik	1.66419	3.19686e-43						Gabbr2	-1.2261	4.15538e-14		Adgre5	1.38579	4.7555e-18
Uhrf1	1.95216	2.52359e-13		Txnip	1.65996	3.1363e-46						Trpc5	-1.24638	0.00173894		Adam8	1.38107	1.23119e-08
Pmaip1	1.94787	7.54984e-28		Cd14	1.65939	4.18575e-19						Zim1	-1.24986	0.00128133		Dnase2a	1.38059	2.96185e-10
Rab7b	1.9475	1.09071e-13		Skap2	1.65834	2.78769e-35						Gpr135	-1.26085	3.72695e-07		Mcm3	1.37733	1.58419e-09
Wipf1	1.94589	5.65884e-58		Nod2	1.65772	3.11403e-16						4930404I05Rik	-1.26248	0.000125055		Susd3	1.37727	2.97653e-06
G530011O06Rik	1.94582	3.27828e-09		Il15ra	1.65381	1.89075e-26						B230209E15Rik	-1.26515	0.000101002		Ccdc102a	1.37435	1.94743e-07
Plin2	1.94409	4.54534e-28		Gmip	1.65337	4.05901e-36						Slc4a10	-1.26697	7.93369e-11		Nlrc3	1.37415	3.38649e-05
Ly6c1	1.9437	1.58876e-20		Rbl1	1.65288	1.29934e-17						Erbb3	-1.2737	1.23153e-06		Hist1h4i	1.37224	8.1067e-06
Npc2	1.93352	3.41355e-33		Gm5086	1.65231	7.37698e-12						Lancl3	-1.27914	0.0142484		Ptges	1.37125	2.469e-12
Cebpa	1.93337	3.05111e-35		Cenpj	1.64989	3.12814e-20						Hectd2	-1.28027	6.94783e-05		Plin2	1.37109	4.03059e-14
Itpripl2	1.93261	4.51954e-33		Sipa1	1.64925	3.60973e-32						Sdk2	-1.28325	2.53249e-08		Klc3	1.37063	8.36692e-06
P4ha3	1.93003	4.82966e-28		Filip1l	1.64372	7.76697e-26						Klhl34	-1.29073	7.65406e-09		Arrdc4	1.36978	2.65417e-18
Filip1l	1.92528	2.19062e-26		Sbno2	1.63863	2.60002e-26						Clvs1	-1.29131	2.16603e-08		Pon3	1.36871	6.78e-11
Tmco4	1.92195	1.62494e-33		Crip1	1.63689	4.48602e-20						Lrp1b	-1.31898	3.67497e-11		Mgmt	1.36533	0.000111177
Cd14	1.92015	1.22794e-14		Lgals1	1.63302	1.56202e-22						Gpr137c	-1.32561	2.61873e-09		Mocos	1.36425	4.03369e-07
Klk6	1.91357	2.97196e-32		Csf2ra	1.62668	2.51873e-21						Ror1	-1.3326	0.000585113		Ripk1	1.36275	1.54512e-18
Pla2g4a	1.91335	2.86525e-25		Tgfbr2	1.62517	2.55411e-48						Oprd1	-1.3417	0.000107329		Edem1	1.35989	2.63192e-17
Ifitm2	1.91135	4.20177e-21		4930523C07Rik	1.62178	2.99537e-17						Gpr52	-1.34183	1.4234e-05		Itpripl2	1.35955	8.33962e-15
Crip1	1.89744	5.55824e-19		Hexb	1.62043	1.17252e-53						Arfgef3	-1.34936	5.24097e-06		Emilin2	1.35864	1.07121e-11
Neat1	1.89727	1.7078e-10		Gsap	1.61524	5.77995e-27						Hspa1b	-1.35259	0.0195522		Slc17a9	1.35802	0.000113681
Slc12a7	1.89531	2.14197e-22		Man2b1	1.6116	3.83477e-49						Gpr63	-1.35527	0.00242473		C4a	1.358	7.41861e-14
Elf1	1.88227	1.19454e-36		Dnase1l1	1.61153	1.59831e-16						Csmd3	-1.3688	1.13006e-10		Elf1	1.35748	3.36876e-16
Relb	1.88111	1.17888e-27		Shisa5	1.61061	9.62946e-46						Ppifos	-1.37543	0.000526678		Tlr6	1.35555	7.03553e-07
Ptger4	1.8721	8.14985e-13		Msh5	1.60649	4.07016e-15						Nyap2	-1.37801	5.40156e-05		Stat5a	1.35307	1.981e-08
Anxa3	1.87202	2.14824e-45		Nrros	1.60165	4.70274e-30						Plcxd3	-1.38527	0.0263163		Sipa1	1.35304	3.27632e-15
Hist1h1c	1.87061	2.55947e-38		Cyp4v3	1.59962	9.92139e-42						Aff2	-1.40267	0.00051523		Lgals1	1.35157	3.65708e-09
Dapp1	1.86116	3.24715e-38		Ddr2	1.59616	3.5735e-35						Sec14l5	-1.41573	2.6816e-07		Cmpk2	1.35091	6.85795e-25
Nod2	1.85628	9.4573e-14		C4a	1.59597	2.80078e-30						Pcdha12	-1.41887	2.12929e-05		Bub1b	1.34728	9.89589e-06
Adgb	1.85146	1.59323e-12		Rab7b	1.59196	2.14902e-15						Lhx1	-1.43987	5.65186e-05		Sdf2l1	1.34591	2.05609e-10
Dbf4	1.84931	7.48849e-16		Tln1	1.59173	7.2997e-32						Hook1	-1.45129	8.30473e-10		Arid5a	1.34576	1.00235e-12
Il15	1.84922	2.31629e-22		Zfp217	1.58822	2.57229e-27						Xkr7	-1.45445	0.00193215		Akr1b8	1.34507	1.17778e-05
Tifa	1.84914	1.2694e-33		Tnfrsf18	1.58822	4.34105e-13						AF529169	-1.47798	0.00111996		Hrh2	1.34498	2.18011e-06
Emilin1	1.84896	9.28061e-13		Lap3	1.58507	1.52489e-46						Epha3	-1.48971	1.51237e-06		Gpr160	1.34248	3.66519e-06
Loxl3	1.84641	6.28375e-37		Kcnk6	1.58491	4.88445e-22						Hmcn1	-1.4926	3.47572e-06		Npc2	1.34101	2.04007e-12
Slc35d2	1.84504	1.37848e-09		Misp	1.57652	1.69705e-06						Nos1ap	-1.49403	2.46169e-11		Havcr2	1.34	5.3832e-16
Ptger2	1.84389	4.15012e-08		Prrx2	1.57572	2.7787e-10						Sned1	-1.49733	1.71981e-11		Adora3	1.33696	0.000169376
Rtkn2	1.84082	9.833e-22		Vamp5	1.56855	1.60221e-14						St6gal2	-1.50258	1.6837e-06		Adamtsl3	1.33528	7.14931e-08
Nrros	1.83508	4.3529e-22		Ripk1	1.56143	6.41541e-36						Tenm1	-1.5122	0.000323623		4930523C07Rik	1.33492	1.1294e-07
Cdca7l	1.83428	5.72414e-14		Ly75	1.55434	4.94152e-07						A930013F10Rik	-1.5302	2.51771e-07		Hist1h1e	1.33317	0.000415731
Mgst1	1.834	4.19847e-13		Mfng	1.55367	1.99625e-25						Zkscan16	-1.5386	2.03227e-08		Rab13	1.3297	3.44213e-10
Pou2f2	1.83261	9.54589e-24		Rcsd1	1.55343	5.05311e-28						Igsf9b	-1.5493	0.00131656		Klk8	1.32527	9.66304e-06
Adam8	1.83221	5.15436e-10		Cdca7l	1.55225	2.54062e-11						Six4	-1.55564	1.7546e-05		Cmklr1	1.32196	4.19186e-12
Lgals1	1.8321	3.83504e-22		Mustn1	1.55136	1.96239e-09						Gpr165	-1.56838	0.000941161		Zbtb42	1.32129	7.35287e-06
Csf2ra	1.83146	3.36696e-27		Tmc6	1.55018	1.45591e-20						Cntnap5a	-1.62706	1.05384e-06		Pla2g4a	1.32046	8.61974e-11
B3gnt8	1.82959	1.16754e-07		Muc1	1.55005	8.83502e-09						Htr2a	-1.62873	2.37132e-07		Nptx2	1.31886	0.00685464
Slco2b1	1.82929	4.74797e-78		Bmf	1.54956	1.57675e-29						Sstr4	-1.63734	5.22181e-06		Ly96	1.31717	6.1296e-06
Map3k8	1.82233	9.77046e-12		Spata13	1.54689	1.09672e-35						Cyp4x1	-1.64952	2.78937e-08		Fli1	1.31276	1.37646e-10
Il15ra	1.82009	1.15532e-21		Emilin1	1.54653	1.52645e-13						Nrk	-1.65218	0.0018017		Gpr157	1.3115	5.02464e-09
Fut4	1.81769	1.12267e-08		Ctsd	1.54492	4.77657e-34						Peg3	-1.65429	2.33892e-14		Ggt5	1.29556	1.54088e-07
Skap2	1.81698	3.02746e-37		Hist1h4i	1.54449	4.55471e-11						Hcn4	-1.66101	5.46868e-05		Ifit1bl1	1.29476	1.14721e-08
4930523C07Rik	1.81485	3.63352e-15		Pla2g16	1.54191	8.68509e-29						Chrna7	-1.69618	3.06171e-07		Spata13	1.29422	3.7484e-19
Cyp4v3	1.81001	5.17213e-26		Vcam1	1.54147	1.50427e-21						Pcdhac2	-1.69705	1.22258e-05		Slc35d2	1.29348	0.000359062
Sbno2	1.80604	1.34455e-23		Ggt5	1.53581	1.72194e-17						Chrm2	-1.71458	0.000447916		Prph	1.29329	8.60474e-07
Rnf135	1.8003	3.58713e-33		Traf5	1.53511	5.78849e-18						Zdhhc23	-1.71737	9.81931e-06		Ang	1.29329	0.00015042
Grap	1.79949	5.26165e-36		Ostf1	1.53316	1.81632e-33						Slc16a14	-1.71914	2.93343e-06		Trafd1	1.29288	3.05387e-17
Asap3	1.79575	7.49739e-27		Ftl1	1.53068	5.60687e-17						Hs6st3	-1.7294	8.50434e-05		Ly6c1	1.29012	1.12865e-10
Rassf4	1.79272	2.6782e-36		F11r	1.52417	2.07606e-39						Sv2c	-1.73626	8.20004e-05		Lpar6	1.29008	4.25318e-10
Adamts14	1.79096	3.10817e-07		Edem1	1.52408	1.41182e-32						Cacna1e	-1.80321	4.58874e-10		Slc25a45	1.28907	5.8667e-11
Rnaset2b	1.78944	1.46427e-06		Cmpk2	1.52272	1.61786e-47						C030023E24Rik	-1.93305	2.78958e-09		Cela1	1.28681	3.60661e-08
Gmip	1.78795	2.83593e-32		Csf1r	1.5218	2.35211e-30						Plag1	-2.10083	3.79458e-07		Cenpf	1.28556	0.00167962
Cflar	1.78426	2.5268e-63		Gcnt1	1.52103	2.00556e-19						Kcnk9	-2.2029	0.000207117		Ccr5	1.28388	1.5393e-14
Tgfbr2	1.78395	1.77267e-38		Neat1	1.51837	6.71277e-19						Fcrls	-2.31272	1.56521e-08		Igf2bp3	1.27895	2.08754e-09
Man2b1	1.78333	7.52369e-44		Galnt3	1.51559	5.40643e-13						Zbed6	-2.35517	1.43613e-07		Litaf	1.27759	2.92631e-12
Stat3	1.78054	3.95238e-58		Bdh2	1.51108	9.47118e-17						Cbr2	-2.54886	1.89169e-09		Tubb6	1.27313	9.09337e-09
Cyp1b1	1.77686	9.62149e-11		Hs3st3b1	1.50857	8.05421e-20						Lyve1	-2.72635	6.66986e-09		Itga5	1.27246	1.04405e-09
Exoc3l4	1.77545	5.01316e-29		Mgmt	1.50783	6.53858e-09						Slc6a5	-2.74792	0.000189695		Hpgds	1.26854	1.32721e-11
Vcam1	1.7738	1.79491e-15		Col4a6	1.50117	2.35649e-12										Smpdl3b	1.26823	4.97525e-08
Ggt5	1.77101	2.32048e-13		Prcp	1.50103	7.42021e-33										Dock8	1.26562	7.41576e-15
Gsap	1.76914	3.43012e-24		Col9a1	1.49788	6.45772e-09										Rrad	1.26467	3.17904e-06
Tnfrsf18	1.7691	1.59783e-14		Cyp1b1	1.49457	2.53216e-19										Ctsd	1.26441	1.01591e-12
F13a1	1.76653	0.00100842		Map3k8	1.49122	3.71782e-16										9630028I04Rik	1.26409	5.53289e-05
Ccdc102a	1.76638	7.95438e-25		Adam8	1.48909	9.87475e-15										S1pr2	1.2627	2.13562e-07
Capn3	1.76418	5.14089e-19		Ptges	1.48801	5.46807e-19										Prcp	1.26257	9.64541e-17
Col4a6	1.75794	1.4574e-13		P2rx7	1.4834	2.1951e-29										Mustn1	1.26133	1.69466e-05
Zfp217	1.75482	4.82212e-31		Pold4	1.48126	1.307e-14										Rest	1.26006	3.81789e-06
Tmem119	1.75387	4.00302e-29		Tcea3	1.48048	1.92478e-09										Pdzk1ip1	1.25898	6.50992e-05
Asb2	1.75327	2.81194e-23		Stat5a	1.47863	8.53823e-19										A930015D03Rik	1.25652	7.01564e-17
Sipa1	1.75171	3.48068e-41		Ifnar2	1.47809	2.76136e-40										Mapk13	1.25522	3.34779e-05
Mustn1	1.75022	4.4253e-13		Itpripl1	1.47559	7.0702e-21										Myh9	1.25508	9.60935e-16
P2rx7	1.74287	1.16706e-19		Pros1	1.47475	3.94713e-39										Pmaip1	1.2514	8.14619e-08
Zeb2os	1.74258	9.73312e-23		Aldh3b1	1.47424	3.47343e-19										Tgfbr2	1.2475	1.80878e-23
Rbl1	1.74227	1.31045e-17		Cybrd1	1.4735	1.2509e-12										Nampt	1.24725	7.47962e-17
Shisa5	1.74222	1.23602e-28		Nfatc1	1.46916	6.59732e-26										Pdzph1	1.24633	6.91851e-12
Tmc6	1.74001	1.23932e-19		Mapk13	1.46835	2.0852e-12										Wipf1	1.24543	3.13894e-15
Cela1	1.73808	1.65386e-22		Olfml3	1.46642	4.79753e-29										Parp11	1.23956	4.18975e-18
Kcnk6	1.73623	7.29686e-23		Itgb5	1.46557	1.06993e-31										Nfatc1	1.23805	3.73588e-13
Cx3cr1	1.73452	5.34259e-48		Nampt	1.46332	3.59794e-40										Anxa3	1.23604	6.86349e-12
Ctsd	1.73382	3.89884e-29		Pabpc1	1.46299	2.68638e-43										Trex1	1.2326	4.5042e-12
Msh5	1.72713	4.66071e-20		Arrdc4	1.46135	1.10826e-31										Rhod	1.23179	8.36176e-07
Gcnt1	1.71239	4.37981e-23		Litaf	1.45964	2.69598e-28										Galnt3	1.22595	1.65948e-05
Itpripl1	1.71046	5.81391e-16		Anxa2	1.45046	7.50452e-18										Dna2	1.22489	3.02369e-05
Ptges	1.70706	2.74543e-18		Arap1	1.44722	1.50885e-29										Hist1h1c	1.22335	1.07121e-11
Prcp	1.70428	4.70395e-26		Pnp	1.4468	1.32821e-28										Gm20257	1.22192	0.00199522
Mfng	1.70393	5.00214e-24		Apod	1.44299	1.54197e-27										Sh3bp1	1.21965	1.03327e-12
Hexb	1.70204	3.6679e-56		Cd160	1.43313	7.58001e-10										Cd82	1.21224	6.48984e-16
Ripk1	1.70104	8.47225e-32		Lgmn	1.42924	2.31536e-39										Gal3st4	1.21085	2.33769e-13
Ftl1	1.69801	3.07276e-21		Mlph	1.42562	5.31754e-12										Arap1	1.21032	1.77627e-11
Ostf1	1.69604	4.2935e-33		Idnk	1.42512	2.66765e-25										Fhod1	1.20297	1.53809e-09
Cenpj	1.69599	2.30319e-27		P2ry13	1.41732	1.66903e-33										Prickle3	1.20094	2.26312e-05
Galnt3	1.69166	4.1124e-12		Mob1a	1.41464	1.96221e-22										Xlr	1.20092	6.5714e-05
Cybrd1	1.68616	3.79876e-18		Ecscr	1.41408	1.42776e-10										Ccdc69	1.2003	4.62271e-05
Antxr2	1.68453	6.1159e-10		Angpt1	1.41378	3.57676e-14										Cflar	1.19806	4.09093e-17
Arhgap19	1.68427	1.38855e-16		Mgst1	1.41352	1.273e-25										Tcf7	1.19573	4.1701e-07
Rcsd1	1.6801	2.45972e-27		Ropn1l	1.41045	2.30776e-09										Rnf19b	1.19517	8.19511e-14
Spata13	1.67553	1.26083e-34		Pik3r6	1.40944	2.84155e-18										Tlr4	1.19273	5.4977e-05
Stat5a	1.67374	1.6321e-18		Sdf2l1	1.40876	5.41057e-18										Slc37a2	1.19137	1.8926e-11
Itga5	1.67047	1.37557e-10		Pctp	1.40574	2.03729e-13										Znfx1	1.1907	1.35382e-17
Anxa2	1.66936	6.64648e-17		Trex1	1.40491	4.91606e-23										Rhog	1.19009	1.45411e-10
Tln1	1.66913	2.17517e-38		Ifit1bl1	1.4048	1.76643e-15										Ddr2	1.18688	1.13496e-12
Rmi2	1.66859	1.10228e-09		Sigirr	1.40264	5.66387e-09										Pml	1.18687	1.35793e-13
Ifit1bl1	1.66686	1.11987e-11		Ptgs1	1.40008	6.50483e-33										Cybrd1	1.18464	5.18344e-06
Ecscr	1.66158	1.14743e-10		Sla	1.39877	3.91663e-32										Nfam1	1.18117	9.88646e-09
Ccdc69	1.66109	3.02624e-14		Ccdc69	1.3963	1.31337e-10										Card6	1.17828	8.58788e-09
Vamp5	1.65723	1.22106e-19		Pdlim4	1.39601	2.72027e-13										Ninj1	1.17592	5.3385e-09
Sla	1.65604	3.04113e-19		Ifngr1	1.3941	2.84631e-36										Skap2	1.17508	1.89226e-11
Aldh3b1	1.65413	7.13586e-22		B3gnt8	1.39075	1.44898e-09										Lap3	1.17373	2.67242e-14
Bmf	1.65111	5.32827e-29		Cd82	1.39034	2.91736e-34										Fanca	1.1718	0.000140036
F11r	1.64694	1.20219e-41		Arid5a	1.38423	3.80476e-21										Antxr2	1.17134	4.58839e-07
Arrdc4	1.64505	3.13046e-25		Spidr	1.38327	1.2896e-16										Mlph	1.17074	1.31077e-05
Traf5	1.64388	2.38664e-19		Cnn3	1.38245	9.99376e-29										Man2b1	1.17029	1.64448e-14
Slc31a2	1.64283	1.49883e-16		Rab29	1.3793	7.21758e-20										Pik3r6	1.16752	9.4652e-08
Pdpn	1.64161	3.04778e-12		Cryab	1.37895	1.256e-14										Fam78a	1.16546	7.25479e-12
Ifnar2	1.63981	7.77435e-26		Arhgap19	1.37769	4.3688e-22										Arid5b	1.16518	2.38501e-08
Cd160	1.63918	3.0629e-10		Rps20	1.37668	5.73664e-15										Muc1	1.1649	0.000205458
Nr1h3	1.63837	1.43054e-11		Slc31a2	1.37614	2.19094e-25										Pkp3	1.16146	1.52842e-05
Snai3	1.63159	6.76822e-12		Itga5	1.37412	2.29441e-17										Naglu	1.16141	4.74712e-09
Prrx2	1.62689	8.89289e-12		Plscr1	1.37302	7.01165e-17										Elk3	1.16107	6.60133e-10
A930015D03Rik	1.62646	1.28262e-44		Tmem176b	1.36569	1.21984e-22										Bdh2	1.16097	1.29058e-06
Sigirr	1.62588	9.33528e-10		Tmsb4x	1.35729	2.65765e-23										Dnase1l1	1.15863	1.81214e-06
Gm5086	1.62242	2.25754e-15		Slc16a3	1.35712	1.97424e-13										Pdlim4	1.15823	4.93176e-06
Pnp	1.61751	6.66766e-28		Akr1b8	1.35321	8.07699e-09										Traf5	1.15764	1.71761e-06
Rrm2	1.61657	6.16703e-08		Eva1b	1.35146	2.59296e-08										Mapkapk2	1.157	4.54286e-15
Adgre5	1.61529	7.21064e-16		Lect1	1.34884	8.52529e-15										Apod	1.15607	2.62027e-10
Stab1	1.61478	4.69841e-08		Phyhd1	1.34204	1.54347e-15										Ftl1	1.15509	2.31222e-06
Nfatc1	1.61271	4.60229e-30		Mocos	1.34086	4.2504e-10										Plagl2	1.15235	1.48693e-12
Muc1	1.61235	4.8155e-13		Palld	1.34036	1.41702e-17										Ctrl	1.15097	0.0001588
Lap3	1.61057	2.55677e-53		Cmtm3	1.34011	7.81224e-20										Kcnk5	1.14825	2.50188e-05
Tmem123	1.60911	8.39056e-15		Cd9	1.33923	6.30121e-37										Palld	1.14688	4.67851e-08
Pabpc1	1.60622	7.46876e-40		Rhog	1.33637	1.57591e-21										Angpt2	1.14652	8.27741e-06
Pros1	1.60464	1.82023e-40		Tnni3	1.33554	2.01666e-05										Txnip	1.1465	7.14146e-20
Apod	1.60305	1.12569e-19		Elk3	1.33528	3.74195e-22										Pkn3	1.14512	0.00133518
Olfml3	1.6009	3.68858e-36		Adgre5	1.33481	3.37011e-26										Rnf135	1.14505	5.59766e-09
Nampt	1.59823	5.82302e-26		Scpep1	1.33468	1.55111e-27										Stag3	1.1443	0.0113597
Csf1r	1.59108	2.918e-33		Tmem123	1.33193	1.28492e-21										Wdr62	1.14348	7.8122e-05
Ddr2	1.5821	1.40596e-41		Fam89a	1.33164	2.1285e-10										Cryab	1.1424	2.35566e-06
Pla2g16	1.58093	2.2188e-37		Gm19705	1.32936	3.14134e-07										Rab43	1.14199	1.47049e-14
Nat2	1.58072	3.98555e-12		Lmo2	1.32917	1.9042e-32										Rcsd1	1.13722	2.98237e-11
Cenpf	1.57982	1.40828e-09		Slc22a18	1.32759	1.62664e-08										Slc31a2	1.13708	4.07658e-11
Misp	1.57961	3.96333e-09		Antxr2	1.32454	1.05071e-12										Apbb1ip	1.13683	1.3472e-12
Mocos	1.57764	1.27105e-14		Nr1h3	1.32381	8.27024e-14										Vcam1	1.13533	2.60973e-15
Mgmt	1.57742	3.77017e-11		Igfbp7	1.31842	4.58178e-18										Cd93	1.13374	1.23065e-09
Plscr1	1.5743	1.3197e-12		Myh9	1.31766	8.20782e-33										Arhgap19	1.13332	2.01877e-11
Cmtm3	1.57418	6.95143e-20		Pdpn	1.31737	7.96199e-21										Piezo1	1.12678	9.72063e-07
Pold4	1.57362	5.36531e-20		Fxyd1	1.3171	3.06367e-14										Ecm1	1.12672	8.40173e-08
Pygl	1.5719	1.34875e-10		Il17rc	1.31594	1.48302e-17										Fam46a	1.12506	1.6746e-07
Cdca3	1.57085	2.5132e-06		Smc4	1.3138	1.25072e-12										Scpep1	1.12488	4.53669e-12
Pctp	1.56018	4.97935e-18		Pglyrp1	1.31364	3.61135e-12										Nfkb1	1.12278	1.60401e-14
Elk3	1.55979	7.80157e-20		Hfe	1.31355	1.5791e-21										Ldlrap1	1.12112	3.65981e-09
Mob1a	1.55813	1.11019e-29		Angpt2	1.31071	4.12487e-12										Il17rc	1.12065	2.33536e-08
Arap1	1.55668	7.37327e-34		Rrbp1	1.30846	1.56799e-24										Naprt	1.11937	2.52579e-06
Litaf	1.55667	7.72692e-30		Selplg	1.30845	1.47294e-22										Dnah8	1.11851	2.01643e-05
Slc16a3	1.5564	6.8572e-12		Nat2	1.30391	6.46495e-10										Tmem123	1.11577	1.42602e-12
Vrk2	1.55612	5.27114e-13		Vrk2	1.30383	1.86056e-11										Scarf1	1.11551	4.17353e-05
Tma16	1.55254	1.12785e-12		Rps9	1.30338	2.22503e-16										C5ar2	1.11449	0.00958037
Scpep1	1.5521	3.21028e-21		Parp11	1.30325	1.2132e-27										Idnk	1.11066	9.74953e-11
Ecm1	1.55083	9.64946e-13		Zfp429	1.2991	1.08359e-08										Pabpc1	1.10849	1.19038e-13
Cd109	1.54931	2.29489e-07		Ecm1	1.29808	1.35198e-16										Bmp2k	1.10763	5.07286e-16
Mapk13	1.54865	4.76724e-15		Mov10	1.29661	8.85268e-17										Col3a1	1.1068	4.07693e-08
Ifngr1	1.5474	1.65203e-30		Ltbr	1.29249	1.11031e-16										Cldn19	1.10358	0.0016454
Ninj1	1.54464	7.68148e-14		BC026585	1.29036	4.0944e-19										Aldh3b1	1.10163	6.90511e-07
Scarf1	1.54453	4.051e-07		Rab27a	1.28986	5.83231e-21										Tmem176a	1.10027	1.02292e-07
Hs3st3b1	1.54242	6.5296e-25		Gm13157	1.28883	5.22783e-05										Rab27a	1.09915	4.83988e-12
Vwf	1.54241	1.06743e-08		Ripk2	1.28532	7.94733e-16										Sdk1	1.09786	7.03663e-08
Cnn3	1.54221	5.84705e-26		Cox4i2	1.28429	1.01303e-12										Pram1	1.09699	0.000901787
C4a	1.54197	2.51903e-32		Pdzk1ip1	1.28296	2.71063e-08										Tcaf2	1.09686	0.0017631
Gusb	1.54075	3.8797e-17		Ido1	1.27861	1.43522e-10										Chst14	1.0968	4.76461e-07
Cmpk2	1.53767	1.33032e-47		Apoe	1.27807	1.01799e-10										Hpn	1.09642	3.07066e-05
Pik3r6	1.53243	4.25596e-19		Ptpn22	1.27596	1.10905e-07										Gadd45b	1.09623	5.3252e-08
Hfe	1.52899	2.29091e-15		Grrp1	1.27395	9.74116e-09										Ahnak	1.09285	5.51115e-15
Lgmn	1.52233	3.71578e-39		Rgs10	1.27145	2.51329e-26										B3gnt7	1.09223	0.00228302
Tmem176b	1.52157	3.66342e-21		Hn1l	1.27001	2.85185e-21										Cyp4v3	1.09111	1.12847e-12
Apoe	1.51966	1.58832e-14		Naglu	1.26916	3.95615e-16										Zfp217	1.09038	1.75552e-08
Cd1d1	1.5194	5.57745e-06		Nfkb1	1.26713	3.25135e-29										Hn1l	1.08739	9.98109e-10
Igfbp7	1.5154	1.0141e-13		Plekhf2	1.26081	8.85106e-27										E230029C05Rik	1.08672	0.000227455
Cd38	1.51507	7.10246e-07		Stk10	1.25991	3.38193e-29										Pygl	1.08608	1.50462e-06
Angpt2	1.51289	3.01346e-08		Gusb	1.25755	1.30921e-29										Rrbp1	1.08433	1.22236e-09
Gypc	1.51133	2.24749e-09		Pygl	1.25737	1.72911e-13										Gm20605	1.08091	0.000691391
Cd82	1.5082	2.06659e-30		Prph	1.25562	4.38188e-09										Csf1	1.07995	3.86499e-12
Gpr157	1.50537	7.55384e-12		Cenpa	1.25453	4.39272e-09										Ltbr	1.07933	4.14331e-08
Ppic	1.49972	1.39281e-07		Tmem243	1.25362	1.28788e-24										Ifnar2	1.07887	4.45912e-14
Tmem176a	1.49952	2.76517e-14		Naprt	1.2536	2.42429e-10										Aldh16a1	1.07828	1.12011e-06
P2ry13	1.49432	2.31449e-45		Sall1	1.25189	6.36918e-21										Pdgfrl	1.07555	0.000520126
Nt5dc1	1.49109	1.80348e-11		Ninj1	1.25123	3.75146e-14										Kcp	1.07416	0.00138736
Birc5	1.48938	2.7157e-06		Gypc	1.25055	5.7142e-10										Bak1	1.07239	4.31496e-09
Tcea3	1.48715	1.20476e-10		Parp4	1.24369	4.77391e-25										Ap5b1	1.07225	3.99808e-06
Slc22a18	1.48506	2.19103e-10		Ppic	1.24227	3.46815e-07										Myzap	1.06886	0.000784634
Hist1h4i	1.48457	2.86245e-13		Tmem176a	1.23954	1.11621e-14										Samsn1	1.06867	0.000223624
Sdc1	1.48002	1.85876e-05		4632428N05Rik	1.23879	1.18646e-27										Vamp5	1.0675	4.90038e-05
Rab29	1.47893	3.67856e-18		Casp6	1.23848	2.96877e-12										Smc4	1.0667	5.38513e-09
Bdh2	1.47729	6.24039e-20		Icam2	1.23554	1.14911e-09										Trim47	1.06627	2.72465e-08
Tlcd2	1.47408	7.64803e-11		Atoh8	1.23496	4.23841e-10										Slc39a4	1.06574	0.00182938
Arid5a	1.47278	1.32395e-23		Pkp3	1.23319	8.70328e-08										Mns1	1.06409	3.34873e-05
S1pr2	1.47182	1.7252e-07		Cd63	1.23319	9.77519e-20										Gm13157	1.06406	0.0029672
Slc39a4	1.4696	7.71352e-08		Tnni1	1.23292	1.14389e-09										Fam167a	1.06255	0.000117781
Itgb5	1.46926	1.87582e-32		Akip1	1.23131	9.19805e-10										Mob3c	1.06153	2.10616e-09
Spidr	1.46874	7.59989e-23		Rbm38	1.23102	2.63005e-16										Lgmn	1.06064	6.934e-12
Tmsb4x	1.46776	1.64999e-25		Hist1h2bc	1.23044	9.48883e-21										Pfkfb3	1.06004	1.46223e-17
Selplg	1.4675	4.28995e-27		Rps6ka1	1.22902	6.18267e-20										Cmtm3	1.0579	5.49998e-12
Tmem37	1.46684	5.16212e-06		Ager	1.22771	1.04285e-06										Ostf1	1.05572	3.24244e-10
Col9a1	1.46651	1.88848e-11		Abracl	1.22771	8.2159e-14										Pold4	1.05288	4.31444e-05
Palld	1.46595	8.24685e-22		Gem	1.22731	7.05306e-06										Ptbp3	1.05112	2.59176e-13
Sdf2l1	1.46425	1.28854e-21		Rpl39	1.22453	4.60353e-21										Dapp1	1.04974	1.40612e-07
Angpt1	1.45928	2.26737e-17		Ccdc109b	1.22425	1.17414e-11										Rarres2	1.04928	5.10182e-07
Creld2	1.45819	2.17691e-17		Pdgfrl	1.22405	2.83866e-08										Fgd3	1.04695	4.58839e-07
Eva1b	1.45672	1.69015e-12		Rras	1.22344	1.92207e-13										Vwf	1.04649	1.85388e-05
Nlrc3	1.45605	1.1526e-07		Ptgr1	1.22207	3.68379e-08										Lpin3	1.04583	1.71182e-05
Rps20	1.45383	2.32045e-18		Ptbp3	1.22033	6.70598e-15										Ubtd1	1.0434	3.89683e-07
Pdlim4	1.45197	6.38116e-20		Axl	1.21639	2.22498e-26										Plekha2	1.04154	5.22944e-12
Cenpa	1.44456	1.71251e-10		Tma16	1.21602	3.15887e-13										Nt5dc1	1.0407	2.82353e-05
Ptpn22	1.44422	2.89858e-12		Tubb6	1.21534	3.05079e-10										Cdca3	1.03995	0.0100314
Mb21d1	1.44197	7.27732e-10		Mb21d1	1.2153	9.09e-07										Slc22a18	1.03983	0.00110968
Ptgs1	1.44187	1.51716e-36		Dpp4	1.21485	3.49953e-12										Gsap	1.03952	8.88662e-10
Abracl	1.44004	3.50684e-15		Nt5dc1	1.21285	3.26867e-09										Phyhd1	1.0394	5.33288e-09
Naglu	1.43971	4.76976e-18		Mir703	1.21278	2.67195e-07										Mfng	1.03755	1.07853e-07
Idnk	1.43724	4.21418e-34		Mitd1	1.21137	2.09693e-16										P2rx7	1.03689	1.66409e-09
Mlph	1.43681	3.55455e-14		Stom	1.21088	6.60457e-26										Dnajb13	1.03687	0.0041847
Smc4	1.43131	1.91807e-16		Insrr	1.20987	3.418e-10										Pla2g16	1.03639	1.90005e-08
Rrbp1	1.42579	2.28144e-30		Pml	1.20865	2.52057e-23										Mtr	1.03446	3.77884e-07
Dqx1	1.42555	9.63913e-10		Slc39a4	1.20804	3.63617e-07										Ak2	1.03367	1.46755e-11
Cd63	1.42506	8.49359e-17		Rab39	1.20689	2.84634e-07										Parp4	1.03286	6.85486e-11
Tnni3	1.42503	8.89673e-08		Plekha2	1.20472	8.26673e-27										Creld2	1.02797	1.84717e-08
Gm13157	1.42274	1.17899e-07		Pfn1	1.20437	1.22308e-16										Ccdc109b	1.02673	6.43728e-06
Ager	1.42255	8.85034e-10		Myzap	1.20409	7.4099e-08										Itgb5	1.02472	3.10048e-10
Tcf7	1.41862	8.29947e-12		Ldlrap1	1.20258	1.56617e-15										Map3k1	1.02419	2.65383e-08
Phyhd1	1.41744	2.37026e-22		Chek2	1.20023	4.85551e-10										Slco2b1	1.02405	1.92629e-17
Dpp4	1.41605	4.92834e-10		Dnah8	1.1995	1.90681e-10										Pgm5	1.02243	4.67851e-08
Rab27a	1.41555	1.15387e-24		Cdca3	1.19826	7.40417e-05										Plscr1	1.02203	4.32337e-06
Anxa1	1.41523	6.15692e-05		Ttc7	1.19674	8.94775e-21										Ropn1l	1.0204	0.00171731
Ropn1l	1.41423	2.32569e-11		Nek6	1.19649	3.57241e-19										Cebpa	1.01998	1.73363e-08
Cd9	1.41245	9.40013e-37		Creld2	1.19482	9.97839e-19										Apoe	1.0198	3.82734e-05
Bgn	1.4119	5.67666e-14		Plce1	1.19479	2.96153e-12										Arhgef5	1.01976	5.24971e-07
Il13ra1	1.41041	1.67963e-09		Scarf1	1.19425	3.69091e-09										Vav2	1.01797	3.30421e-09
Il17rc	1.40752	1.08667e-26		Il13ra1	1.19332	3.8561e-11										Atp2c2	1.01756	0.00285514
Lect1	1.40691	5.39799e-10		Fam78a	1.19287	1.4949e-17										Igfbp7	1.01405	5.39995e-07
Ido1	1.40306	6.39726e-13		Vwf	1.19188	4.43927e-11										Tlr7	1.01306	6.15121e-09
Ltbr	1.40301	4.09658e-25		Csf1	1.19117	2.79399e-21										Plekhg2	1.01194	2.72315e-07
Akr1b8	1.40213	4.61028e-10		Rps12	1.19079	3.16757e-13										Tmem119	1.01193	2.30614e-13
Myh9	1.40013	6.90735e-36		Gpr157	1.18783	5.17571e-13										Tmem86a	1.00751	2.82606e-10
Smpdl3b	1.39934	6.10368e-08		Rplp0	1.18426	6.32648e-17										Micall2	1.00449	0.00157008
Tubb6	1.39906	2.23642e-12		Mob3c	1.1839	4.23859e-14										Tnni1	1.00215	0.000324086
Iqgap1	1.39902	3.83344e-12		Plgrkt	1.18323	2.83739e-20										Nkpd1	-1.01467	0.00233978
Gm19705	1.39779	1.46944e-09		Tcf7	1.18219	4.31243e-12										Lppr1	-1.04955	1.31595e-05
Tmem86a	1.39667	6.50028e-14		Endou	1.1816	4.16557e-09										Fgf10	-1.06932	5.44235e-05
Atoh8	1.39559	1.62048e-13		Ptgs2	1.18135	1.47193e-08										Myoc	-1.09351	4.1701e-07
Stom	1.39243	4.40138e-19		Mapkapk2	1.18009	9.7851e-28										Apoo	-1.10438	0.00400906
Wdr95	1.38561	1.60044e-06		Blvrb	1.17923	5.73638e-11										S100a5	-1.23821	0.01543
Rhog	1.38272	3.28107e-28		Rpl23	1.17802	4.54679e-14										Kirrel2	-1.24827	7.60339e-11
Pglyrp1	1.38251	8.24761e-16		Cotl1	1.17771	2.1265e-16										Smyd1	-1.30215	2.41612e-10
Fxyd1	1.38228	1.42331e-19		Ak2	1.17717	3.96225e-24										Gkn3	-1.45972	2.63956e-06
Plekhf2	1.38207	1.09433e-23		Hpn	1.17599	2.72429e-10										5031426D15Rik	-1.47833	4.32729e-05
Itga1	1.38145	1.69533e-07		Brip1os	1.17591	2.48756e-26										Rtp1	-1.60954	1.36865e-06
Icam2	1.3799	8.2553e-10		Cfap126	1.17499	1.10418e-09										Cd163	-1.72059	1.45125e-09
Trex1	1.37739	3.34059e-31		Dqx1	1.17437	2.95459e-06										Siglech	-1.78198	6.61071e-12
Lmo2	1.37647	8.04842e-39		Igf2bp3	1.17179	5.0417e-10										Gpr34	-2.06314	2.41689e-08
Tmem243	1.37503	5.0086e-23		Serpine1	1.17061	3.51859e-07										Fcrls	-5.01737	1.68712e-77
Fkbp11	1.37454	3.01934e-08		Epb4.1l2	1.17013	1.82491e-19
Cox4i2	1.37402	9.86842e-14		1700017B05Rik	1.16894	5.27507e-17
4632428N05Rik	1.37193	1.20723e-31		Rnase4	1.16876	1.02716e-15
Rbm38	1.36754	6.00509e-18		Rhod	1.16864	3.85072e-09
Cd93	1.36616	3.34702e-05		Fmnl3	1.16614	2.16249e-17
Endou	1.36531	4.32927e-10		Tpt1	1.16601	7.48599e-23
Chek2	1.36481	1.05481e-10		Gadd45b	1.16598	3.83344e-14
Rps9	1.36341	1.54653e-21		Gng5	1.16149	2.00143e-14
Grrp1	1.3618	1.25024e-12		Rrm2	1.15868	1.49613e-07
Il6ra	1.36015	1.75109e-12		Ntpcr	1.15851	1.47396e-12
Anxa9	1.35985	5.3461e-08		Rplp2	1.15496	1.37322e-11
Nfkb1	1.35658	1.30177e-36		Rps18	1.15493	1.52364e-13
Piezo1	1.35391	2.48328e-08		Chst14	1.15438	1.72625e-12
Ldlrap1	1.35383	3.28283e-16		Trafd1	1.15357	2.8002e-25
Ttc7	1.35241	6.07585e-26		Tmem86a	1.15054	2.18316e-18
Dera	1.35147	6.56961e-11		Rab43	1.14974	1.35058e-25
Insrr	1.34971	2.5399e-14		S100a10	1.147	5.20252e-16
Akip1	1.34782	4.91579e-13		C330021F23Rik	1.14347	1.77383e-07
Myzap	1.34651	8.58587e-10		Gm10790	1.14223	1.65304e-09
Serp1	1.34609	6.16011e-25		Epha2	1.14217	1.21419e-09
Parp4	1.34569	5.7434e-22		Bgn	1.1411	2.72531e-23
Hn1l	1.34441	4.67084e-26		Cenpe	1.14011	5.66226e-06
Casp6	1.34312	8.76378e-16		Serp1	1.13967	2.31349e-22
Axl	1.34223	1.17097e-29		Mthfs	1.13899	1.10628e-08
Ripk2	1.34171	1.08594e-21		Cks1b	1.13874	1.36427e-08
Ptbp3	1.34107	2.11366e-19		Itga1	1.1377	1.23763e-06
Pfn1	1.34066	4.30215e-18		Oas1c	1.13616	2.21333e-07
Pml	1.33429	7.74504e-21		Dna2	1.13544	3.4403e-07
Wdr62	1.33173	5.38648e-08		Snap23	1.13488	1.02211e-17
Gng5	1.33139	2.15293e-19		Rps11	1.13466	2.59577e-15
BC026585	1.33072	4.06316e-24		Gpx8	1.13308	4.90211e-16
Stk10	1.33043	2.06619e-35		2410006H16Rik	1.13286	3.34181e-12
Parp11	1.33029	7.83168e-33		Smpdl3b	1.13221	3.51339e-11
Slc8b1	1.32975	1.16874e-10		Bmp2k	1.13166	3.98888e-25
Ptgr1	1.32893	3.91807e-10		Iqgap1	1.12967	7.30363e-24
Myl12a	1.32499	2.29553e-15		Dera	1.12938	1.48835e-10
Bank1	1.32485	4.44808e-08		Pgm5	1.12761	2.83106e-16
Paox	1.32448	1.32604e-10		Bid	1.1251	4.59294e-13
Csf1	1.32367	4.93038e-17		P2rx4	1.12471	2.33386e-15
Cryab	1.32362	6.08141e-16		Rps10	1.12425	1.23345e-09
Rpl39	1.32311	1.60481e-20		Bak1	1.12394	1.49955e-15
Pkn3	1.3225	1.17268e-06		Rspo1	1.12384	1.10102e-11
Ckap2l	1.32108	1.0415e-06		Rhoc	1.1195	3.00619e-12
Kcp	1.31981	2.63494e-06		Hspb6	1.11748	1.01105e-09
Cotl1	1.31651	7.18356e-22		Mir682	1.11663	0.000476577
Emilin2	1.31459	3.36365e-08		Psmg4	1.1157	2.27083e-11
Hacd4	1.31401	2.6969e-06		Hexa	1.11551	4.95284e-25
Mov10	1.31373	2.47942e-26		Rps27l	1.11519	6.44716e-12
Chst14	1.31333	7.33113e-12		Znfx1	1.115	3.38908e-26
Ildr1	1.31231	4.03081e-08		1500012F01Rik	1.11426	2.41401e-12
Adamtsl3	1.31214	7.56976e-11		2310040G24Rik	1.1115	2.01747e-07
Mir703	1.31177	6.55826e-10		Tnfaip8	1.11108	2.939e-18
Plgrkt	1.3085	1.18377e-23		Rrad	1.10886	9.68569e-09
Plekha2	1.30651	3.7984e-23		Paox	1.10877	1.09805e-09
Nek6	1.30365	4.85538e-23		Ttf2	1.10533	2.10476e-09
Gadl1	1.30047	7.12232e-08		Il6ra	1.10411	8.95107e-09
Blvrb	1.29982	1.50434e-14		Cd1d1	1.10259	1.33046e-05
Col3a1	1.29908	5.28622e-06		Myl12a	1.10256	1.89359e-17
Ccdc109b	1.29624	1.6997e-10		Slc8b1	1.10079	1.49358e-14
Cstb	1.29517	8.16964e-10		Cd109	1.10015	8.69616e-07
Car13	1.29367	4.40082e-12		Prkd2	1.0995	1.69056e-13
Pkp3	1.29332	1.51758e-08		Dbi	1.0985	7.50748e-15
Rplp0	1.29291	3.79348e-21		Rpl35	1.09828	1.27286e-10
P2rx4	1.29265	8.30324e-15		Aldh16a1	1.09759	2.49412e-11
S100a10	1.29189	7.1854e-18		Rnf19b	1.09729	1.68276e-20
Rps12	1.29033	2.20806e-15		Creb3l1	1.09683	4.08765e-09
Mthfs	1.29004	1.6422e-11		Atf5	1.09562	1.09509e-10
Rnase4	1.28972	1.83087e-24		Rps28	1.09516	1.50724e-13
Tnfaip8	1.28906	1.69208e-17		Emilin2	1.09316	5.34798e-13
Ttf2	1.28768	6.91882e-13		Slc14a1	1.0924	7.68178e-20
Abcb1b	1.28386	8.53091e-16		Anxa9	1.08923	2.27904e-06
Rps27l	1.28346	1.92534e-13		Fkbp11	1.08751	5.6699e-06
Dna2	1.28106	5.89693e-09		Tmem52	1.08578	1.99338e-05
Trafd1	1.28103	2.13706e-20		Rpl27	1.08212	2.51111e-13
Zfp429	1.28018	9.49158e-08		Pnpla7	1.08208	6.72479e-16
1700017B05Rik	1.28005	1.52302e-21		Hebp1	1.08035	4.14888e-15
Rgs10	1.2799	7.30567e-25		Rps24	1.07673	2.46717e-14
Fam78a	1.27801	1.5814e-20		Adamtsl3	1.07669	7.64597e-09
Fmnl3	1.27674	3.8305e-25		Plagl2	1.07593	1.29152e-17
Pdgfrl	1.27496	3.37101e-10		Fau	1.07506	8.16642e-09
Dnah8	1.27454	2.99667e-11		Pfkfb3	1.07477	3.62285e-15
Dok3	1.27234	1.51306e-11		Hspb8	1.07416	2.20651e-20
Pgm5	1.26886	1.00764e-18		Eng	1.07233	2.01715e-23
Tpt1	1.26826	7.69295e-22		Abcb1b	1.07126	1.74526e-12
Bid	1.26805	3.64126e-17		Pik3cd	1.07054	1.56202e-22
Naprt	1.26784	9.86077e-15		Rpl32	1.06983	3.43645e-13
Kcnk5	1.26745	7.11264e-07		Ildr1	1.06917	2.58461e-05
Cdk2	1.26663	1.02599e-05		Mylip	1.06897	6.18954e-22
Rras	1.26355	2.0158e-19		Pkn3	1.06847	7.00303e-05
Rpl23	1.26352	1.39822e-17		Sfrp1	1.06847	5.32948e-19
Dnajb13	1.26337	8.65449e-08		Ip6k3	1.06733	1.05962e-06
Prkd2	1.26283	1.3966e-13		Stag3	1.0668	0.000760093
Hexa	1.26172	1.27188e-21		Dcxr	1.06512	3.57232e-10
Mapkapk2	1.26073	1.61338e-26		Hoga1	1.06279	1.22627e-05
Rps6ka1	1.25812	6.1698e-26		Car13	1.06139	7.09667e-09
Cenpe	1.25791	4.84589e-09		Rp2h	1.06122	2.04332e-06
Trib3	1.25599	1.37293e-05		Rpl12	1.06033	2.90432e-11
Fam89a	1.25529	3.8311e-09		Fth1	1.05936	2.10185e-13
Dap	1.25467	1.05417e-13		Znrf2	1.05857	5.46119e-14
Soat1	1.25277	1.12509e-10		Rps4x	1.0581	5.16523e-17
Brip1os	1.25232	5.88025e-28		Atp2c2	1.05659	1.00419e-05
Pdzk1ip1	1.2511	1.42811e-09		Fam105a	1.05395	2.55582e-19
Cks1b	1.25051	1.99857e-10		Mob3a	1.05308	4.01315e-19
Rhoc	1.24951	2.5247e-19		Gns	1.05277	1.26277e-28
Bak1	1.24845	1.09596e-20		Krcc1	1.0523	2.42052e-15
Cfap126	1.24594	2.33453e-13		Dap	1.05126	3.47848e-12
Snap23	1.24468	3.28916e-21		Wdr62	1.05126	3.49214e-06
Hist1h2bc	1.23897	1.91475e-20		Pla2g15	1.05087	1.7255e-25
Rps15a-ps6	1.23699	3.95266e-09		Mr1	1.05056	1.08378e-14
Pik3cd	1.23443	1.16925e-18		Tmem179b	1.04924	1.90644e-14
Mob3c	1.2338	3.46496e-16		Frmd4b	1.04903	3.08018e-20
Rplp2	1.23329	1.64132e-14		Ncaph	1.04872	3.97394e-07
Nfkbia	1.23133	7.88689e-09		Ly6g6e	1.04826	0.00054984
Emp1	1.23007	0.000194236		S1pr2	1.04819	1.02855e-08
Pfkfb3	1.22903	2.70007e-13		Nradd	1.04704	2.83873e-07
Zbtb42	1.22784	2.83813e-07		Rpl18a	1.0469	5.20463e-11
Stc2	1.2208	9.12444e-08		Npm3	1.04625	1.89353e-12
C330021F23Rik	1.21943	3.93242e-10		Necap2	1.04621	1.54763e-16
Gpx8	1.21924	5.28614e-15		Tns3	1.04461	5.82461e-08
Galnt12	1.21879	1.15605e-09		Id3	1.04405	5.06807e-12
Mt2	1.21408	4.33186e-08		Birc5	1.04372	2.24685e-05
Hpn	1.21051	2.52359e-13		Rest	1.04302	2.49711e-07
Gem	1.21021	2.83844e-06		Zbtb42	1.04217	1.15373e-06
Tnni1	1.20985	1.19937e-12		Rpl36	1.03756	6.69982e-08
Zfp36l2	1.20899	7.41776e-23		Npl	1.03713	9.65626e-09
Rps18	1.20758	2.48228e-16		Gnb2l1	1.03691	1.88244e-16
Rps11	1.20668	2.32601e-18		Plekho1	1.03557	1.8559e-18
Rrad	1.20496	8.20466e-13		Nlrc3	1.03507	8.76326e-06
8430408G22Rik	1.20494	0.00182915		Fgfbp1	1.03383	2.21569e-06
Ankrd44	1.20376	1.59692e-16		Pbxip1	1.03055	2.64e-16
Mitd1	1.2018	6.94802e-18		Rarres2	1.02839	5.91887e-10
Epb4.1l2	1.19891	2.36799e-19		Ctrl	1.02598	5.00722e-06
Plekhg2	1.19812	9.69335e-09		Bank1	1.02579	7.41664e-06
Trp53inp1	1.19723	2.31693e-07		Stab1	1.02493	3.34299e-12
Sall1	1.19644	1.08781e-17		Sh3bp1	1.02384	6.96568e-15
Gns	1.19593	4.14727e-20		Coro1a	1.02311	1.66735e-13
Hspb8	1.19566	9.19564e-19		Fgd3	1.02186	1.10769e-11
Rab43	1.1956	8.31308e-32		Tbx6	1.02134	6.81657e-05
Mylip	1.19549	8.07904e-27		Cstb	1.02108	3.28713e-15
Ak2	1.19484	1.17601e-25		Ehd4	1.02095	1.98122e-22
Rhod	1.19411	2.93262e-12		Nsa2	1.01913	6.28842e-19
Tmem179b	1.19096	9.46995e-12		Ahnak	1.01759	4.53016e-15
Ncaph	1.19052	1.86638e-08		Mt2	1.01664	1.7579e-05
Id3	1.18682	8.48989e-14		Ankrd44	1.01608	6.60261e-13
Pnpla7	1.18579	7.76383e-17		Pter	1.01362	5.39297e-08
Atf5	1.18315	7.73713e-16		Piezo1	1.01328	5.39079e-08
Prickle3	1.18057	2.02968e-07		Abhd4	1.00962	2.00656e-13
Mr1	1.17989	1.60136e-20		Ehbp1l1	1.00881	8.564e-13
Prph	1.1797	1.6129e-11		Hnrnpf	1.00869	6.34028e-15
Aldh16a1	1.17948	2.07678e-16		Rps23	1.00824	4.55738e-12
Ets1	1.17871	1.22782e-07		Rpl13a	1.00812	4.29154e-09
Ntpcr	1.17799	2.33509e-19		Cmtm6	1.00696	8.24564e-24
Rarres2	1.17735	5.8268e-10		Mical1	1.00684	1.26816e-10
Rps28	1.17685	1.2469e-14		Tcaf2	1.00645	0.000129632
Abca1	1.17624	9.41786e-08		Kcp	1.00588	9.70773e-05
Msrb1	1.17513	6.96537e-08		Ap5b1	1.00535	2.99592e-09
Fth1	1.17302	5.23682e-15		Arhgap17	1.00492	8.11068e-19
Fhod1	1.17242	2.44543e-11		Rps13	1.00435	2.50968e-14
Rps4x	1.17171	1.03988e-18		Fhod1	1.00298	1.47964e-11
Tpcn2	1.17013	3.12303e-06		Cdkn2c	1.00235	2.66506e-08
Ehd4	1.16887	6.19497e-24		Cpq	1.002	1.95957e-20
Oas1c	1.16845	2.79207e-09		Rps15a-ps6	1.00086	1.46835e-07
Sfrp1	1.16844	2.1956e-27		Nfkbia	1.00073	2.83866e-08
Ahnak	1.16807	3.01638e-10		Lzts1	-1.00059	4.27802e-07
Mical1	1.16786	3.24623e-14		Kcnv1	-1.00177	2.0267e-07
Mcm6	1.16679	3.39679e-10		Gpr26	-1.00365	4.26015e-05
Dbi	1.16306	1.16387e-17		Chodl	-1.00536	0.000244885
Bcl2l12	1.16241	7.86672e-10		Slc5a7	-1.01157	0.00149467
Plagl2	1.1621	5.82957e-16		Spock2	-1.01262	2.54718e-06
Mob3a	1.16131	1.49119e-19		Kcnc2	-1.01369	2.79965e-06
Eng	1.15751	6.55777e-20		Chrnb3	-1.01388	2.41336e-06
Pbxip1	1.15691	7.60868e-20		Ebf2	-1.01644	0.00134123
Mfsd7a	1.15671	2.60927e-07		Opcml	-1.0166	1.14708e-07
Rps24	1.15669	3.23682e-16		Tmem196	-1.01736	1.18218e-05
Hsd3b7	1.15661	9.722e-12		Npsr1	-1.02477	0.000104548
Cpq	1.15594	7.56469e-21		Syt2	-1.02485	0.000146032
Igf2bp3	1.15585	8.18772e-13		Zdhhc23	-1.02516	0.00480059
Znrf2	1.15564	1.21292e-18		Snord91a	-1.02788	3.45762e-06
Dcxr	1.15475	1.1238e-15		Gabbr2	-1.0287	1.10282e-08
Nradd	1.15364	1.65319e-10		Klhl14	-1.02919	6.78509e-05
Zfp953	1.15363	4.00946e-07		Baiap2l1	-1.03128	0.00555553
Lpin3	1.15146	2.23968e-08		Oprd1	-1.03284	0.000151651
Bmp2k	1.15121	3.3771e-30		Peli3	-1.03455	1.52781e-11
Tfcp2l1	1.14962	1.16977e-08		Drd2	-1.0366	1.69471e-10
Plce1	1.14861	3.28267e-10		Rgs5	-1.03771	0.000556127
2410006H16Rik	1.14752	1.06398e-15		Prepl	-1.04008	1.24336e-05
Rnf19b	1.14623	9.77087e-23		Rnf150	-1.04024	5.7464e-08
Epha2	1.14531	9.09623e-09		B230209E15Rik	-1.04054	0.000453816
Rpl37a	1.14479	2.94525e-06		Fam171b	-1.0425	1.7014e-08
Fam105a	1.14277	1.10938e-16		Clcn5	-1.05109	0.00246127
Rap1b	1.14216	4.86766e-10		Tmem132d	-1.05744	1.87762e-07
Rab39	1.14206	3.82463e-08		Kcnh5	-1.06616	0.000370535
Frmd4b	1.14148	2.92745e-28		Pcdha12	-1.06782	0.000446763
Gadd45b	1.14137	1.5538e-12		4933428G20Rik	-1.07462	0.000871098
Esyt1	1.14099	1.69126e-07		Acvr1b	-1.07513	4.63232e-07
Fgd3	1.13712	2.11893e-17		Pnmal1	-1.07567	1.03369e-10
Rpl32	1.13606	2.36879e-16		Col19a1	-1.078	0.000261548
Hebp1	1.13562	4.61379e-20		Oprk1	-1.07981	2.13044e-09
Necap2	1.13561	1.2233e-21		Myoc	-1.07982	2.36024e-09
Psmg4	1.13526	1.73607e-14		Hs3st5	-1.08015	3.32505e-08
Creb3l1	1.13517	9.05411e-13		Dio3	-1.09093	0.000286056
Rps10	1.13477	8.05503e-12		St6gal2	-1.09377	7.90418e-05
Trim47	1.1342	1.29523e-12		Jph2	-1.09415	1.29895e-05
Ip6k3	1.13371	3.96297e-10		Asxl3	-1.09801	1.78361e-07
Gins2	1.13108	4.67952e-09		C77370	-1.10165	7.36275e-06
Krcc1	1.12727	9.87447e-23		Sstr4	-1.10705	5.14999e-05
1500012F01Rik	1.12722	2.89773e-14		Lonrf2	-1.10792	9.12475e-09
Fadd	1.12642	1.25898e-08		Chrna7	-1.11019	0.000406975
5730508B09Rik	1.12503	1.22345e-10		Arhgap20	-1.11203	2.81513e-08
Gnb2l1	1.12434	2.21188e-19		Lrfn5	-1.11294	7.26714e-14
Rpl35	1.12417	1.15727e-11		Ankrd34c	-1.11551	0.000114457
Npm3	1.12378	2.72586e-16		Npy5r	-1.11574	0.000109318
Rpl27	1.12092	7.47071e-16		Dhcr24	-1.12249	3.24958e-13
Tcaf2	1.12079	6.45293e-06		Mum1l1	-1.12381	3.64986e-05
Znfx1	1.12049	1.12934e-28		AF357359	-1.12621	0.0304433
Clec10a	1.11882	6.99314e-06		Kcng1	-1.12822	2.19289e-08
2610020H08Rik	1.11559	1.97389e-07		Adra2b	-1.13119	3.51575e-06
Bcl2l11	1.11524	5.09975e-05		Gm16532	-1.13595	9.77225e-08
Fau	1.11299	1.07155e-10		Ankrd63	-1.13747	3.48675e-13
Hspb6	1.11298	3.35601e-14		Fat3	-1.13763	9.42173e-11
Hoga1	1.11232	3.56994e-08		Mme	-1.13931	6.25037e-08
Rest	1.11083	6.13781e-11		Trpc5	-1.15184	0.000340414
Rbpms	1.10949	4.62902e-07		Map3k13	-1.15516	1.4479e-05
Adcy4	1.10913	3.29653e-09		Csmd3	-1.15651	3.58517e-08
Rpl18a	1.1083	4.71703e-14		Peg3	-1.16287	3.27478e-05
Cpxm2	1.10717	4.4423e-10		Sgtb	-1.17203	8.76597e-07
Ehbp1l1	1.10717	1.46099e-19		Far2	-1.17699	4.38519e-11
Plp2	1.10561	1.6736e-05		Zim1	-1.17778	0.00470056
Meox1	1.10556	9.25079e-05		Six4	-1.18316	0.000136334
Fam46a	1.10442	2.73964e-06		Clvs1	-1.18518	8.30431e-08
Pla2g15	1.10198	8.99768e-28		Gm5468	-1.18783	5.00684e-06
Coro1a	1.10094	2.66344e-17		Gm15328	-1.18916	0.000225728
Tmem52	1.09988	1.99812e-06		Fgf10	-1.19641	5.67777e-09
Cdkn2c	1.09949	1.20551e-11		Gpr52	-1.20015	0.000360977
Ap5b1	1.09701	2.15718e-11		Grin1os	-1.20032	2.10752e-05
Cd24a	1.09684	2.76876e-05		Zbed6	-1.20237	0.00407931
Rpl12	1.09683	1.61183e-13		Gpr137c	-1.22211	4.88409e-07
Ticam1	1.09622	9.30099e-15		Gramd2	-1.23069	1.26589e-08
Arhgef5	1.09612	1.00112e-10		Hs6st3	-1.23431	0.000616756
Ptbp1	1.09461	4.25732e-17		Chrm3	-1.23999	7.63413e-08
Gas2l3	1.09413	5.46609e-05		Nos1ap	-1.25557	1.59065e-11
Hnrnpf	1.09407	2.90951e-22		Gpr135	-1.27029	6.21331e-09
Dse	1.09263	2.41882e-06		Scn4b	-1.27557	6.81925e-13
Arhgap17	1.09253	1.53816e-18		Gpr34	-1.30507	5.84237e-05
Rps16	1.09151	3.38555e-14		Kcnk9	-1.3516	0.0053155
Fmo1	1.09099	4.57526e-19		Gkn3	-1.35254	2.84022e-06
Cmtm6	1.09099	1.06978e-31		Pcdhac2	-1.36889	9.77196e-05
Strc	1.09087	2.89946e-07		Nrk	-1.37624	0.00119864
Cldn19	1.08523	3.82619e-07		Mycn	-1.41935	2.5258e-13
Nsa2	1.08495	6.69165e-24		Slc16a14	-1.45897	6.38108e-05
Rcn3	1.0844	6.39974e-18		Kirrel2	-1.48081	8.03818e-11
Rps13	1.08359	8.76845e-16		Zkscan16	-1.48584	1.8442e-09
Gm10790	1.08242	6.83137e-05		Sv2c	-1.49032	5.33523e-05
Rp2h	1.08205	6.83283e-08		Hcn4	-1.5403	1.23981e-06
Tns3	1.08137	1.07385e-07		Gpr165	-1.55807	8.75587e-05
Rpl36	1.08062	6.83264e-09		Gpr63	-1.61067	2.75879e-05
Hscb	1.07986	3.29923e-13		Cyp4x1	-1.6568	5.98463e-10
Rps23	1.0778	3.06422e-14		Cacna1e	-1.68419	3.25425e-08
Tgfbr1	1.07729	1.13906e-19		A930013F10Rik	-1.7574	5.18305e-07
Gm6251	1.0771	1.11793e-14		Cd163	-1.81868	1.40495e-13
Kcne1l	1.07617	1.5884e-11		Htr2a	-1.82913	2.16284e-09
Txn1	1.07548	2.13398e-10		Plag1	-1.83013	3.9231e-08
Npl	1.07514	5.54639e-12		Ppifos	-1.92722	0.000188796
Tjp3	1.07497	3.40878e-06		Cbr2	-2.8857	3.97513e-16
Gdpd3	1.07423	1.83693e-07		Fcrls	-5.63996	2.18153e-139
Dock11	1.07308	4.79314e-15
Cks2	1.072	5.68085e-06
Mcl1	1.07156	2.1182e-11
Cntrl	1.07014	3.28636e-19
Atp6v0e	1.06965	1.53258e-13
Plekhn1	1.06673	7.54822e-13
Shc1	1.06537	1.60322e-14
Prr11	1.06527	6.60501e-06
Btg1	1.06413	3.65468e-11
Rpl10	1.06375	1.28548e-17
Rbp1	1.06365	7.52447e-13
2810474O19Rik	1.06188	1.57372e-12
Itga4	1.06163	2.19203e-06
Abhd4	1.06132	2.23239e-16
Ap1g2	1.06102	1.52531e-12
Mthfsl	1.06055	4.27301e-11
Rps5	1.06023	1.10729e-15
Slc14a1	1.05843	8.71818e-26
Pla2g5	1.05652	1.75771e-13
Slc39a8	1.05564	2.68113e-07
Uap1l1	1.0545	2.24422e-14
Ptgdr	1.0541	2.02239e-05
Ppcdc	1.05353	5.27882e-17
Tyms	1.05191	2.73298e-07
Rpl13a	1.05154	3.3532e-10
Limd2	1.04977	1.04695e-16
2310040G24Rik	1.04943	1.82686e-07
Cdkn1a	1.04794	6.91789e-09
Cdt1	1.04794	1.8295e-07
Rps26	1.0467	8.44622e-14
Col1a1	1.0459	4.10842e-10
Prdx6	1.04587	3.09708e-15
Foxm1	1.04573	1.11861e-05
Rps29	1.04515	3.97796e-10
Tmem220	1.04244	6.63457e-07
Chrnb1	1.04235	0.000773761
Triobp	1.04173	2.82167e-16
Crlf3	1.03957	1.24374e-20
Pter	1.0393	1.36023e-10
Fanca	1.03929	5.94115e-05
Ptgs2	1.03903	2.07129e-05
Tbx6	1.03883	2.05209e-06
Folr2	1.03836	0.000630746
Rspo1	1.03719	1.44512e-08
Knstrn	1.03575	8.14723e-07
Kif11	1.03555	1.94437e-05
Zfp456	1.03414	1.44154e-05
Arrdc1	1.0336	1.2864e-10
Fn1	1.03354	1.12909e-08
Dhrs1	1.0305	7.36319e-15
Arhgef6	1.03032	4.3884e-16
Tirap	1.0302	5.2995e-09
Sqrdl	1.02968	3.22552e-12
Rcbtb2	1.02752	5.44031e-19
Sh3bp1	1.02702	2.65662e-18
Ttc12	1.02598	1.38561e-12
Ctsa	1.02562	7.47176e-15
Ermap	1.02507	9.47181e-06
Etv6	1.02387	1.82659e-18
Ctsb	1.02332	7.07799e-12
Irf2	1.02273	4.44315e-19
Wasf2	1.02177	3.01799e-14
Rps19	1.01974	3.13304e-10
Rgs19	1.01632	3.22991e-20
Tmem219	1.01407	6.40663e-12
Vill	1.01399	7.72016e-10
Snx5	1.01198	3.73216e-21
B3gnt7	1.01093	0.00075524
Tax1bp3	1.01092	3.6533e-10
Plekho1	1.01057	4.74977e-19
Pcgf5	1.01007	2.52451e-12
Katna1	1.00805	6.8043e-21
Tlr3	1.00802	2.78467e-11
Cldn14	1.00749	2.12165e-05
Rpl28	1.00664	2.6719e-10
LOC100504703	1.00512	1.88022e-05
Arhgef1	1.00493	1.8271e-11
Myo7a	1.00477	2.29967e-14
Epb4.1l4aos	1.00461	3.72309e-07
Ccnd1	1.00389	7.04815e-19
Amdhd2	1.00308	6.51255e-09
Alpk1	1.00303	2.72313e-07
Zfp691	1.00274	4.82329e-14
Akr1b10	1.00102	6.06711e-18
Thbs2	1.00063	4.36342e-16
Cast	1.00037	4.67773e-11
Tspyl4	-1.00088	3.06383e-07
Nap1l3	-1.00265	3.72279e-08
Vwc2l	-1.0027	6.08559e-06
Hecw1	-1.00338	2.15493e-07
Unc5d	-1.00421	5.25037e-11
Slc5a7	-1.00426	0.000767968
Neurod6	-1.00433	1.19038e-07
Fam135b	-1.00657	0.000523575
St8sia1	-1.00664	8.19683e-11
Ebf2	-1.01129	2.73037e-05
Peli3	-1.01266	2.71454e-10
Agbl4	-1.01327	2.01484e-09
Flrt1	-1.01447	4.12977e-06
Ndst4	-1.01889	5.95399e-06
Grm5	-1.0193	8.20303e-09
Insig1	-1.01987	2.16607e-16
L3mbtl1	-1.02047	9.09456e-08
Aff2	-1.02209	0.000108628
Plcxd2	-1.02347	2.32531e-08
Nrg3	-1.02349	9.7339e-09
C1ql3	-1.02355	2.20204e-06
A230056P14Rik	-1.0244	9.94878e-09
Htr2c	-1.02825	2.83235e-06
Grm8	-1.0287	5.62282e-09
Spock2	-1.02907	1.64211e-09
Acvr1c	-1.02934	5.91263e-05
Adcy3	-1.0303	8.04231e-11
Lppr4	-1.03527	2.65424e-09
Trhde	-1.03554	1.44075e-07
Map9	-1.03621	2.07812e-10
Esrrg	-1.03678	9.62781e-07
Cecr6	-1.03757	1.29339e-10
Cdh8	-1.04857	1.21208e-09
Cbln2	-1.04882	3.97526e-11
Htr1a	-1.04967	4.62666e-10
Necab1	-1.05135	1.73308e-06
Tmem196	-1.05192	8.11319e-09
D030047H15Rik	-1.053	3.82433e-07
Wnt2b	-1.05355	2.14471e-05
C530005A16Rik	-1.05442	5.52512e-08
Dcx	-1.05694	1.5046e-10
Tenm4	-1.05703	7.89142e-09
Col25a1	-1.05743	4.18415e-08
Scn1a	-1.05795	3.06174e-10
Scube2	-1.06008	2.53694e-07
Fign	-1.0602	7.27411e-08
Dnm3	-1.06037	3.98992e-08
Oprk1	-1.06187	3.0627e-07
Clcn5	-1.0626	2.76392e-05
B230209E15Rik	-1.06337	6.64015e-05
Slc24a2	-1.06375	5.25974e-10
Tspyl5	-1.06752	9.62911e-13
Hipk4	-1.06782	1.69878e-08
Gpr88	-1.06833	2.70264e-11
Nol4	-1.07151	2.1673e-11
Pde10a	-1.0719	1.17082e-09
Prepl	-1.07452	2.51008e-09
Palm2	-1.07509	2.17382e-09
Drd1	-1.07698	5.0091e-08
Prrg3	-1.07746	4.83596e-13
AF357359	-1.07855	0.0170001
Epha3	-1.07991	2.07045e-05
Grin2a	-1.08153	5.96333e-06
Fam171b	-1.08204	1.94576e-10
Lzts1	-1.08357	1.26313e-05
Kcna4	-1.0846	2.12687e-09
Npy5r	-1.09036	1.3849e-06
Kcnh7	-1.09096	0.000293297
Opcml	-1.09536	4.05559e-09
Lhx1	-1.09553	1.45532e-05
Kcnh5	-1.09809	5.91587e-05
Slc2a13	-1.09953	2.61337e-10
Satb2	-1.10536	3.39202e-06
Hs3st5	-1.10726	2.3013e-10
Kcnb2	-1.10771	1.59392e-06
Tmem132d	-1.10824	7.16974e-09
Epha4	-1.10863	3.42712e-10
Csrnp3	-1.11272	6.29314e-12
Csmd1	-1.11305	4.56996e-09
Pnmal1	-1.11431	1.83895e-13
AI593442	-1.11439	3.61497e-13
Acvr1b	-1.11514	1.96709e-10
4933428G20Rik	-1.11781	0.000338395
Chrnb3	-1.11813	5.69134e-08
Npy1r	-1.12303	6.78197e-12
Cntnap5a	-1.12578	2.30074e-05
Kcnj6	-1.12694	2.39287e-08
Rnf150	-1.13062	9.09364e-12
Rpe65	-1.13298	4.89518e-05
Syt2	-1.13954	7.20096e-08
Tbc1d30	-1.14058	8.90523e-14
Kcnc2	-1.1409	2.01874e-10
Cntnap5b	-1.14205	3.45559e-05
Mme	-1.14852	4.30496e-08
Gm16532	-1.1558	1.53165e-09
Oprd1	-1.15792	5.81428e-07
Snord91a	-1.15828	6.07187e-10
Fgf10	-1.16118	1.72192e-09
Adra2b	-1.16627	1.15221e-08
Gpr26	-1.16827	2.94525e-06
Asxl3	-1.16845	3.98904e-09
Fras1	-1.16851	8.13628e-10
Gabbr2	-1.17472	4.5973e-10
Ano3	-1.175	3.72484e-11
Ankrd63	-1.17556	3.85383e-13
C77370	-1.17936	8.23544e-08
Gramd2	-1.18048	6.07131e-09
Chn1os3	-1.18224	1.43389e-06
Lonrf2	-1.18851	4.96673e-14
Lrfn5	-1.18968	1.29629e-12
Col19a1	-1.19053	2.74371e-07
Drd2	-1.19416	7.60237e-12
Npsr1	-1.19881	9.41542e-09
Nwd2	-1.20554	6.87772e-13
Sstr4	-1.20761	1.67718e-07
Egr1	-1.21208	4.64565e-05
Kcnv1	-1.21631	6.00978e-10
Dhcr24	-1.21821	1.49973e-19
Myoc	-1.21914	7.35393e-11
Gpr34	-1.2286	8.40598e-07
Npas4	-1.22999	8.07923e-09
Mum1l1	-1.23157	5.16068e-08
Zbed6	-1.23541	0.000166419
Far2	-1.23877	1.47236e-12
Peg3	-1.23918	2.00007e-07
Chrna7	-1.24255	1.80876e-06
Arhgap20	-1.25898	2.44763e-13
Zdhhc23	-1.25961	8.18299e-05
Map3k13	-1.26906	2.39171e-09
Csmd3	-1.27562	6.30139e-11
Gpr135	-1.29353	7.23146e-10
Pcdha12	-1.3051	6.46215e-06
Sgtb	-1.31618	1.99364e-11
Fat3	-1.31824	4.45175e-15
Grin1os	-1.32387	5.97854e-06
St6gal2	-1.33004	4.5085e-06
Gpr137c	-1.33173	3.22387e-10
Kcng1	-1.33916	8.84782e-11
Clvs1	-1.34939	1.99854e-09
Nos1ap	-1.3543	4.39616e-12
Mycn	-1.37908	9.7169e-15
Hcn4	-1.38733	4.57751e-08
Pcdhac2	-1.40622	1.75859e-06
Ankrd34c	-1.40706	1.47691e-08
Kirrel2	-1.42387	8.71175e-06
Scn4b	-1.4269	5.45613e-19
Zkscan16	-1.42804	7.91703e-11
Gpr52	-1.44105	1.15634e-07
Chrm3	-1.46565	8.75079e-11
Cd163	-1.51847	3.56603e-14
Sv2c	-1.53923	3.32691e-09
Gkn3	-1.55152	1.00693e-09
A930013F10Rik	-1.57418	1.78534e-06
Gpr165	-1.59566	1.11832e-07
Gpr63	-1.65285	1.30983e-06
Plag1	-1.65717	1.38597e-06
Cyp4x1	-1.66339	1.30774e-10
Cacna1e	-1.77	1.51275e-10
Htr2a	-1.95055	9.54518e-16
Cbr2	-2.17229	1.0779e-13
Fcrls	-5.36513	1.97412e-147

## Sheet: Pathways & GO term enrichment
Enrichment analysis of genes Upregulated in mice brains infected with WT ME49 parasite								Enrichment analysis of genes Downregulated in mice brains infected WT ME49 parasite									Enrichment analysis of genes Upregulated in mice brains infected with WT ME49 parasite vs ASP5-KO								Enrichment analysis of genes Upregulated in mice brains infected with WT ME49 parasite vs MYR1-KO
Pathways (1501)	p-Value	Matches		GO Term (1501)	p-Value	Matches		Pathways (161)	p-Value	Matches		GO Term (161)	p-Value	Matches			Pathways	p-Value	Matches		GO Term	p-Value	Matches		Pathways	p-Value	Matches		GO Term	p-Value	Matches
Immune System	3.37633e-82	387		immune system process [GO:0002376]	3.67799e-186	618		Neuronal System	7.85937e-07	17		regulation of ion transport [GO:0043269]	3.67428e-08	27			Immune System	1.11788e-86	322		immune system process [GO:0002376]	5.06244e-197	542		Immune System	1.17391e-23	91		immune system process [GO:0002376]	5.52573e-58	157
Innate Immune System	1.24123e-47	234		immune response [GO:0006955]	1.39655e-154	449		Potassium Channels	2.45693e-06	10		behavior [GO:0007610]	9.32546e-07	25			Innate Immune System	6.54344e-47	195		immune response [GO:0006955]	7.82341e-164	401		Innate Immune System	1.44794e-13	57		immune response [GO:0006955]	4.60796e-53	123
Neutrophil degranulation	5.79397e-30	136		defense response [GO:0006952]	2.49984e-151	436		GPCR ligand binding	4.47428e-06	17		inorganic ion transmembrane transport [GO:0098660]	2.15971e-06	27			Adaptive Immune System	8.96002e-26	131		defense response [GO:0006952]	2.64404e-154	384		Neutrophil degranulation	5.11026e-10	37		defense response [GO:0006952]	2.43264e-48	116
Cytokine Signaling in Immune system	2.6632e-24	100		regulation of immune system process [GO:0002682]	1.21827e-125	389		Voltage gated Potassium channels	1.30741e-05	7		cation transmembrane transport [GO:0098655]	2.50733e-06	27			Neutrophil degranulation	3.0121e-25	110		regulation of immune system process [GO:0002682]	6.88389e-130	344		Cytokine Signaling in Immune system	2.82082e-07	25		regulation of immune system process [GO:0002682]	5.24295e-39	102
Adaptive Immune System	6.29939e-19	145		innate immune response [GO:0045087]	2.73949e-102	266		Amine ligand-binding receptors	1.30741e-05	7		inorganic cation transmembrane transport [GO:0098662]	2.78863e-06	25			Cytokine Signaling in Immune system	2.26237e-23	80		response to other organism [GO:0051707]	1.28781e-121	336		Adaptive Immune System	2.89752e-07	38		cell activation [GO:0001775]	9.21853e-39	89
Signaling by Interleukins	9.53267e-17	70		positive regulation of immune system process [GO:0002684]	3.98451e-99	300		Class A/1 (Rhodopsin-like receptors)	1.55177e-05	14		locomotory behavior [GO:0007626]	3.02304e-06	15			Immunoregulatory interactions between a Lymphoid and a non-Lymphoid cell	2.78503e-16	50		response to external biotic stimulus [GO:0043207]	1.64765e-121	336		Immunoregulatory interactions between a Lymphoid and a non-Lymphoid cell	1.04295e-06	18		leukocyte activation [GO:0045321]	1.34627e-38	85
Immunoregulatory interactions between a Lymphoid and a non-Lymphoid cell	2.7702e-15	54		regulation of immune response [GO:0050776]	6.44901e-99	272		G alpha (i) signalling events	0.007711	12		regulation of ion transmembrane transport [GO:0034765]	3.13095e-06	19			Signaling by Interleukins	3.57619e-14	52		defense response to other organism [GO:0098542]	4.02346e-121	286		Signaling by Interleukins	1.50874e-05	18		cytokine production [GO:0001816]	1.0091e-35	73
Toll-like Receptor Cascades	1.02237e-09	42		cell activation [GO:0001775]	1.98597e-95	297		Serotonin receptors	0.01428	3		cation transport [GO:0006812]	3.15726e-06	31			Generation of second messenger molecules	5.21689e-10	17		response to biotic stimulus [GO:0009607]	5.49924e-120	337		Generation of second messenger molecules	1.63721e-05	8		response to external biotic stimulus [GO:0043207]	1.11416e-34	97
Generation of second messenger molecules	1.07515e-09	17		immune effector process [GO:0002252]	7.70214e-95	263		Transmission across Chemical Synapses	0.037235	8		learning or memory [GO:0007611]	5.24036e-06	15			Costimulation by the CD28 family	2.09344e-09	24		response to external stimulus [GO:0009605]	6.27961e-104	434		TCR signaling	7.15338e-05	10		response to other organism [GO:0051707]	1.11857e-34	97
Interleukin-2 family signaling	1.27013e-09	21		leukocyte activation [GO:0045321]	2.07522e-94	280						chemical synaptic transmission [GO:0007268]	5.27825e-06	25			Antigen processing-Cross presentation	3.811e-09	20		innate immune response [GO:0045087]	8.55064e-103	235		Chemokine receptors bind chemokines	8.44755e-05	8		T cell activation [GO:0042110]	3.45272e-34	60
Caspase activation via Death Receptors in the presence of ligand	1.40734e-08	12		response to stress [GO:0006950]	2.42746e-90	575						anterograde trans-synaptic signaling [GO:0098916]	5.27825e-06	25			DAP12 interactions	5.72482e-09	22		regulation of immune response [GO:0050776]	4.3413e-102	243		Class A/1 (Rhodopsin-like receptors)	0.004883	17		response to biotic stimulus [GO:0009607]	4.16165e-34	97
Antigen processing-Cross presentation	1.80033e-08	20		cytokine production [GO:0001816]	3.2642e-90	237						trans-synaptic signaling [GO:0099537]	5.38249e-06	25			DAP12 signaling	1.12237e-08	20		positive regulation of immune system process [GO:0002684]	1.06587e-99	262		Interleukin-2 family signaling	0.005935	6		defense response to other organism [GO:0098542]	1.37287e-32	81
TRIF-mediated programmed cell death	4.75802e-08	9		inflammatory response [GO:0006954]	1.39646e-86	219						metal ion transport [GO:0030001]	5.75553e-06	26			Toll-like Receptor Cascades	2.82487e-08	32		immune effector process [GO:0002252]	1.1238e-97	234		Phosphorylation of CD3 and TCR zeta chains	0.007962	5		positive regulation of immune system process [GO:0002684]	1.65933e-32	81
TCR signaling	1.12804e-07	24		regulation of cytokine production [GO:0001817]	1.95578e-85	219						synaptic signaling [GO:0099536]	6.14938e-06	25			GPVI-mediated activation cascade	1.02187e-07	15		leukocyte activation [GO:0045321]	1.31454e-93	244		PD-1 signaling	0.009105	5		response to external stimulus [GO:0009605]	1.85275e-32	127
Costimulation by the CD28 family	1.12804e-07	24		response to other organism [GO:0051707]	9.47567e-82	290						cyclic-nucleotide-mediated signaling [GO:0019935]	7.63392e-06	15			TCR signaling	2.21335e-07	21		cell activation [GO:0001775]	1.22612e-91	254		Integrin cell surface interactions	0.01136	8		lymphocyte activation [GO:0046649]	4.1242e-32	72
Hemostasis	2.43049e-07	96		response to external biotic stimulus [GO:0043207]	1.38778e-81	290						regulation of transport [GO:0051049]	8.54317e-06	38			Interleukin-2 family signaling	3.95842e-07	15		response to stress [GO:0006950]	1.14624e-87	476		Interferon gamma signaling	0.022182	4		inflammatory response [GO:0006954]	1.08084e-31	65
GPVI-mediated activation cascade	6.67122e-07	16		response to biotic stimulus [GO:0009607]	1.80414e-80	293						ion transport [GO:0006811]	8.91606e-06	35			TNFR2 non-canonical NF-kB pathway	7.16479e-07	18		cytokine production [GO:0001816]	2.55288e-85	205		Costimulation by the CD28 family	0.023217	7		regulation of cytokine production [GO:0001817]	2.27936e-31	65
Caspase activation via extrinsic apoptotic signalling pathway	6.76228e-07	12		regulation of defense response [GO:0031347]	4.83479e-80	205						cell-cell signaling [GO:0007267]	1.01696e-05	34			PD-1 signaling	1.86088e-06	12		regulation of defense response [GO:0031347]	3.13468e-82	186		Cross-presentation of particulate exogenous antigens (phagosomes)	0.023644	3		adaptive immune response [GO:0002250]	2.99045e-30	59
Nucleotide-binding domain, leucine rich repeat containing receptor (NLR) signaling pathways	6.76729e-07	19		response to external stimulus [GO:0009605]	1.12021e-76	440						cognition [GO:0050890]	1.25317e-05	15			Nucleotide-binding domain, leucine rich repeat containing receptor (NLR) signaling pathways	2.20664e-06	16		regulation of response to external stimulus [GO:0032101]	5.54537e-82	224		GPCR ligand binding	0.023773	18		regulation of immune response [GO:0050776]	2.1637e-28	70
Platelet activation, signaling and aggregation	1.71564e-06	52		lymphocyte activation [GO:0046649]	1.11331e-75	234						G protein-coupled receptor signaling pathway, coupled to cyclic nucleotide second messenger [GO:0007187]	1.82388e-05	13			Cross-presentation of particulate exogenous antigens (phagosomes)	4.03674e-06	7		inflammatory response [GO:0006954]	3.02143e-81	189		GPVI-mediated activation cascade	0.024072	5		response to stress [GO:0006950]	5.71445e-27	137
Interleukin-3, Interleukin-5 and GM-CSF signaling	1.75429e-06	18		positive regulation of immune response [GO:0050778]	1.00491e-73	218						regulation of transmembrane transport [GO:0034762]	2.20942e-05	19			Caspase activation via Death Receptors in the presence of ligand	7.98584e-06	9		regulation of cytokine production [GO:0001817]	4.55548e-81	190		Interleukin-12 family signaling	0.024988	4		regulation of leukocyte activation [GO:0002694]	6.66504e-27	59
Translocation of ZAP-70 to Immunological synapse	4.94484e-06	10		T cell activation [GO:0042110]	3.31416e-72	174						monovalent inorganic cation transport [GO:0015672]	2.29624e-05	19			Translocation of ZAP-70 to Immunological synapse	1.46695e-05	10		positive regulation of immune response [GO:0050778]	9.35406e-74	191		RHO GTPases Activate NADPH Oxidases	0.024988	4		leukocyte cell-cell adhesion [GO:0007159]	8.26946e-27	44
Inflammasomes	4.94484e-06	10		positive regulation of response to stimulus [GO:0048584]	9.28153e-71	408						potassium ion transport [GO:0006813]	3.2857e-05	13			Hemostasis	2.67471e-05	71		lymphocyte activation [GO:0046649]	3.10964e-73	201		TNFR2 non-canonical NF-kB pathway	0.029928	6		regulation of T cell activation [GO:0050863]	1.47779e-26	43
Chemokine receptors bind chemokines	5.85772e-06	16		positive regulation of cytokine production [GO:0001819]	4.68833e-63	154						learning [GO:0007612]	3.3191e-05	11			Platelet activation, signaling and aggregation	3.2383e-05	39		multi-organism process [GO:0051704]	1.19976e-71	374		Translocation of ZAP-70 to Immunological synapse	0.030086	4		regulation of cell activation [GO:0050865]	1.99695e-26	60
Phosphorylation of CD3 and TCR zeta chains	7.5519e-06	11		regulation of cell activation [GO:0050865]	1.46919e-61	193						ion transmembrane transport [GO:0034220]	3.90827e-05	28			Inflammasomes	6.00313e-05	8		T cell activation [GO:0042110]	7.04964e-69	151		Interleukin-2 signaling	0.04339	3		regulation of leukocyte cell-cell adhesion [GO:1903037]	2.30075e-24	40
Toll Like Receptor 4 (TLR4) Cascade	7.96276e-06	28		adaptive immune response [GO:0002250]	5.17481e-61	172						regulation of neurotransmitter secretion [GO:0046928]	4.37881e-05	10			Chemokine receptors bind chemokines	8.14334e-05	13		regulation of multi-organism process [GO:0043900]	9.50131e-69	169		Hemostasis	0.048688	22		regulation of lymphocyte activation [GO:0051249]	2.4818e-23	51
PD-1 signaling	1.42743e-05	11		regulation of leukocyte activation [GO:0002694]	2.71319e-60	185						modulation of chemical synaptic transmission [GO:0050804]	4.59282e-05	20			Phosphorylation of CD3 and TCR zeta chains	8.8894e-05	10		positive regulation of response to stimulus [GO:0048584]	2.40344e-68	340						response to cytokine [GO:0034097]	8.53622e-23	68
TNFR2 non-canonical NF-kB pathway	1.69447e-05	18		regulation of response to stimulus [GO:0048583]	4.82061e-60	562						regulation of trans-synaptic signaling [GO:0099177]	4.59282e-05	20			RIPK1-mediated regulated necrosis	8.94108e-05	9		adaptive immune response [GO:0002250]	1.08938e-65	157						positive regulation of cytokine production [GO:0001819]	1.10598e-22	46
Programmed Cell Death	1.75302e-05	27		positive regulation of defense response [GO:0031349]	5.89177e-60	138						regulation of synaptic vesicle exocytosis [GO:2000300]	5.36902e-05	9			Regulated Necrosis	8.94108e-05	9		regulation of response to biotic stimulus [GO:0002831]	1.23993e-65	129						regulation of response to external stimulus [GO:0032101]	1.28768e-22	64
Cross-presentation of particulate exogenous antigens (phagosomes)	1.89704e-05	7		regulation of innate immune response [GO:0045088]	4.01828e-59	121						sensory perception of pain [GO:0019233]	6.11166e-05	10			Caspase activation via extrinsic apoptotic signalling pathway	8.94108e-05	9		positive regulation of cytokine production [GO:0001819]	4.20395e-65	140						multi-organism process [GO:0051704]	1.95832e-22	109
RIPK1-mediated regulated necrosis	1.91997e-05	10		regulation of immune effector process [GO:0002697]	7.31834e-59	145						regulation of synaptic vesicle transport [GO:1902803]	6.90464e-05	9			Interleukin-3, Interleukin-5 and GM-CSF signaling	9.385e-05	13		regulation of response to stimulus [GO:0048583]	8.03513e-65	462						innate immune response [GO:0045087]	3.28645e-22	60
Regulated Necrosis	1.91997e-05	10		defense response to other organism [GO:0098542]	3.33211e-57	182						regulation of cAMP-mediated signaling [GO:0043949]	7.82352e-05	12			Dectin-2 family	0.000123325	6		positive regulation of response to external stimulus [GO:0032103]	2.77341e-60	143						positive regulation of immune response [GO:0050778]	4.11618e-22	57
Platelet degranulation	2.38133e-05	31		immune system development [GO:0002520]	3.4076e-57	234						regulation of multicellular organismal process [GO:0051239]	7.88622e-05	49			ER-Phagosome pathway	0.000169015	12		response to cytokine [GO:0034097]	5.3194e-60	208						immune effector process [GO:0002252]	4.52267e-22	61
DAP12 signaling	3.20255e-05	13		response to cytokine [GO:0034097]	6.06348e-56	235						regulation of synaptic vesicle cycle [GO:0098693]	7.91619e-05	10			Toll Like Receptor 4 (TLR4) Cascade	0.000285555	21		leukocyte differentiation [GO:0002521]	1.26808e-56	147						regulation of lymphocyte proliferation [GO:0050670]	8.45883e-22	34
Formation of a pool of free 40S subunits	3.77501e-05	14		leukocyte differentiation [GO:0002521]	1.18831e-55	166						regulation of nervous system development [GO:0051960]	9.35494e-05	25			TNF receptor superfamily (TNFSF) members mediating non-canonical NF-kB pathway	0.000288725	8		regulation of leukocyte activation [GO:0002694]	2.48038e-56	157						regulation of mononuclear cell proliferation [GO:0032944]	1.10874e-21	34
Response to elevated platelet cytosolic Ca2+	5.18064e-05	31		leukocyte cell-cell adhesion [GO:0007159]	2.58306e-55	123						cAMP-mediated signaling [GO:0019933]	0.00012331	12			Interferon Signaling	0.000294557	16		regulation of innate immune response [GO:0045088]	3.77194e-56	107						positive regulation of response to stimulus [GO:0048584]	3.70134e-21	99
Interleukin receptor SHC signaling	5.73323e-05	12		negative regulation of immune system process [GO:0002683]	1.4714e-54	149						feeding behavior [GO:0007631]	0.000152233	9			TRIF-mediated programmed cell death	0.000301497	6		regulation of response to stress [GO:0080134]	9.09022e-56	230						regulation of leukocyte proliferation [GO:0070663]	5.16361e-21	34
Activation of the mRNA upon binding of the cap-binding complex and eIFs, and subsequent binding to 43S	7.01104e-05	16		regulation of response to stress [GO:0080134]	2.66027e-54	264						regulation of membrane potential [GO:0042391]	0.0001525	16			Interleukin-12 family signaling	0.000450214	8		regulation of cell activation [GO:0050865]	1.3925e-55	161						positive regulation of leukocyte cell-cell adhesion [GO:1903039]	6.61867e-21	32
MyD88-independent TLR4 cascade	7.0919e-05	23		hematopoietic or lymphoid organ development [GO:0048534]	8.68508e-54	221						neurogenesis [GO:0022008]	0.000155435	33			Regulation by c-FLIP	0.00067384	6		positive regulation of defense response [GO:0031349]	5.66387e-55	119						adaptive immune response based on somatic recombination of immune receptors built from immunoglobulin superfamily domains [GO:0002460]	1.09699e-20	43
TRIF(TICAM1)-mediated TLR4 signaling	7.0919e-05	23		leukocyte proliferation [GO:0070661]	2.11565e-53	123						regulation of localization [GO:0032879]	0.00015809	44			CASP8 activity is inhibited	0.00067384	6		regulation of immune effector process [GO:0002697]	1.09871e-53	123						regulation of defense response [GO:0031347]	1.57572e-20	51
L13a-mediated translational silencing of Ceruloplasmin expression	9.41075e-05	16		regulation of leukocyte proliferation [GO:0070663]	1.97612e-52	104						adenylate cyclase-modulating G protein-coupled receptor signaling pathway [GO:0007188]	0.000162253	11			Dimerization of procaspase-8	0.00067384	6		hematopoietic or lymphoid organ development [GO:0048534]	1.42018e-53	190						lymphocyte proliferation [GO:0046651]	1.77928e-20	37
Formation of the ternary complex, and subsequently, the 43S complex	0.000101332	14		hemopoiesis [GO:0030097]	2.1194e-52	212						negative regulation of cAMP-mediated signaling [GO:0043951]	0.000178873	8			The NLRP3 inflammasome	0.00067384	6		hemopoiesis [GO:0030097]	3.24404e-53	184						leukocyte proliferation [GO:0070661]	2.02873e-20	38
Eukaryotic Translation Initiation	0.000135673	17		mononuclear cell proliferation [GO:0032943]	2.48782e-52	118						synaptic vesicle transport [GO:0048489]	0.000261628	10			Interleukin-2 signaling	0.00067384	6		negative regulation of immune system process [GO:0002683]	1.70307e-52	129						mononuclear cell proliferation [GO:0032943]	2.13708e-20	37
Interleukin-2 signaling	0.000136848	8		regulation of T cell activation [GO:0050863]	2.63026e-52	117						establishment of synaptic vesicle localization [GO:0097480]	0.000261628	10			Interleukin-21 signaling	0.00067384	6		response to virus [GO:0009615]	2.75692e-51	98						regulation of cell-cell adhesion [GO:0022407]	2.51023e-20	41
DAP12 interactions	0.000138483	14		regulation of mononuclear cell proliferation [GO:0032944]	8.25515e-52	101						second-messenger-mediated signaling [GO:0019932]	0.000285831	17			Antigen Presentation: Folding, assembly and peptide loading of class I MHC	0.000907008	12		lymphocyte differentiation [GO:0030098]	2.99907e-49	115						leukocyte differentiation [GO:0002521]	2.77904e-20	48
Interleukin-1 family signaling	0.000151661	19		lymphocyte proliferation [GO:0046651]	8.7191e-52	117						potassium ion transmembrane transport [GO:0071805]	0.000288523	11			Interleukin-1 processing	0.000954289	5		leukocyte mediated immunity [GO:0002443]	1.47789e-48	128						regulation of T cell proliferation [GO:0042129]	5.38948e-20	29
Regulation by c-FLIP	0.000154328	7		regulation of lymphocyte proliferation [GO:0050670]	3.0725e-51	100						synaptic vesicle exocytosis [GO:0016079]	0.000292035	9			TRAF6 mediated IRF7 activation in TLR7/8 or 9 signaling	0.000954289	5		activation of immune response [GO:0002253]	2.24478e-48	132						T cell proliferation [GO:0042098]	7.30512e-20	31
CASP8 activity is inhibited	0.000154328	7		regulation of lymphocyte activation [GO:0051249]	1.75159e-50	157						generation of neurons [GO:0048699]	0.000311382	31			C-type lectin receptors (CLRs)	0.001027	14		response to bacterium [GO:0009617]	3.21027e-46	171						regulation of response to stimulus [GO:0048583]	1.55455e-19	131
Dimerization of procaspase-8	0.000154328	7		response to virus [GO:0009615]	2.47172e-50	108						regulation of neurotransmitter transport [GO:0051588]	0.000328697	10			TNFs bind their physiological receptors	0.001493	9		regulation of T cell activation [GO:0050863]	7.7751e-46	98						positive regulation of cell-cell adhesion [GO:0022409]	1.25101e-18	32
The NLRP3 inflammasome	0.000154328	7		regulation of response to external stimulus [GO:0032101]	1.92871e-49	184						regulation of calcium ion-dependent exocytosis [GO:0017158]	0.000328884	9			Programmed Cell Death	0.001495	20		leukocyte proliferation [GO:0070661]	1.08863e-45	101						regulation of immune effector process [GO:0002697]	1.42778e-18	40
ER-Phagosome pathway	0.000160317	12		regulation of leukocyte cell-cell adhesion [GO:1903037]	2.95485e-49	110						neurotransmitter secretion [GO:0007269]	0.000331986	10			Signaling by SCF-KIT	0.001601	11		defense response to virus [GO:0051607]	8.89673e-45	84						regulation of cell adhesion [GO:0030155]	1.86798e-18	50
Apoptosis	0.00016311	24		lymphocyte differentiation [GO:0030098]	4.8465e-47	127						signal release from synapse [GO:0099643]	0.000342175	10			Regulation of necroptotic cell death	0.002189	7		mononuclear cell proliferation [GO:0032943]	9.0293e-45	97						leukocyte migration [GO:0050900]	4.70838e-18	36
Translation initiation complex formation	0.000197444	15		response to bacterium [GO:0009617]	7.75707e-47	201						synaptic vesicle localization [GO:0097479]	0.000370421	10			Toll Like Receptor 7/8 (TLR7/8) Cascade	0.003194	16		response to stimulus [GO:0050896]	1.37968e-44	758						positive regulation of T cell activation [GO:0050870]	1.3645e-17	28
Toll Like Receptor 7/8 (TLR7/8) Cascade	0.000200244	21		positive regulation of innate immune response [GO:0045089]	9.76332e-47	98						regulation of blood circulation [GO:1903522]	0.000456936	11			MyD88 dependent cascade initiated on endosome	0.003194	16		regulation of lymphocyte activation [GO:0051249]	3.1902e-44	129						leukocyte mediated immunity [GO:0002443]	1.63315e-17	42
MyD88 dependent cascade initiated on endosome	0.000200244	21		activation of immune response [GO:0002253]	2.58118e-46	147						regulation of system process [GO:0044057]	0.000464834	17			Nicotinamide salvaging	0.003309	7		lymphocyte proliferation [GO:0046651]	3.75036e-44	96						leukocyte activation involved in immune response [GO:0002366]	1.78875e-17	32
Interleukin-15 signaling	0.000225786	8		leukocyte mediated immunity [GO:0002443]	4.11948e-46	143						dopamine metabolic process [GO:0042417]	0.000499697	5			Interleukin-20 family signaling	0.003309	7		myeloid leukocyte activation [GO:0002274]	3.71861e-43	80						cell activation involved in immune response [GO:0002263]	2.76563e-17	32
Cap-dependent Translation Initiation	0.000289435	16		positive regulation of leukocyte cell-cell adhesion [GO:1903039]	4.42371e-45	89						positive regulation of long-term synaptic potentiation [GO:1900273]	0.000499697	5			Class A/1 (Rhodopsin-like receptors)	0.003516	38		leukocyte cell-cell adhesion [GO:0007159]	4.94687e-43	97						cell surface receptor signaling pathway [GO:0007166]	2.92341e-17	99
Interleukin-21 signaling	0.000317062	7		T cell proliferation [GO:0042098]	1.235e-43	88						transmembrane transport [GO:0055085]	0.00050815	29			Platelet degranulation	0.004451	20		regulation of leukocyte proliferation [GO:0070663]	6.15918e-43	84						T cell differentiation [GO:0030217]	2.98733e-17	32
Toll Like Receptor 9 (TLR9) Cascade	0.000404553	21		defense response to virus [GO:0051607]	1.69507e-43	92						regulation of long-term synaptic potentiation [GO:1900271]	0.000539802	6			Interleukin-4 and Interleukin-13 signaling	0.004942	6		positive regulation of response to biotic stimulus [GO:0002833]	1.92759e-42	88						cytokine-mediated signaling pathway [GO:0019221]	9.25267e-17	37
Regulation of necroptotic cell death	0.000415879	8		cytokine-mediated signaling pathway [GO:0019221]	4.6039e-43	122						action potential [GO:0001508]	0.0005718	9			MHC class II antigen presentation	0.004997	19		cellular response to cytokine stimulus [GO:0071345]	5.87478e-42	163						cell-cell adhesion [GO:0098609]	9.32592e-17	49
Interferon Signaling	0.000464379	18		regulation of adaptive immune response [GO:0002819]	7.33358e-43	87						neurotransmitter transport [GO:0006836]	0.000638558	12			Toll Like Receptor 9 (TLR9) Cascade	0.005168	16		regulation of leukocyte cell-cell adhesion [GO:1903037]	6.20037e-42	91						lymphocyte differentiation [GO:0030098]	9.74335e-17	37
Cell surface interactions at the vascular wall	0.000481964	32		alpha-beta T cell activation [GO:0046631]	3.17911e-42	76						nervous system development [GO:0007399]	0.000798859	37			Antiviral mechanism by IFN-stimulated genes	0.005295	9		adaptive immune response based on somatic recombination of immune receptors built from immunoglobulin superfamily domains [GO:0002460]	6.40411e-42	111						alpha-beta T cell activation [GO:0046631]	2.4725e-16	25
Ribosomal scanning and start codon recognition	0.000487915	14		regulation of tumor necrosis factor superfamily cytokine production [GO:1903555]	5.64811e-42	76						regulation of adenylate cyclase activity [GO:0045761]	0.000817314	10			MyD88-independent TLR4 cascade	0.006598	16		regulation of mononuclear cell proliferation [GO:0032944]	8.65151e-42	81						myeloid leukocyte activation [GO:0002274]	3.05625e-16	28
Integrin cell surface interactions	0.000491909	20		regulation of leukocyte mediated immunity [GO:0002703]	7.22253e-42	95						synaptic transmission, cholinergic [GO:0007271]	0.001025	5			TRIF(TICAM1)-mediated TLR4 signaling	0.006598	16		cytokine-mediated signaling pathway [GO:0019221]	9.53863e-42	106						positive regulation of cell adhesion [GO:0045785]	3.4968e-16	37
TRAF6 mediated induction of NFkB and MAP kinases upon TLR7/8 or 9 activation	0.000491909	20		cellular response to cytokine stimulus [GO:0071345]	1.74672e-41	198						regulation of neurogenesis [GO:0050767]	0.001391	21			Interleukin-35 Signalling	0.006815	5		positive regulation of innate immune response [GO:0045089]	2.42686e-41	83						negative regulation of immune system process [GO:0002683]	5.82256e-16	39
TNF receptor superfamily (TNFSF) members mediating non-canonical NF-kB pathway	0.001212	8		tumor necrosis factor superfamily cytokine production [GO:0071706]	1.75287e-41	76						regulation of cyclase activity [GO:0031279]	0.001395	10			Response to elevated platelet cytosolic Ca2+	0.006889	20		regulation of lymphocyte proliferation [GO:0050670]	3.89113e-41	80						activation of immune response [GO:0002253]	5.98476e-15	40
Regulation of TLR by endogenous ligand	0.001212	8		myeloid leukocyte activation [GO:0002274]	1.75615e-41	86						calcium ion regulated exocytosis [GO:0017156]	0.001396	9			Interferon alpha/beta signaling	0.007479	8		immune response-regulating signaling pathway [GO:0002764]	1.72705e-39	113						regulation of tumor necrosis factor superfamily cytokine production [GO:1903555]	6.48076e-15	24
Interleukin-4 and Interleukin-13 signaling	0.001212	8		positive regulation of cell-cell adhesion [GO:0022409]	1.77884e-41	93						regulation of long-term neuronal synaptic plasticity [GO:0048169]	0.001462	5			Interleukin receptor SHC signaling	0.007644	7		T cell differentiation [GO:0030217]	8.49174e-39	85						cell adhesion [GO:0007155]	6.58822e-15	63
FasL/ CD95L signaling	0.001547	4		multi-organism process [GO:0051704]	2.73161e-41	355						regulation of lyase activity [GO:0051339]	0.001466	10			TRAF6 mediated induction of NFkB and MAP kinases upon TLR7/8 or 9 activation	0.007687	15		leukocyte activation involved in immune response [GO:0002366]	1.40589e-38	84						hematopoietic or lymphoid organ development [GO:0048534]	6.6008e-15	54
Interleukin-1 signaling	0.002111	14		positive regulation of T cell activation [GO:0050870]	2.73169e-41	82						synaptic vesicle cycle [GO:0099504]	0.001466	10			Rho GTPase cycle	0.007736	21		regulation of leukocyte mediated immunity [GO:0002703]	1.63316e-38	81						tumor necrosis factor superfamily cytokine production [GO:0071706]	9.55487e-15	24
Interleukin-1 processing	0.002429	5		regulation of cell-cell adhesion [GO:0022407]	3.68105e-41	119						ammonium transport [GO:0015696]	0.001547	8			Interleukin-1 family signaling	0.008364	13		positive regulation of multi-organism process [GO:0043902]	1.99941e-38	101						biological adhesion [GO:0022610]	1.00182e-14	63
Activation of IRF3/IRF7 mediated by TBK1/IKK epsilon	0.003602	7		leukocyte migration [GO:0050900]	1.1327e-40	109						phospholipase C-activating G protein-coupled receptor signaling pathway [GO:0007200]	0.001685	7			ISG15 antiviral mechanism	0.009169	8		immune system development [GO:0002520]	2.45311e-38	144						hemopoiesis [GO:0030097]	1.37448e-14	52
P2Y receptors	0.003658	6		regulation of tumor necrosis factor production [GO:0032680]	2.34245e-40	74						neuron migration [GO:0001764]	0.001764	9			Endosomal/Vacuolar pathway	0.009169	8		cell activation involved in immune response [GO:0002263]	4.80543e-38	84						leukocyte chemotaxis [GO:0030595]	2.14095e-14	26
Interleukin-12 family signaling	0.00438	8		tumor necrosis factor production [GO:0032640]	4.0942e-40	74						synapse organization [GO:0050808]	0.001768	14			Nicotinate metabolism	0.009169	8		response to interferon-beta [GO:0035456]	5.41398e-38	42						lymphocyte mediated immunity [GO:0002449]	2.1437e-14	35
Death Receptor Signalling	0.004552	25		adaptive immune response based on somatic recombination of immune receptors built from immunoglobulin superfamily domains [GO:0002460]	5.52334e-40	124						vasoconstriction [GO:0042310]	0.001852	7			P2Y receptors	0.010224	5		regulation of inflammatory response [GO:0050727]	6.83412e-38	94						regulation of response to stress [GO:0080134]	2.20219e-14	63
Antiviral mechanism by IFN-stimulated genes	0.005526	10		positive regulation of biological process [GO:0048518]	2.39641e-39	686						catecholamine metabolic process [GO:0006584]	0.001995	5			Interleukin-27 signaling	0.010224	5		positive regulation of biological process [GO:0048518]	1.46169e-37	545						interferon-gamma production [GO:0032609]	2.22218e-14	21
TNFs bind their physiological receptors	0.006017	9		regulation of cell adhesion [GO:0030155]	2.83971e-39	159						catechol-containing compound metabolic process [GO:0009712]	0.001995	5			Interleukin-1 signaling	0.010991	11		regulation of adaptive immune response [GO:0002819]	5.25846e-37	72						T-helper 1 type immune response [GO:0042088]	3.91152e-14	15
Antigen Presentation: Folding, assembly and peptide loading of class I MHC	0.00607	11		regulation of T cell proliferation [GO:0042129]	3.54519e-39	76						memory [GO:0007613]	0.001996	8			Apoptosis	0.01134	17		cell surface receptor signaling pathway [GO:0007166]	8.77461e-37	303						cellular response to cytokine stimulus [GO:0071345]	4.97176e-14	50
IKK complex recruitment mediated by RIP1	0.006107	8		immune response-regulating signaling pathway [GO:0002764]	5.64598e-39	128						regulation of biological quality [GO:0065008]	0.002158	52			FCERI mediated MAPK activation	0.012667	7		positive regulation of leukocyte cell-cell adhesion [GO:1903039]	1.61592e-36	72						regulation of tumor necrosis factor production [GO:0032680]	5.13799e-14	23
TRAIL signaling	0.006191	4		regulation of inflammatory response [GO:0050727]	7.02408e-38	105						phenol-containing compound metabolic process [GO:0018958]	0.002183	6			DEx/H-box helicases activate type I IFN and inflammatory cytokines production	0.012672	4		lymphocyte mediated immunity [GO:0002449]	2.21896e-36	102						tumor necrosis factor production [GO:0032640]	6.62248e-14	23
ISG15 antiviral mechanism	0.008002	9		leukocyte activation involved in immune response [GO:0002366]	8.23027e-38	93						adult behavior [GO:0030534]	0.002224	9			Regulation of TLR by endogenous ligand	0.0128	6		regulation of cell-cell adhesion [GO:0022407]	3.90385e-36	99						response to stimulus [GO:0050896]	6.67136e-14	210
Dissolution of Fibrin Clot	0.008135	7		cell activation involved in immune response [GO:0002263]	3.46763e-37	93						associative learning [GO:0008306]	0.002227	7			Trafficking and processing of endosomal TLR	0.015135	5		T cell proliferation [GO:0042098]	1.527e-35	71						positive regulation of cytokine biosynthetic process [GO:0042108]	6.71258e-14	17
Signaling by SCF-KIT	0.011844	11		T cell differentiation [GO:0030217]	6.98969e-37	93						regulation of regulated secretory pathway [GO:1903305]	0.002292	9			CD28 dependent Vav1 pathway	0.015135	5		response to interferon-gamma [GO:0034341]	3.81448e-35	59						CD4-positive, alpha-beta T cell activation [GO:0035710]	8.91862e-14	19
Nicotinate metabolism	0.013984	9		biological adhesion [GO:0022610]	1.99445e-36	230						negative regulation of blood vessel diameter [GO:0097756]	0.002437	7			Interleukin-15 signaling	0.015135	5		immune response-activating signal transduction [GO:0002757]	4.39645e-35	105						regulation of leukocyte mediated immunity [GO:0002703]	1.24604e-13	27
Nucleotide-like (purinergic) receptors	0.016104	6		regulation of adaptive immune response based on somatic recombination of immune receptors built from immunoglobulin superfamily domains [GO:0002822]	2.14635e-36	77						regulation of cell development [GO:0060284]	0.002467	22			GPCR ligand binding	0.016169	43		regulation of tumor necrosis factor superfamily cytokine production [GO:1903555]	1.09043e-34	63						regulation of multicellular organismal process [GO:0051239]	1.38541e-13	104
Class A/1 (Rhodopsin-like receptors)	0.016469	44		positive regulation of cell adhesion [GO:0045785]	4.81538e-36	115						vesicle-mediated transport in synapse [GO:0099003]	0.002639	10			RHO GTPases Activate NADPH Oxidases	0.016841	6		regulation of cell adhesion [GO:0030155]	3.30854e-34	130						positive regulation of response to external stimulus [GO:0032103]	2.10295e-13	37
Nicotinamide salvaging	0.016915	7		cell population proliferation [GO:0008283]	1.0482e-35	302						regulation of neurotransmitter levels [GO:0001505]	0.002752	12			Integrin cell surface interactions	0.016997	14		negative regulation of multi-organism process [GO:0043901]	3.35952e-34	74						cell chemotaxis [GO:0060326]	2.11824e-13	29
RHO GTPases Activate NADPH Oxidases	0.016915	7		positive regulation of cell activation [GO:0050867]	1.62365e-35	122						monoamine transport [GO:0015844]	0.002971	7			Death Receptor Signalling	0.017078	19		tumor necrosis factor superfamily cytokine production [GO:0071706]	3.80487e-34	63						response to organic substance [GO:0010033]	2.14402e-13	99
Interleukin-9 signaling	0.018442	5		positive regulation of immune effector process [GO:0002699]	2.47254e-35	89						activation of phospholipase C activity [GO:0007202]	0.003461	6			CLEC7A (Dectin-1) signaling	0.018138	9		positive regulation of cell-cell adhesion [GO:0022409]	1.34662e-33	75						response to bacterium [GO:0009617]	3.57746e-13	49
Extracellular matrix organization	0.022965	42		immune response-activating signal transduction [GO:0002757]	3.59001e-35	120						regulation of vasoconstriction [GO:0019229]	0.003461	6			NOD1/2 Signaling Pathway	0.019476	8		alpha-beta T cell activation [GO:0046631]	1.54168e-33	61						cell population proliferation [GO:0008283]	5.40991e-13	76
CLEC7A (Dectin-1) signaling	0.02566	11		negative regulation of leukocyte activation [GO:0002695]	1.00755e-34	73						establishment of vesicle localization [GO:0051650]	0.003767	10			Cytosolic sensors of pathogen-associated DNA	0.019476	8		regulation of multicellular organismal process [GO:0051239]	2.01969e-33	339						positive regulation of biological process [GO:0048518]	5.42645e-13	156
MHC class II antigen presentation	0.026731	22		lymphocyte mediated immunity [GO:0002449]	2.36911e-34	114						adenylate cyclase-inhibiting G protein-coupled receptor signaling pathway [GO:0007193]	0.003895	6			Dissolution of Fibrin Clot	0.0207	5		antigen processing and presentation [GO:0019882]	2.38655e-33	51						regulation of adaptive immune response [GO:0002819]	6.95127e-13	24
Rho GTPase cycle	0.02699	24		regulation of hemopoiesis [GO:1903706]	2.39513e-34	112						negative regulation of adenylate cyclase activity [GO:0007194]	0.004463	6			CLEC7A/inflammasome pathway	0.020846	3		leukocyte migration [GO:0050900]	2.45995e-33	88						alpha-beta T cell differentiation [GO:0046632]	7.19686e-13	19
NOD1/2 Signaling Pathway	0.027351	9		positive regulation of leukocyte proliferation [GO:0070665]	2.45463e-34	66						eating behavior [GO:0042755]	0.004607	5			FasL/ CD95L signaling	0.020846	3		positive regulation of T cell activation [GO:0050870]	2.9733e-33	66						lymphocyte migration [GO:0072676]	7.36865e-13	18
Regulation of IFNG signaling	0.029333	5		positive regulation of leukocyte activation [GO:0002696]	2.55423e-34	118						regulation of amine transport [GO:0051952]	0.004609	7			Fcgamma receptor (FCGR) dependent phagocytosis	0.021141	20		regulation of tumor necrosis factor production [GO:0032680]	5.26058e-33	61						positive regulation of leukocyte activation [GO:0002696]	7.37014e-13	34
Interleukin-27 signaling	0.029333	5		cell surface receptor signaling pathway [GO:0007166]	2.68614e-34	367						neuron differentiation [GO:0030182]	0.004688	26			Signaling by the B Cell Receptor (BCR)	0.021961	17		tumor necrosis factor production [GO:0032640]	1.2003e-32	61						regulation of lymphocyte differentiation [GO:0045619]	7.40114e-13	23
Endosomal/Vacuolar pathway	0.029824	7		regulation of leukocyte differentiation [GO:1902105]	2.73927e-34	94						signal release [GO:0023061]	0.004733	14			Cell surface interactions at the vascular wall	0.023169	23		response to organic substance [GO:0010033]	2.38858e-32	320						positive regulation of T cell proliferation [GO:0042102]	8.63201e-13	18
BH3-only proteins associate with and inactivate anti-apoptotic BCL-2 members	0.030495	4		cell adhesion [GO:0007155]	3.09823e-34	224						negative regulation of cyclase activity [GO:0031280]	0.004886	6			IKK complex recruitment mediated by RIP1	0.027441	6		negative regulation of immune response [GO:0050777]	4.97469e-32	59						regulation of inflammatory response [GO:0050727]	9.00157e-13	30
DEx/H-box helicases activate type I IFN and inflammatory cytokines production	0.030495	4		activation of innate immune response [GO:0002218]	3.23466e-34	71						interneuron migration from the subpallium to the cortex [GO:0021830]	0.005122	3			Nucleotide-like (purinergic) receptors	0.02826	5		positive regulation of multicellular organismal process [GO:0051240]	5.41557e-32	237						myeloid leukocyte migration [GO:0097529]	1.00962e-12	24
Plasma lipoprotein clearance	0.032569	9		regulation of cell population proliferation [GO:0042127]	5.50002e-34	263						behavioral response to cocaine [GO:0048148]	0.005155	4			Interleukin-9 signaling	0.033085	4		regulation of hemopoiesis [GO:1903706]	5.7524e-32	95						regulation of adaptive immune response based on somatic recombination of immune receptors built from immunoglobulin superfamily domains [GO:0002822]	1.017e-12	23
Cytosolic sensors of pathogen-associated DNA	0.040407	9		positive regulation of mononuclear cell proliferation [GO:0032946]	6.63427e-34	64						positive regulation of phospholipase C activity [GO:0010863]	0.005447	6			Interleukin-23 signaling	0.033085	4		positive regulation of immune effector process [GO:0002699]	6.05943e-32	75						regulation of leukocyte differentiation [GO:1902105]	1.10444e-12	28
Interferon gamma signaling	0.040505	6		response to organic substance [GO:0010033]	7.57802e-34	400						negative regulation of lyase activity [GO:0051350]	0.005447	6			CD28 co-stimulation	0.043242	7		regulation of leukocyte differentiation [GO:1902105]	1.50658e-31	80						regulation of response to biotic stimulus [GO:0002831]	1.41144e-12	31
Signaling by Erythropoietin	0.040505	6		negative regulation of cell activation [GO:0050866]	8.08987e-34	76						detection of abiotic stimulus [GO:0009582]	0.005851	7			FCERI mediated Ca+2 mobilization	0.043591	13		regulation of adaptive immune response based on somatic recombination of immune receptors built from immunoglobulin superfamily domains [GO:0002822]	7.83809e-31	63						neutrophil migration [GO:1990266]	1.76462e-12	19
Signaling by the B Cell Receptor (BCR)	0.040771	19		regulation of multicellular organismal process [GO:0051239]	9.09044e-34	415						vesicle localization [GO:0051648]	0.005867	10			Interleukin-10 signaling	0.044239	3		cellular response to interferon-beta [GO:0035458]	1.19653e-30	34						positive regulation of cell activation [GO:0050867]	1.79111e-12	34
DDX58/IFIH1-mediated induction of interferon-alpha/beta	0.04088	8		response to interferon-beta [GO:0035456]	1.02403e-33	41						detection of external stimulus [GO:0009581]	0.006043	7			TRAIL signaling	0.044239	3		regulation of T cell proliferation [GO:0042129]	1.83078e-30	60						regulation of cell population proliferation [GO:0042127]	1.80173e-12	67
CLEC7A/inflammasome pathway	0.041358	3		negative regulation of immune response [GO:0050777]	1.2699e-33	67						amine transport [GO:0015837]	0.006043	7							positive regulation of leukocyte activation [GO:0002696]	2.77793e-30	97						lymphocyte activation involved in immune response [GO:0002285]	1.92651e-12	23
Interleukin-18 signaling	0.041358	3		positive regulation of lymphocyte proliferation [GO:0050671]	2.4026e-33	63						regulation of cell differentiation [GO:0045595]	0.006412	30							positive regulation of cell activation [GO:0050867]	9.42177e-30	98						positive regulation of lymphocyte proliferation [GO:0050671]	2.02158e-12	20
CD28 dependent Vav1 pathway	0.042958	5		response to stimulus [GO:0050896]	3.39573e-33	924						regulation of developmental process [GO:0050793]	0.006657	38							cell population proliferation [GO:0008283]	9.94822e-30	236						positive regulation of mononuclear cell proliferation [GO:0032946]	2.67092e-12	20
TNFR1-induced proapoptotic signaling	0.042958	5		response to interferon-gamma [GO:0034341]	1.18561e-32	63						substrate-independent telencephalic tangential migration [GO:0021826]	0.006676	3							negative regulation of leukocyte activation [GO:0002695]	1.06259e-29	61						response to interferon-gamma [GO:0034341]	3.05046e-12	20
Interleukin-35 Signalling	0.042958	5		positive regulation of response to external stimulus [GO:0032103]	1.30387e-32	94						substrate-independent telencephalic tangential interneuron migration [GO:0021843]	0.006676	3							biological adhesion [GO:0022610]	1.15652e-29	181						immune response-regulating signaling pathway [GO:0002764]	3.7957e-12	34
TRAF6 mediated IRF7 activation in TLR7/8 or 9 signaling	0.042958	5		regulation of lymphocyte differentiation [GO:0045619]	4.04424e-32	71						regulation of phospholipase C activity [GO:1900274]	0.006905	6							regulation of lymphocyte differentiation [GO:0045619]	2.11755e-29	61						regulation of cytokine biosynthetic process [GO:0042035]	3.80992e-12	18
Signaling by Rho GTPases	0.046366	51		cellular response to chemical stimulus [GO:0070887]	8.5149e-32	395						catecholamine transport [GO:0051937]	0.007294	6							activation of innate immune response [GO:0002218]	7.23071e-29	59						positive regulation of lymphocyte activation [GO:0051251]	4.03391e-12	31
Interferon alpha/beta signaling	0.046998	8		antigen processing and presentation [GO:0019882]	1.90752e-31	54						fasciculation of motor neuron axon [GO:0097156]	0.007656	2							negative regulation of cell activation [GO:0050866]	1.61605e-28	63						positive regulation of leukocyte proliferation [GO:0070665]	6.73417e-12	20
Interleukin-23 signaling	0.048696	4		interferon-gamma production [GO:0032609]	2.01116e-31	58						blood circulation [GO:0008015]	0.008022	13							regulation of cell population proliferation [GO:0042127]	1.86837e-28	206						granulocyte migration [GO:0097530]	6.73417e-12	20
				intracellular signal transduction [GO:0035556]	7.36186e-31	346						regulation of metal ion transport [GO:0010959]	0.00853	12							response to molecule of bacterial origin [GO:0002237]	2.66622e-28	84						CD4-positive, alpha-beta T cell differentiation [GO:0043367]	7.40381e-12	16
				negative regulation of lymphocyte activation [GO:0051250]	1.04111e-30	63						regulation of synaptic plasticity [GO:0048167]	0.009177	11							positive regulation of cell adhesion [GO:0045785]	6.26699e-28	90						T cell activation involved in immune response [GO:0002286]	9.69824e-12	18
				regulation of alpha-beta T cell activation [GO:0046634]	1.34269e-30	53						circulatory system process [GO:0003013]	0.009632	13							cell adhesion [GO:0007155]	2.86537e-27	175						positive regulation of multicellular organismal process [GO:0051240]	1.12614e-11	72
				regulation of lymphocyte mediated immunity [GO:0002706]	1.41219e-30	72						dopamine transport [GO:0015872]	0.010055	5							regulation of lymphocyte mediated immunity [GO:0002706]	4.8523e-27	60						neutrophil chemotaxis [GO:0030593]	1.32644e-11	17
				response to molecule of bacterial origin [GO:0002237]	2.03987e-30	101						positive regulation of nervous system development [GO:0051962]	0.010709	15							cytokine secretion [GO:0050663]	5.90819e-27	67						regulation of T cell differentiation [GO:0045580]	1.40683e-11	20
				positive regulation of lymphocyte activation [GO:0051251]	4.34435e-30	104						peristalsis [GO:0030432]	0.010998	3							positive regulation of adaptive immune response [GO:0002821]	1.04725e-26	52						T cell migration [GO:0072678]	1.42468e-11	14
				cell-cell adhesion [GO:0098609]	4.96547e-30	148						regulation of multicellular organismal development [GO:2000026]	0.011156	32							interleukin-6 production [GO:0032635]	2.99677e-26	54						regulation of multi-organism process [GO:0043900]	2.22259e-11	38
				positive regulation of multicellular organismal process [GO:0051240]	5.12984e-30	280						multicellular organismal signaling [GO:0035637]	0.011179	7							intracellular signal transduction [GO:0035556]	6.19062e-26	272						negative regulation of immune response [GO:0050777]	2.27459e-11	20
				negative regulation of cytokine production [GO:0001818]	1.09714e-29	81						positive regulation of phospholipase activity [GO:0010518]	0.011396	6							regulation of interleukin-6 production [GO:0032675]	9.86408e-26	52						cytokine biosynthetic process [GO:0042089]	2.31249e-11	18
				positive regulation of signal transduction [GO:0009967]	1.14705e-29	239						regulation of exocytosis [GO:0017157]	0.012326	9							cell-cell adhesion [GO:0098609]	2.51278e-25	119						regulation of alpha-beta T cell activation [GO:0046634]	3.46121e-11	17
				innate immune response-activating signal transduction [GO:0002758]	1.36879e-29	61						response to ammonium ion [GO:0060359]	0.012547	6							positive regulation of tumor necrosis factor superfamily cytokine production [GO:1903557]	2.69378e-25	42						granulocyte chemotaxis [GO:0071621]	3.54505e-11	18
				positive regulation of adaptive immune response [GO:0002821]	3.48891e-29	61						regulation of secretion [GO:0051046]	0.01314	18							regulation of leukocyte migration [GO:0002685]	4.10723e-25	59						cytokine metabolic process [GO:0042107]	4.03343e-11	18
				positive regulation of T cell proliferation [GO:0042102]	3.67966e-29	50						regulated exocytosis [GO:0045055]	0.013187	9							regulation of molecular function [GO:0065009]	4.44943e-25	333						regulation of leukocyte migration [GO:0002685]	4.05509e-11	22
				pattern recognition receptor signaling pathway [GO:0002221]	5.02262e-29	60						calcium ion transport [GO:0006816]	0.013326	12							positive regulation of lymphocyte activation [GO:0051251]	6.17743e-25	83						negative regulation of leukocyte activation [GO:0002695]	4.41006e-11	21
				cytokine secretion [GO:0050663]	5.52416e-29	77						response to bronchodilator [GO:0097366]	0.013776	4							negative regulation of lymphocyte activation [GO:0051250]	8.76799e-25	51						negative regulation of cell activation [GO:0050866]	4.42066e-11	22
				interleukin-6 production [GO:0032635]	5.79896e-29	63						neuropeptide signaling pathway [GO:0007218]	0.014991	6							lymphocyte activation involved in immune response [GO:0002285]	1.5994e-24	57						regulation of hemopoiesis [GO:1903706]	7.07803e-11	30
				positive regulation of tumor necrosis factor superfamily cytokine production [GO:1903557]	7.1137e-29	49						regulation of neuronal synaptic plasticity [GO:0048168]	0.015514	5							antigen processing and presentation of exogenous antigen [GO:0019884]	1.89392e-24	25						negative regulation of immune effector process [GO:0002698]	1.76675e-10	18
				regulation of interleukin-6 production [GO:0032675]	1.3226e-28	61						synaptic transmission, glutamatergic [GO:0035249]	0.015565	6							positive regulation of tumor necrosis factor production [GO:0032760]	2.07218e-24	41						programmed cell death [GO:0012501]	1.88902e-10	69
				regulation of interferon-gamma production [GO:0032649]	3.09198e-28	52						neuron projection morphogenesis [GO:0048812]	0.016152	15							antigen processing and presentation of exogenous peptide antigen [GO:0002478]	2.63698e-24	23						interleukin-1 beta production [GO:0032611]	1.90191e-10	15
				positive regulation of tumor necrosis factor production [GO:0032760]	5.12089e-28	48						positive regulation of MAPK cascade [GO:0043410]	0.016746	13							innate immune response-activating signal transduction [GO:0002758]	2.65388e-24	50						immune response-activating signal transduction [GO:0002757]	2.05073e-10	31
				regulation of molecular function [GO:0065009]	1.05035e-27	419						smooth muscle contraction [GO:0006939]	0.017772	6							cellular response to chemical stimulus [GO:0070887]	3.01284e-24	290						cytokine secretion [GO:0050663]	2.1456e-10	23
				regulation of multi-organism process [GO:0043900]	1.09018e-27	102						regulation of synapse organization [GO:0050807]	0.018547	9							cytokine biosynthetic process [GO:0042089]	3.5347e-24	45						T cell differentiation involved in immune response [GO:0002292]	2.51072e-10	14
				regulation of leukocyte migration [GO:0002685]	1.11615e-27	69						plasma membrane bounded cell projection morphogenesis [GO:0120039]	0.018811	15							cellular response to organic substance [GO:0071310]	3.96956e-24	248						intracellular signal transduction [GO:0035556]	7.36291e-10	82
				cellular response to interferon-beta [GO:0035458]	2.50013e-27	33						phospholipase C-activating serotonin receptor signaling pathway [GO:0007208]	0.018853	2							positive regulation of adaptive immune response based on somatic recombination of immune receptors built from immunoglobulin superfamily domains [GO:0002824]	5.91251e-24	48						regulation of interferon-gamma production [GO:0032649]	7.55263e-10	16
				cell death [GO:0008219]	4.79093e-27	287						generation of ovulation cycle rhythm [GO:0060112]	0.018853	2							regulation of T cell differentiation [GO:0045580]	7.3593e-24	50						positive regulation of leukocyte differentiation [GO:1902107]	8.89407e-10	19
				cellular response to organic substance [GO:0071310]	5.56441e-27	327						fasciculation of sensory neuron axon [GO:0097155]	0.018853	2							positive regulation of leukocyte proliferation [GO:0070665]	7.98174e-24	49						positive regulation of signal transduction [GO:0009967]	9.68943e-10	59
				cell chemotaxis [GO:0060326]	6.89558e-27	85						saliva secretion [GO:0046541]	0.018911	3							pattern recognition receptor signaling pathway [GO:0002221]	1.13093e-23	49						immune response-regulating cell surface receptor signaling pathway [GO:0002768]	9.73251e-10	26
				positive regulation of adaptive immune response based on somatic recombination of immune receptors built from immunoglobulin superfamily domains [GO:0002824]	9.50942e-27	57						regulation of phospholipase activity [GO:0010517]	0.018953	6							interferon-gamma production [GO:0032609]	1.16417e-23	45						CD4-positive, alpha-beta T cell differentiation involved in immune response [GO:0002294]	1.00291e-09	13
				cytokine biosynthetic process [GO:0042089]	3.63969e-26	52						positive regulation of lipase activity [GO:0060193]	0.018953	6							negative regulation of cytokine production [GO:0001818]	1.20425e-23	65						regulation of CD4-positive, alpha-beta T cell activation [GO:2000514]	1.00291e-09	13
				myeloid leukocyte migration [GO:0097529]	4.30657e-26	68						sleep [GO:0030431]	0.019199	4							positive regulation of signal transduction [GO:0009967]	1.57616e-23	186						positive regulation of T cell differentiation [GO:0045582]	1.13119e-09	15
				leukocyte chemotaxis [GO:0030595]	6.6504e-26	69						regulation of feeding behavior [GO:0060259]	0.019199	4							cytokine metabolic process [GO:0042107]	1.70436e-23	45						regulation of T-helper 1 type immune response [GO:0002825]	1.16344e-09	10
				programmed cell death [GO:0012501]	8.23992e-26	268						cell projection morphogenesis [GO:0048858]	0.019318	15							alpha-beta T cell differentiation [GO:0046632]	2.05961e-23	43						alpha-beta T cell differentiation involved in immune response [GO:0002293]	1.20325e-09	13
				regulation of cytokine biosynthetic process [GO:0042035]	8.32796e-26	49						regulation of tube diameter [GO:0035296]	0.01948	7							cellular response to interferon-gamma [GO:0071346]	2.06588e-23	41						lymphocyte chemotaxis [GO:0048247]	1.23819e-09	12
				regulation of cytokine secretion [GO:0050707]	1.14961e-25	68						regulation of blood vessel diameter [GO:0097746]	0.01948	7							regulation of cytokine biosynthetic process [GO:0042035]	2.61746e-23	42						regulation of molecular function [GO:0065009]	1.32957e-09	99
				CD4-positive, alpha-beta T cell activation [GO:0035710]	1.27408e-25	47						regulation of catecholamine secretion [GO:0050433]	0.019556	5							antigen processing and presentation of peptide antigen [GO:0048002]	2.89763e-23	34						immune system development [GO:0002520]	1.35614e-09	39
				positive regulation of leukocyte differentiation [GO:1902107]	1.3959e-25	61						positive regulation of ERK1 and ERK2 cascade [GO:0070374]	0.021857	8							positive regulation of mononuclear cell proliferation [GO:0032946]	5.12637e-23	47						alpha-beta T cell activation involved in immune response [GO:0002287]	1.43925e-09	13
				cytokine metabolic process [GO:0042107]	2.47738e-25	52						regulation of synapse structure or activity [GO:0050803]	0.022025	9							regulation of cytokine secretion [GO:0050707]	5.29063e-23	58						apoptotic process [GO:0006915]	1.50929e-09	66
				positive regulation of cellular process [GO:0048522]	2.69503e-25	580						G protein-coupled serotonin receptor signaling pathway [GO:0098664]	0.022263	4							myeloid leukocyte migration [GO:0097529]	7.24218e-23	57						T cell mediated immunity [GO:0002456]	1.65375e-09	17
				regulation of production of molecular mediator of immune response [GO:0002700]	2.85737e-25	57						catecholamine secretion [GO:0050432]	0.022691	5							CD4-positive, alpha-beta T cell activation [GO:0035710]	1.51019e-22	40						regulation of interleukin-12 production [GO:0032655]	1.92564e-09	12
				antigen processing and presentation of exogenous antigen [GO:0019884]	4.17753e-25	27						neuron development [GO:0048666]	0.022772	21							positive regulation of leukocyte differentiation [GO:1902107]	2.04372e-22	51						positive regulation of defense response [GO:0031349]	2.16371e-09	27
				positive regulation of molecular function [GO:0044093]	5.6532e-25	250						regulation of dopamine metabolic process [GO:0042053]	0.02545	3							positive regulation of lymphocyte proliferation [GO:0050671]	2.22907e-22	46						cell death [GO:0008219]	2.16643e-09	70
				regulation of signal transduction [GO:0009966]	6.46382e-25	377						cell part morphogenesis [GO:0032990]	0.025528	15							cell chemotaxis [GO:0060326]	4.83551e-22	68						phagocytosis [GO:0006909]	2.94905e-09	25
				apoptotic process [GO:0006915]	6.83376e-25	261						serotonin receptor signaling pathway [GO:0007210]	0.026098	4							response to lipopolysaccharide [GO:0032496]	4.89428e-22	73						interleukin-1 production [GO:0032612]	2.98788e-09	15
				cellular response to interferon-gamma [GO:0071346]	1.26574e-24	50						response to cocaine [GO:0042220]	0.026098	4							positive regulation of hemopoiesis [GO:1903708]	8.02909e-22	56						positive regulation of alpha-beta T cell activation [GO:0046635]	2.98906e-09	13
				positive regulation of hemopoiesis [GO:1903708]	1.346e-24	67						regulation of synaptic transmission, glutamatergic [GO:0051966]	0.026483	5							regulation of alpha-beta T cell activation [GO:0046634]	1.30038e-21	40						regulation of signal transduction [GO:0009966]	3.00082e-09	87
				regulation of catalytic activity [GO:0050790]	2.12902e-24	307						muscle contraction [GO:0006936]	0.027074	9							regulation of signal transduction [GO:0009966]	1.31454e-21	283						response to molecule of bacterial origin [GO:0002237]	3.09265e-09	26
				negative regulation of immune effector process [GO:0002698]	2.46041e-24	53						divalent metal ion transport [GO:0070838]	0.027529	12							leukocyte chemotaxis [GO:0030595]	1.31959e-21	56						positive regulation of intracellular signal transduction [GO:1902533]	3.41509e-09	43
				response to lipopolysaccharide [GO:0032496]	3.73622e-24	89						regulation of blood vessel size [GO:0050880]	0.027792	7							negative regulation of defense response [GO:0031348]	1.5248e-21	57						positive regulation of cell population proliferation [GO:0008284]	3.58444e-09	44
				lymphocyte activation involved in immune response [GO:0002285]	6.66612e-24	63						dendrite development [GO:0016358]	0.02798	9							interleukin-1 beta production [GO:0032611]	1.7207e-21	36						interleukin-12 production [GO:0032615]	3.60437e-09	12
				alpha-beta T cell differentiation [GO:0046632]	1.05503e-23	48						divalent inorganic cation transport [GO:0072511]	0.028405	12							positive regulation of inflammatory response [GO:0050729]	2.35889e-21	46						positive regulation of immune effector process [GO:0002699]	4.32137e-09	22
				antigen processing and presentation of exogenous peptide antigen [GO:0002478]	1.25079e-23	24						regulation of tube size [GO:0035150]	0.028444	7							positive regulation of molecular function [GO:0044093]	3.29898e-21	197						regulation of interleukin-1 beta production [GO:0032651]	5.00096e-09	13
				positive regulation of lymphocyte differentiation [GO:0045621]	1.4522e-23	47						positive regulation of multicellular organismal process [GO:0051240]	0.028552	28							symbiont process [GO:0044403]	3.74069e-21	75						acute inflammatory response [GO:0002526]	5.01097e-09	15
				positive regulation of leukocyte mediated immunity [GO:0002705]	1.73019e-23	60						negative regulation of synaptic transmission [GO:0050805]	0.028596	5							interleukin-1 production [GO:0032612]	3.81699e-21	39						positive regulation of lymphocyte differentiation [GO:0045621]	6.51168e-09	15
				positive regulation of inflammatory response [GO:0050729]	1.99232e-23	53						regulation of catecholamine metabolic process [GO:0042069]	0.028718	3							defense response to protozoan [GO:0042832]	3.92619e-21	24						regulation of protein metabolic process [GO:0051246]	6.54852e-09	85
				regulation of T cell differentiation [GO:0045580]	2.54477e-23	55						acetylcholine biosynthetic process [GO:0008292]	0.030418	2							granulocyte migration [GO:0097530]	4.42755e-21	46						regulation of lymphocyte mediated immunity [GO:0002706]	8.43766e-09	19
				toll-like receptor signaling pathway [GO:0002224]	2.57385e-23	45						acetate ester biosynthetic process [GO:1900620]	0.030418	2							leukocyte mediated cytotoxicity [GO:0001909]	7.12608e-21	45						signal transduction [GO:0007165]	8.66501e-09	147
				positive regulation of protein metabolic process [GO:0051247]	2.95458e-23	233						positive regulation of developmental process [GO:0051094]	0.030719	24							cell death [GO:0008219]	7.26018e-21	220						protein secretion [GO:0009306]	9.77705e-09	33
				T cell mediated immunity [GO:0002456]	3.07116e-23	52						inositol phosphate-mediated signaling [GO:0048016]	0.030871	6							positive regulation of cellular process [GO:0048522]	7.55244e-21	448						negative regulation of lymphocyte activation [GO:0051250]	1.00538e-08	17
				antigen processing and presentation of peptide antigen [GO:0048002]	3.08456e-23	37						negative regulation of cell communication [GO:0010648]	0.030912	22							negative regulation of immune effector process [GO:0002698]	7.96286e-21	44						regulation of humoral immune response [GO:0002920]	1.03141e-08	10
				positive regulation of cytokine biosynthetic process [GO:0042108]	3.42839e-23	38						dopamine secretion [GO:0014046]	0.030992	4							positive regulation of leukocyte mediated immunity [GO:0002705]	8.04065e-21	50						negative regulation of leukocyte cell-cell adhesion [GO:1903038]	1.03761e-08	16
				cell killing [GO:0001906]	4.04111e-23	59						regulation of dopamine secretion [GO:0014059]	0.030992	4							positive regulation of cytokine biosynthetic process [GO:0042108]	8.10458e-21	33						regulation of innate immune response [GO:0045088]	1.08956e-08	23
				leukocyte mediated cytotoxicity [GO:0001909]	6.4737e-23	53						neuronal action potential [GO:0019228]	0.030992	4							programmed cell death [GO:0012501]	8.81408e-21	208						T-helper cell differentiation [GO:0042093]	1.1563e-08	12
				positive regulation of intracellular signal transduction [GO:1902533]	9.42275e-23	158						response to amphetamine [GO:0001975]	0.031619	3							response to protozoan [GO:0001562]	1.87362e-20	25						response to virus [GO:0009615]	1.20462e-08	22
				negative regulation of T cell activation [GO:0050868]	1.04401e-22	48						negative regulation of signaling [GO:0023057]	0.031842	22							T cell activation involved in immune response [GO:0002286]	2.88311e-20	40						regulation of CD4-positive, alpha-beta T cell differentiation [GO:0043370]	1.31454e-08	11
				negative regulation of multicellular organismal process [GO:0051241]	1.06867e-22	201						adult walking behavior [GO:0007628]	0.03262	4							positive regulation of lymphocyte differentiation [GO:0045621]	4.1243e-20	39						secretion [GO:0046903]	1.47069e-08	49
				positive regulation of alpha-beta T cell activation [GO:0046635]	2.52371e-22	37						positive regulation of vasoconstriction [GO:0045907]	0.035254	4							regulation of catalytic activity [GO:0050790]	4.42902e-20	239						cellular extravasation [GO:0045123]	1.66208e-08	12
				granulocyte migration [GO:0097530]	3.03557e-22	53						regulation of lipase activity [GO:0060191]	0.035797	6							regulation of interferon-gamma production [GO:0032649]	5.98738e-20	39						positive regulation of cell communication [GO:0010647]	1.69574e-08	64
				positive regulation of signaling [GO:0023056]	4.71511e-22	255						response to amine [GO:0014075]	0.036181	3							CD4-positive, alpha-beta T cell differentiation [GO:0043367]	6.01984e-20	34						secretion by cell [GO:0032940]	1.72371e-08	45
				negative regulation of biological process [GO:0048519]	5.34936e-22	559						detection of mechanical stimulus involved in sensory perception of pain [GO:0050966]	0.036181	3							regulation of production of molecular mediator of immune response [GO:0002700]	6.27918e-20	45						positive regulation of signaling [GO:0023056]	1.9139e-08	64
				symbiont process [GO:0044403]	7.98237e-22	88						adenylate cyclase-activating G protein-coupled receptor signaling pathway [GO:0007189]	0.037088	6							B cell activation [GO:0042113]	6.69201e-20	76						negative regulation of T cell activation [GO:0050868]	2.41397e-08	15
				negative regulation of defense response [GO:0031348]	1.20329e-21	64						walking behavior [GO:0090659]	0.037207	4							interspecies interaction between organisms [GO:0044419]	7.45724e-20	80						cellular response to interferon-gamma [GO:0071346]	2.64203e-08	14
				positive regulation of cell communication [GO:0010647]	1.43976e-21	253						transmission of nerve impulse [GO:0019226]	0.044316	5							positive regulation of T cell proliferation [GO:0042102]	7.57185e-20	37						myeloid cell activation involved in immune response [GO:0002275]	2.76906e-08	13
				negative regulation of leukocyte cell-cell adhesion [GO:1903038]	2.05208e-21	49						positive regulation of blood circulation [GO:1903524]	0.044316	5							apoptotic process [GO:0006915]	8.41909e-20	202						regulation of alpha-beta T cell differentiation [GO:0046637]	2.7801e-08	12
				positive regulation of interferon-gamma production [GO:0032729]	2.99826e-21	38						response to abiotic stimulus [GO:0009628]	0.044447	18							cell killing [GO:0001906]	1.20726e-19	49						positive regulation of hemopoiesis [GO:1903708]	2.78762e-08	19
				cell migration [GO:0016477]	3.05984e-21	207						positive regulation of phosphatidylinositol biosynthetic process [GO:0010513]	0.045113	2							neutrophil migration [GO:1990266]	1.72247e-19	40						cellular response to chemical stimulus [GO:0070887]	3.1713e-08	84
				positive regulation of NF-kappaB transcription factor activity [GO:0051092]	4.6089e-21	54						postsynaptic modulation of chemical synaptic transmission [GO:0099170]	0.04606	3							regulation of interleukin-1 beta production [GO:0032651]	1.83436e-19	32						regulation of phagocytosis [GO:0050764]	3.36049e-08	14
				interleukin-1 beta production [GO:0032611]	6.13403e-21	37						behavioral fear response [GO:0001662]	0.049011	4							negative regulation of T cell activation [GO:0050868]	2.43376e-19	40						positive regulation of leukocyte migration [GO:0002687]	3.95249e-08	16
				interleukin-1 production [GO:0032612]	7.87164e-21	41															regulation of interleukin-1 production [GO:0032652]	2.95856e-19	35						regulation of cell communication [GO:0010646]	4.45253e-08	94
				regulation of programmed cell death [GO:0043067]	8.53468e-21	217															myeloid cell differentiation [GO:0030099]	5.09005e-19	75						T-helper 1 cell differentiation [GO:0045063]	4.8238e-08	8
				neutrophil migration [GO:1990266]	1.18255e-20	46															defense response to bacterium [GO:0042742]	5.2393e-19	77						signaling [GO:0023052]	4.84139e-08	153
				regulation of cytokine production involved in immune response [GO:0002718]	1.66717e-20	38															toll-like receptor signaling pathway [GO:0002224]	5.41445e-19	37						cell communication [GO:0007154]	5.06908e-08	154
				regulation of cell death [GO:0010941]	1.7456e-20	231															immune response-regulating cell surface receptor signaling pathway [GO:0002768]	6.74916e-19	68						immune response-activating cell surface receptor signaling pathway [GO:0002429]	5.10403e-08	23
				positive regulation of catalytic activity [GO:0043085]	1.97148e-20	199															positive regulation of intracellular signal transduction [GO:1902533]	7.29547e-19	125						heterotypic cell-cell adhesion [GO:0034113]	5.35055e-08	11
				cytokine production involved in immune response [GO:0002367]	2.41028e-20	42															positive regulation of cytokine secretion [GO:0050715]	8.19726e-19	44						peptide secretion [GO:0002790]	5.40682e-08	33
				interspecies interaction between organisms [GO:0044419]	2.89556e-20	94															positive regulation of leukocyte migration [GO:0002687]	1.395e-18	43						regulation of signaling [GO:0023051]	5.44066e-08	94
				regulation of apoptotic process [GO:0042981]	3.42725e-20	213															negative regulation of multicellular organismal process [GO:0051241]	1.49366e-18	158						T cell receptor signaling pathway [GO:0050852]	5.62951e-08	15
				positive regulation of cell population proliferation [GO:0008284]	4.7648e-20	159															negative regulation of leukocyte cell-cell adhesion [GO:1903038]	1.52991e-18	41						regulation of intracellular signal transduction [GO:1902531]	6.0581e-08	59
				regulation of protein metabolic process [GO:0051246]	5.43221e-20	331															signal transduction [GO:0007165]	2.5556e-18	493						regulation of interleukin-1 production [GO:0032652]	6.25095e-08	13
				cellular response to biotic stimulus [GO:0071216]	8.05092e-20	76															myeloid cell activation involved in immune response [GO:0002275]	2.61711e-18	33						positive regulation of T-helper 1 type immune response [GO:0002827]	6.9779e-08	8
				regulation of hydrolase activity [GO:0051336]	1.10822e-19	186															T cell mediated immunity [GO:0002456]	3.87962e-18	41						regulation of protein phosphorylation [GO:0001932]	7.24515e-08	53
				positive regulation of hydrolase activity [GO:0051345]	1.32132e-19	128															positive regulation of lymphocyte mediated immunity [GO:0002708]	5.65295e-18	42						regulation of DNA-binding transcription factor activity [GO:0051090]	7.69735e-08	26
				regulation of intracellular signal transduction [GO:1902531]	1.37955e-19	231															negative regulation of response to external stimulus [GO:0032102]	6.08158e-18	70						regulation of catalytic activity [GO:0050790]	8.67372e-08	72
				B cell activation [GO:0042113]	1.43367e-19	88															myeloid leukocyte differentiation [GO:0002573]	6.08294e-18	52						positive regulation of phagocytosis [GO:0050766]	9.62667e-08	12
				regulation of response to biotic stimulus [GO:0002831]	1.49446e-19	50															positive regulation of NF-kappaB transcription factor activity [GO:0051092]	9.97882e-18	44						regulation of angiogenesis [GO:0045765]	1.02297e-07	22
				CD4-positive, alpha-beta T cell differentiation [GO:0043367]	1.79455e-19	37															T cell differentiation involved in immune response [GO:0002292]	1.08835e-17	30						positive regulation of interferon-gamma production [GO:0032729]	1.11467e-07	12
				regulation of cell killing [GO:0031341]	1.88134e-19	46															positive regulation of signaling [GO:0023056]	1.20528e-17	198						cellular response to organic substance [GO:0071310]	1.13383e-07	71
				positive regulation of T cell differentiation [GO:0045582]	1.95372e-19	40															cellular response to biotic stimulus [GO:0071216]	1.366e-17	61						regulation of vasculature development [GO:1901342]	1.28277e-07	23
				defense response to protozoan [GO:0042832]	2.05084e-19	24															positive regulation of T cell differentiation [GO:0045582]	2.2066e-17	34						response to lipopolysaccharide [GO:0032496]	1.35102e-07	23
				positive regulation of cytokine secretion [GO:0050715]	2.06549e-19	50															cellular response to molecule of bacterial origin [GO:0071219]	2.29019e-17	58						positive regulation of NF-kappaB transcription factor activity [GO:0051092]	1.39921e-07	16
				positive regulation of cell death [GO:0010942]	2.09879e-19	123															antigen processing and presentation of peptide antigen via MHC class II [GO:0002495]	2.78817e-17	17						cell migration [GO:0016477]	1.39965e-07	52
				positive regulation of leukocyte migration [GO:0002687]	2.48133e-19	49															regulation of DNA-binding transcription factor activity [GO:0051090]	3.48345e-17	74						negative regulation of cytokine production [GO:0001818]	1.48109e-07	20
				positive regulation of interleukin-6 production [GO:0032755]	4.89376e-19	40															positive regulation of cell communication [GO:0010647]	4.11321e-17	196						regulation of phosphorylation [GO:0042325]	1.50602e-07	55
				positive regulation of lymphocyte mediated immunity [GO:0002708]	4.94555e-19	49															granulocyte chemotaxis [GO:0071621]	4.28331e-17	38						positive regulation of tumor necrosis factor superfamily cytokine production [GO:1903557]	1.51129e-07	13
				myeloid cell differentiation [GO:0030099]	5.16873e-19	87															positive regulation of interleukin-6 production [GO:0032755]	4.59673e-17	34						chemotaxis [GO:0006935]	1.63468e-07	31
				regulation of interleukin-12 production [GO:0032655]	5.48925e-19	30															regulation of interleukin-12 production [GO:0032655]	4.82391e-17	26						positive regulation of alpha-beta T cell differentiation [GO:0046638]	1.64258e-07	10
				granulocyte chemotaxis [GO:0071621]	6.39796e-19	45															positive regulation of cell population proliferation [GO:0008284]	6.26076e-17	124						taxis [GO:0042330]	1.82184e-07	31
				positive regulation of programmed cell death [GO:0043068]	7.44907e-19	115															negative regulation of biological process [GO:0048519]	6.29296e-17	427						positive regulation of angiogenesis [GO:0045766]	1.87743e-07	17
				lymphocyte migration [GO:0072676]	7.5404e-19	40															positive regulation of interleukin-1 production [GO:0032732]	8.556e-17	26						positive regulation of chemotaxis [GO:0050921]	2.00009e-07	15
				regulation of signaling [GO:0023051]	7.6276e-19	402															positive regulation of protein metabolic process [GO:0051247]	8.72025e-17	180						negative regulation of cell-cell adhesion [GO:0022408]	2.02071e-07	17
				cellular response to molecule of bacterial origin [GO:0071219]	9.01135e-19	71															regulation of biological process [GO:0050789]	8.73025e-17	784						angiogenesis [GO:0001525]	2.25534e-07	28
				positive regulation of cellular protein metabolic process [GO:0032270]	1.14932e-18	215															leukocyte apoptotic process [GO:0071887]	1.1352e-16	39						regulation of cellular protein metabolic process [GO:0032268]	2.377e-07	77
				positive regulation of apoptotic process [GO:0043065]	1.15392e-18	114															antigen processing and presentation of peptide or polysaccharide antigen via MHC class II [GO:0002504]	1.31476e-16	17						response to chemokine [GO:1990868]	2.50982e-07	12
				T-helper 1 type immune response [GO:0042088]	1.53671e-18	28															regulation of intracellular signal transduction [GO:1902531]	1.34441e-16	182						cellular response to chemokine [GO:1990869]	2.50982e-07	12
				T cell activation involved in immune response [GO:0002286]	1.75247e-18	42															positive regulation of interferon-gamma production [GO:0032729]	1.59836e-16	30						anatomical structure formation involved in morphogenesis [GO:0048646]	2.89828e-07	45
				response to protozoan [GO:0001562]	1.80587e-18	25															regulation of symbiosis, encompassing mutualism through parasitism [GO:0043903]	1.69513e-16	50						positive regulation of adaptive immune response [GO:0002821]	3.15793e-07	15
				negative regulation of cellular process [GO:0048523]	1.84994e-18	495															positive regulation of interleukin-1 beta production [GO:0032731]	1.76295e-16	24						response to protozoan [GO:0001562]	3.15943e-07	9
				regulation of cell communication [GO:0010646]	2.09306e-18	399															phagocytosis [GO:0006909]	2.19906e-16	63						regulation of acute inflammatory response [GO:0002673]	3.50647e-07	10
				leukocyte apoptotic process [GO:0071887]	3.32393e-18	46															interleukin-12 production [GO:0032615]	2.52551e-16	26						protein phosphorylation [GO:0006468]	3.52091e-07	60
				regulation of T cell mediated immunity [GO:0002709]	3.92636e-18	38															cell migration [GO:0016477]	3.16345e-16	160						regulation of programmed cell death [GO:0043067]	3.99454e-07	53
				defense response to bacterium [GO:0042742]	3.95892e-18	88															T-helper 1 type immune response [GO:0042088]	3.2857e-16	24						T cell chemotaxis [GO:0010818]	4.46558e-07	7
				interleukin-12 production [GO:0032615]	4.39695e-18	30															biological regulation [GO:0065007]	3.62728e-16	816						T cell costimulation [GO:0031295]	4.88343e-07	8
				regulation of B cell proliferation [GO:0030888]	6.23042e-18	33															natural killer cell mediated immunity [GO:0002228]	3.64545e-16	28						regulation of T-helper 1 cell differentiation [GO:0045625]	6.02689e-07	6
				myeloid cell activation involved in immune response [GO:0002275]	7.92928e-18	36															regulation of antigen processing and presentation [GO:0002577]	3.92493e-16	16						positive regulation of CD4-positive, alpha-beta T cell differentiation [GO:0043372]	6.5184e-07	8
				negative regulation of multi-organism process [GO:0043901]	1.16752e-17	54															lymphocyte migration [GO:0072676]	3.9512e-16	33						positive regulation of cell migration [GO:0030335]	6.5284e-07	28
				alpha-beta T cell proliferation [GO:0046633]	1.22101e-17	25															negative regulation of innate immune response [GO:0045824]	4.21244e-16	26						cell killing [GO:0001906]	6.533e-07	16
				neutrophil chemotaxis [GO:0030593]	1.49225e-17	39															positive regulation of catalytic activity [GO:0043085]	5.02833e-16	153						positive regulation of cellular process [GO:0048522]	6.98558e-07	126
				regulation of DNA-binding transcription factor activity [GO:0051090]	1.61083e-17	87															secretion [GO:0046903]	5.31106e-16	142						leukocyte apoptotic process [GO:0071887]	7.1777e-07	14
				cell motility [GO:0048870]	2.47571e-17	211															regulation of B cell proliferation [GO:0030888]	5.67166e-16	28						regulation of leukocyte chemotaxis [GO:0002688]	7.22203e-07	13
				localization of cell [GO:0051674]	2.47571e-17	211															regulation of signaling [GO:0023051]	6.75687e-16	301						positive regulation of vasculature development [GO:1904018]	7.51649e-07	17
				regulation of CD4-positive, alpha-beta T cell activation [GO:2000514]	2.71639e-17	31															protein secretion [GO:0009306]	7.33514e-16	89						lymphocyte costimulation [GO:0031294]	8.42426e-07	8
				peptide secretion [GO:0002790]	3.03783e-17	112															neutrophil chemotaxis [GO:0030593]	7.79981e-16	33						regulation of protein modification process [GO:0031399]	8.59163e-07	59
				regulation of primary metabolic process [GO:0080090]	3.13722e-17	376															regulation of programmed cell death [GO:0043067]	8.17818e-16	166						regulation of calcidiol 1-monooxygenase activity [GO:0060558]	9.45866e-07	5
				I-kappaB kinase/NF-kappaB signaling [GO:0007249]	3.34177e-17	54															acute inflammatory response [GO:0002526]	9.67183e-16	34						humoral immune response [GO:0006959]	9.58791e-07	22
				positive regulation of metabolic process [GO:0009893]	3.6362e-17	390															I-kappaB kinase/NF-kappaB signaling [GO:0007249]	1.06866e-15	46						regulation of cell migration [GO:0030334]	9.72253e-07	37
				regulation of localization [GO:0032879]	3.75907e-17	324															interleukin-1 beta secretion [GO:0050702]	1.53642e-15	23						positive regulation of tumor necrosis factor production [GO:0032760]	1.2278e-06	12
				regulation of peptide secretion [GO:0002791]	3.76097e-17	98															alpha-beta T cell activation involved in immune response [GO:0002287]	1.6549e-15	27						positive regulation of adaptive immune response based on somatic recombination of immune receptors built from immunoglobulin superfamily domains [GO:0002824]	1.22959e-06	14
				positive regulation of cellular metabolic process [GO:0031325]	4.1759e-17	365															defense response to Gram-positive bacterium [GO:0050830]	1.73142e-15	37						regulation of cell death [GO:0010941]	1.23266e-06	55
				myeloid leukocyte differentiation [GO:0002573]	4.58495e-17	58															regulation of protein metabolic process [GO:0051246]	1.80594e-15	259						positive regulation of locomotion [GO:0040017]	1.26009e-06	29
				protein secretion [GO:0009306]	6.51698e-17	106															antigen processing and presentation of exogenous peptide antigen via MHC class II [GO:0019886]	2.12032e-15	14						regulation of cytokine secretion [GO:0050707]	1.28193e-06	17
				regulation of leukocyte mediated cytotoxicity [GO:0001910]	6.69492e-17	40															regulation of cell killing [GO:0031341]	2.2741e-15	37						regulation of chemotaxis [GO:0050920]	1.28193e-06	17
				T cell differentiation involved in immune response [GO:0002292]	6.72104e-17	32															cellular response to lipopolysaccharide [GO:0071222]	2.32376e-15	54						regulation of localization [GO:0032879]	1.30387e-06	78
				negative regulation of leukocyte proliferation [GO:0070664]	7.72316e-17	36															regulation of cell communication [GO:0010646]	2.3272e-15	298						regulation of protein secretion [GO:0050708]	1.31353e-06	26
				chemotaxis [GO:0006935]	7.77343e-17	107															regulation of apoptotic process [GO:0042981]	2.35459e-15	163						negative regulation of tumor necrosis factor production [GO:0032720]	1.31781e-06	10
				defense response to Gram-positive bacterium [GO:0050830]	8.70325e-17	43															positive regulation of DNA-binding transcription factor activity [GO:0051091]	2.38285e-15	55						regulation of T cell migration [GO:2000404]	1.33685e-06	9
				positive regulation of macromolecule metabolic process [GO:0010604]	8.96298e-17	361															peptide secretion [GO:0002790]	2.46313e-15	92						myeloid leukocyte mediated immunity [GO:0002444]	1.34006e-06	12
				regulation of cell migration [GO:0030334]	9.26435e-17	139															myeloid dendritic cell activation [GO:0001773]	2.51866e-15	20						positive regulation of cell motility [GO:2000147]	1.41212e-06	28
				regulation of leukocyte apoptotic process [GO:2000106]	9.61562e-17	40															regulation of phagocytosis [GO:0050764]	2.85049e-15	33						chemokine-mediated signaling pathway [GO:0070098]	1.48105e-06	11
				negative regulation of mononuclear cell proliferation [GO:0032945]	1.11497e-16	35															myeloid leukocyte mediated immunity [GO:0002444]	3.21653e-15	32						response to oxygen-containing compound [GO:1901700]	1.50817e-06	51
				negative regulation of lymphocyte proliferation [GO:0050672]	1.11497e-16	35															secretion by cell [GO:0032940]	4.38958e-15	127						negative regulation of tumor necrosis factor superfamily cytokine production [GO:1903556]	1.50954e-06	10
				taxis [GO:0042330]	1.1168e-16	107															immune response-activating cell surface receptor signaling pathway [GO:0002429]	4.81766e-15	60						regulation of apoptotic process [GO:0042981]	1.59612e-06	51
				secretion [GO:0046903]	1.34912e-16	172															regulation of hydrolase activity [GO:0051336]	6.84029e-15	142						myeloid leukocyte differentiation [GO:0002573]	1.61473e-06	17
				regulation of protein secretion [GO:0050708]	1.48525e-16	92															negative regulation of cell-cell adhesion [GO:0022408]	6.84581e-15	44						regulation of secretion [GO:0051046]	1.66301e-06	37
				interleukin-1 beta secretion [GO:0050702]	1.48861e-16	25															CD4-positive, alpha-beta T cell differentiation involved in immune response [GO:0002294]	7.43429e-15	26						regulation of peptidyl-tyrosine phosphorylation [GO:0050730]	1.66367e-06	19
				regulation of interleukin-1 production [GO:0032652]	1.58859e-16	34															regulation of cell death [GO:0010941]	9.00102e-15	174						biological regulation [GO:0065007]	1.69229e-06	227
				negative regulation of cell-cell adhesion [GO:0022408]	1.77577e-16	52															interleukin-1 secretion [GO:0050701]	9.02919e-15	24						myeloid dendritic cell activation [GO:0001773]	1.69826e-06	8
				cellular response to lipopolysaccharide [GO:0071222]	2.11154e-16	66															production of molecular mediator involved in inflammatory response [GO:0002532]	9.19508e-15	27						defense response to protozoan [GO:0042832]	1.69826e-06	8
				chemokine production [GO:0032602]	2.72278e-16	36															positive regulation of alpha-beta T cell activation [GO:0046635]	9.19508e-15	27						regulation of endopeptidase activity [GO:0052548]	1.86593e-06	24
				secretion by cell [GO:0032940]	2.74602e-16	155															tolerance induction [GO:0002507]	9.49732e-15	18						I-kappaB kinase/NF-kappaB signaling [GO:0007249]	1.96727e-06	16
				immune response-regulating cell surface receptor signaling pathway [GO:0002768]	2.75189e-16	74															production of molecular mediator of immune response [GO:0002440]	9.88409e-15	62						granulocyte activation [GO:0036230]	2.13345e-06	8
				regulation of interleukin-1 beta production [GO:0032651]	2.95466e-16	30															negative regulation of leukocyte proliferation [GO:0070664]	1.03839e-14	30						regulation of myeloid leukocyte mediated immunity [GO:0002886]	2.31956e-06	10
				regulation of symbiosis, encompassing mutualism through parasitism [GO:0043903]	3.27788e-16	57															regulation of cytokine production involved in immune response [GO:0002718]	1.06155e-14	29						mononuclear cell migration [GO:0071674]	2.38219e-06	11
				regulation of alpha-beta T cell differentiation [GO:0046637]	4.01027e-16	31															regulation of protein secretion [GO:0050708]	1.06721e-14	76						peptidyl-tyrosine phosphorylation [GO:0018108]	2.42335e-06	22
				regulation of chemokine production [GO:0032642]	4.09219e-16	35															alpha-beta T cell differentiation involved in immune response [GO:0002293]	1.13225e-14	26						positive regulation of developmental process [GO:0051094]	2.43045e-06	51
				positive regulation of nitrogen compound metabolic process [GO:0051173]	5.12823e-16	343															regulation of leukocyte mediated cytotoxicity [GO:0001910]	1.32282e-14	33						regulation of phosphate metabolic process [GO:0019220]	2.43455e-06	56
				regulation of T-helper 1 type immune response [GO:0002825]	5.28686e-16	21															regulation of leukocyte apoptotic process [GO:2000106]	1.32282e-14	33						positive regulation of cellular component movement [GO:0051272]	2.46958e-06	28
				positive regulation of cell migration [GO:0030335]	5.87823e-16	98															negative regulation of response to biotic stimulus [GO:0002832]	1.45304e-14	30						regulation of phosphorus metabolic process [GO:0051174]	2.47318e-06	56
				negative regulation of leukocyte mediated immunity [GO:0002704]	7.14032e-16	28															cytokine production involved in immune response [GO:0002367]	1.57967e-14	32						positive regulation of cell death [GO:0010942]	2.58343e-06	31
				positive regulation of protein phosphorylation [GO:0001934]	7.50111e-16	151															natural killer cell mediated cytotoxicity [GO:0042267]	1.73973e-14	26						positive regulation of CD4-positive, alpha-beta T cell activation [GO:2000516]	2.62145e-06	8
				production of molecular mediator of immune response [GO:0002440]	7.52323e-16	74															positive regulation of cell death [GO:0010942]	1.83577e-14	94						immunological synapse formation [GO:0001771]	2.62187e-06	6
				production of molecular mediator involved in inflammatory response [GO:0002532]	7.94789e-16	32															negative regulation of mononuclear cell proliferation [GO:0032945]	2.16841e-14	29						regulation of granulocyte chemotaxis [GO:0071622]	2.62188e-06	9
				alpha-beta T cell activation involved in immune response [GO:0002287]	8.60219e-16	30															negative regulation of lymphocyte proliferation [GO:0050672]	2.16841e-14	29						peptidyl-tyrosine modification [GO:0018212]	2.7161e-06	22
				regulation of developmental process [GO:0050793]	9.6275e-16	310															regulation of peptide secretion [GO:0002791]	2.34241e-14	79						positive regulation of protein metabolic process [GO:0051247]	2.75754e-06	54
				regulation of cellular protein metabolic process [GO:0032268]	1.10431e-15	305															negative regulation of viral process [GO:0048525]	2.51128e-14	31						positive regulation of cytokine secretion [GO:0050715]	2.85362e-06	14
				negative regulation of cell adhesion [GO:0007162]	1.21059e-15	65															signaling [GO:0023052]	2.61682e-14	507						negative regulation of cell adhesion [GO:0007162]	2.89341e-06	19
				regulation of peptidase activity [GO:0052547]	1.48085e-15	88															B cell proliferation [GO:0042100]	3.16014e-14	33						cell motility [GO:0048870]	2.89756e-06	52
				positive regulation of DNA-binding transcription factor activity [GO:0051091]	1.52092e-15	64															regulation of alpha-beta T cell differentiation [GO:0046637]	4.02285e-14	26						positive regulation of leukocyte mediated immunity [GO:0002705]	2.95331e-06	15
				regulation of cell motility [GO:2000145]	1.58624e-15	141															negative regulation of cellular process [GO:0048523]	4.60358e-14	378						syncytium formation by plasma membrane fusion [GO:0000768]	2.9577e-06	10
				negative regulation of response to stimulus [GO:0048585]	1.66417e-15	209															negative regulation of cell adhesion [GO:0007162]	4.79592e-14	54						cell-cell fusion [GO:0140253]	2.9577e-06	10
				positive regulation of chemokine production [GO:0032722]	1.83724e-15	29															B cell mediated immunity [GO:0019724]	4.86929e-14	51						defense response to virus [GO:0051607]	3.03157e-06	17
				negative regulation of innate immune response [GO:0045824]	2.24687e-15	28															positive regulation of hydrolase activity [GO:0051345]	4.88261e-14	96						regulation of cell motility [GO:2000145]	3.09952e-06	37
				antigen processing and presentation of peptide antigen via MHC class II [GO:0002495]	2.24765e-15	17															T-helper cell differentiation [GO:0042093]	5.06162e-14	25						inflammatory cell apoptotic process [GO:0006925]	3.13043e-06	7
				interleukin-8 production [GO:0032637]	2.38194e-15	30															regulation of localization [GO:0032879]	5.257e-14	252						dendritic cell differentiation [GO:0097028]	3.14562e-06	8
				interleukin-1 secretion [GO:0050701]	2.77901e-15	26															B cell differentiation [GO:0030183]	5.35298e-14	38						positive regulation of reactive oxygen species metabolic process [GO:2000379]	3.56149e-06	12
				positive regulation of phosphorylation [GO:0042327]	2.91413e-15	154															negative regulation of response to stimulus [GO:0048585]	5.92299e-14	167						positive regulation of leukocyte chemotaxis [GO:0002690]	3.6187e-06	11
				regulation of protein phosphorylation [GO:0001932]	3.08324e-15	193															leukocyte degranulation [GO:0043299]	5.93564e-14	26						positive regulation of apoptotic process [GO:0043065]	3.68005e-06	29
				CD4-positive, alpha-beta T cell differentiation involved in immune response [GO:0002294]	3.09469e-15	29															mast cell activation [GO:0045576]	5.93564e-14	26						syncytium formation [GO:0006949]	3.819e-06	10
				type I interferon production [GO:0032606]	3.26046e-15	33															T cell migration [GO:0072678]	5.96495e-14	24						leukocyte degranulation [GO:0043299]	3.819e-06	10
				natural killer cell mediated immunity [GO:0002228]	3.88839e-15	30															viral process [GO:0016032]	6.11523e-14	55						regulation of leukocyte apoptotic process [GO:2000106]	3.88873e-06	12
				regulation of antigen processing and presentation [GO:0002577]	4.35754e-15	16															positive regulation of production of molecular mediator of immune response [GO:0002702]	6.25324e-14	31						antigen receptor-mediated signaling pathway [GO:0050851]	4.06149e-06	19
				leukocyte homeostasis [GO:0001776]	4.42555e-15	38															positive regulation of apoptotic process [GO:0043065]	7.80534e-14	87						negative regulation of multicellular organismal process [GO:0051241]	4.2009e-06	46
				T cell selection [GO:0045058]	4.58714e-15	27															cellular response to stimulus [GO:0051716]	7.99788e-14	533						positive regulation of programmed cell death [GO:0043068]	4.2741e-06	29
				regulation of response to cytokine stimulus [GO:0060759]	5.12083e-15	39															cell communication [GO:0007154]	1.17559e-13	508						regulation of vitamin D biosynthetic process [GO:0060556]	4.45203e-06	5
				alpha-beta T cell differentiation involved in immune response [GO:0002293]	5.14704e-15	29															positive regulation of programmed cell death [GO:0043068]	1.24749e-13	87						vasculature development [GO:0001944]	4.49224e-06	32
				positive regulation of phosphorus metabolic process [GO:0010562]	5.87857e-15	157															regulation of interleukin-1 beta secretion [GO:0050706]	1.53135e-13	20						regulation of secretion by cell [GO:1903530]	4.67069e-06	34
				positive regulation of phosphate metabolic process [GO:0045937]	5.87857e-15	157															positive regulation of cellular protein metabolic process [GO:0032270]	1.95405e-13	162						regulation of peptide secretion [GO:0002791]	5.06128e-06	26
				regulation of alpha-beta T cell proliferation [GO:0046640]	6.36682e-15	22															cell motility [GO:0048870]	2.115e-13	163						NIK/NF-kappaB signaling [GO:0038061]	5.14974e-06	12
				negative regulation of cell population proliferation [GO:0008285]	7.48967e-15	112															regulation of leukocyte chemotaxis [GO:0002688]	2.16562e-13	32						cellular response to biotic stimulus [GO:0071216]	5.17707e-06	19
				B cell proliferation [GO:0042100]	8.64737e-15	38															regulation of viral process [GO:0050792]	2.62747e-13	41						homeostatic process [GO:0042592]	5.2741e-06	56
				positive regulation of cell motility [GO:2000147]	8.6578e-15	98															negative regulation of leukocyte mediated immunity [GO:0002704]	2.76075e-13	23						phosphorylation [GO:0016310]	5.27887e-06	64
				regulation of phosphorylation [GO:0042325]	9.13944e-15	201															T cell selection [GO:0045058]	3.09917e-13	22						regulation of peptidase activity [GO:0052547]	5.69884e-06	24
				antigen processing and presentation of peptide or polysaccharide antigen via MHC class II [GO:0002504]	1.02966e-14	17															regulation of phosphorylation [GO:0042325]	4.59273e-13	161						apoptotic signaling pathway [GO:0097190]	6.30839e-06	28
				locomotion [GO:0040011]	1.2068e-14	223															positive regulation of phosphorus metabolic process [GO:0010562]	4.87026e-13	128						interleukin-6 production [GO:0032635]	6.3498e-06	14
				protein phosphorylation [GO:0006468]	1.20811e-14	231															positive regulation of phosphate metabolic process [GO:0045937]	4.87026e-13	128						regulation of vesicle-mediated transport [GO:0060627]	6.49053e-06	27
				regulation of phagocytosis [GO:0050764]	1.21331e-14	36															regulation of peptidase activity [GO:0052547]	5.0123e-13	70						regulation of multicellular organismal development [GO:2000026]	6.50725e-06	63
				positive regulation of cell killing [GO:0031343]	1.39106e-14	35															positive regulation of metabolic process [GO:0009893]	5.04645e-13	297						macrophage migration [GO:1905517]	6.50844e-06	9
				phagocytosis [GO:0006909]	1.4435e-14	69															regulation of interleukin-1 secretion [GO:0050704]	5.29382e-13	21						cellular response to stimulus [GO:0051716]	6.5265e-06	153
				regulation of interleukin-10 production [GO:0032653]	1.66122e-14	26															positive regulation of phosphorylation [GO:0042327]	6.04681e-13	122						negative regulation of adaptive immune response based on somatic recombination of immune receptors built from immunoglobulin superfamily domains [GO:0002823]	6.81797e-06	8
				T-helper cell differentiation [GO:0042093]	1.85243e-14	28															interleukin-10 production [GO:0032613]	6.7025e-13	23						positive regulation of innate immune response [GO:0045089]	6.97371e-06	17
				regulation of endopeptidase activity [GO:0052548]	1.97566e-14	82															chemotaxis [GO:0006935]	7.2332e-13	83						cellular response to molecule of bacterial origin [GO:0071219]	7.28259e-06	18
				myeloid leukocyte mediated immunity [GO:0002444]	1.99413e-14	35															regulation of cell migration [GO:0030334]	7.33504e-13	107						regulation of antigen receptor-mediated signaling pathway [GO:0050854]	7.53485e-06	9
				viral process [GO:0016032]	2.09042e-14	65															neuroinflammatory response [GO:0150076]	7.83835e-13	24						positive regulation of DNA-binding transcription factor activity [GO:0051091]	7.57641e-06	18
				mononuclear cell migration [GO:0071674]	2.58749e-14	32															regulation of CD4-positive, alpha-beta T cell activation [GO:2000514]	7.83835e-13	24						positive regulation of phosphorus metabolic process [GO:0010562]	7.59668e-06	41
				negative regulation of inflammatory response [GO:0050728]	2.60186e-14	43															regulation of response to cytokine stimulus [GO:0060759]	8.1903e-13	32						positive regulation of phosphate metabolic process [GO:0045937]	7.59668e-06	41
				leukocyte degranulation [GO:0043299]	3.58017e-14	29															animal organ development [GO:0048513]	8.49376e-13	283						regulation of biological process [GO:0050789]	7.61463e-06	216
				tolerance induction [GO:0002507]	4.16307e-14	19															response to oxygen-containing compound [GO:1901700]	8.74149e-13	155						positive regulation of protein phosphorylation [GO:0001934]	7.85371e-06	38
				T cell costimulation [GO:0031295]	4.16307e-14	19															taxis [GO:0042330]	9.38047e-13	83						positive regulation of humoral immune response [GO:0002922]	8.03196e-06	6
				regulation of locomotion [GO:0040012]	4.35491e-14	145															positive regulation of protein phosphorylation [GO:0001934]	1.02665e-12	117						regulation of neutrophil migration [GO:1902622]	8.06322e-06	8
				signal transduction [GO:0007165]	4.50809e-14	597															mononuclear cell migration [GO:0071674]	1.0456e-12	27						regulation of ERK1 and ERK2 cascade [GO:0070372]	8.53309e-06	19
				macrophage activation [GO:0042116]	5.76843e-14	32															positive regulation of cellular metabolic process [GO:0031325]	1.1042e-12	277						neutrophil activation [GO:0042119]	8.55704e-06	7
				positive regulation of production of molecular mediator of immune response [GO:0002702]	5.77202e-14	35															regulation of T-helper 1 type immune response [GO:0002825]	1.10697e-12	17						leukocyte mediated cytotoxicity [GO:0001909]	8.57249e-06	13
				regulation of type I interferon production [GO:0032479]	5.99847e-14	31															regulation of B cell activation [GO:0050864]	1.11299e-12	49						negative regulation of defense response [GO:0031348]	8.67412e-06	16
				positive regulation of cellular component movement [GO:0051272]	6.13579e-14	98															regulation of myeloid leukocyte mediated immunity [GO:0002886]	1.13625e-12	24						nitric oxide biosynthetic process [GO:0006809]	8.73489e-06	10
				acute inflammatory response [GO:0002526]	6.69177e-14	36															regulation of defense response to virus [GO:0050688]	1.13908e-12	26						regulation of developmental process [GO:0050793]	8.74641e-06	73
				antigen processing and presentation of exogenous peptide antigen via MHC class II [GO:0019886]	7.83455e-14	14															regulation of interleukin-10 production [GO:0032653]	1.22749e-12	22						regulation of lymphocyte migration [GO:2000401]	9.82959e-06	9
				interleukin-10 production [GO:0032613]	8.66427e-14	26															negative regulation of inflammatory response [GO:0050728]	1.63434e-12	36						positive regulation of phosphorylation [GO:0042327]	1.02131e-05	39
				regulation of cellular component movement [GO:0051270]	9.04664e-14	145															macrophage activation [GO:0042116]	1.66185e-12	28						positive regulation of inflammatory response [GO:0050729]	1.07312e-05	13
				regulation of interleukin-1 beta secretion [GO:0050706]	1.09796e-13	21															regulation of endopeptidase activity [GO:0052548]	1.83459e-12	66						reactive oxygen species biosynthetic process [GO:1903409]	1.21779e-05	12
				regulation of interleukin-8 production [GO:0032677]	1.09885e-13	27															type I interferon production [GO:0032606]	1.97023e-12	27						nitric oxide metabolic process [GO:0046209]	1.24545e-05	10
				positive regulation of locomotion [GO:0040017]	1.22204e-13	99															immunoglobulin mediated immune response [GO:0016064]	2.09273e-12	48						regulation of neutrophil chemotaxis [GO:0090022]	1.36446e-05	7
				natural killer cell mediated cytotoxicity [GO:0042267]	1.27099e-13	28															positive regulation of interleukin-1 beta secretion [GO:0050718]	2.25107e-12	17						vitamin D biosynthetic process [GO:0042368]	1.41697e-05	5
				regulation of B cell activation [GO:0050864]	1.32003e-13	59															positive regulation of response to cytokine stimulus [GO:0060760]	2.25245e-12	21						B cell mediated immunity [GO:0019724]	1.45178e-05	17
				positive regulation of T-helper 1 type immune response [GO:0002827]	1.37265e-13	17															alpha-beta T cell proliferation [GO:0046633]	2.26803e-12	19						regulation of production of molecular mediator of immune response [GO:0002700]	1.45445e-05	13
				T cell migration [GO:0072678]	1.44887e-13	26															regulation of cell motility [GO:2000145]	3.51626e-12	109						localization of cell [GO:0051674]	1.581e-05	36
				signal transduction by protein phosphorylation [GO:0023014]	1.79836e-13	123															regulation of protein phosphorylation [GO:0001932]	3.7708e-12	149						negative regulation of adaptive immune response [GO:0002820]	1.61036e-05	8
				interleukin-2 production [GO:0032623]	2.00336e-13	28															negative regulation of viral genome replication [GO:0045071]	4.53119e-12	22						positive regulation of MAPK cascade [GO:0043410]	1.61178e-05	25
				positive regulation of interleukin-1 production [GO:0032732]	2.21388e-13	24															regulation of toll-like receptor signaling pathway [GO:0034121]	5.04798e-12	23						regulation of transport [GO:0051049]	1.80446e-05	57
				positive regulation of alpha-beta T cell differentiation [GO:0046638]	2.21388e-13	24															response to lipid [GO:0033993]	5.23855e-12	94						ERK1 and ERK2 cascade [GO:0070371]	1.86558e-05	19
				biological regulation [GO:0065007]	2.28313e-13	1041															positive regulation of cell migration [GO:0030335]	5.29934e-12	75						positive regulation of interleukin-1 beta production [GO:0032731]	1.8941e-05	8
				regulation of leukocyte chemotaxis [GO:0002688]	2.40432e-13	36															negative regulation of viral life cycle [GO:1903901]	5.93182e-12	26						regulation of locomotion [GO:0040012]	1.89664e-05	37
				positive regulation of interleukin-1 beta production [GO:0032731]	2.51565e-13	22															dendritic cell differentiation [GO:0097028]	6.10616e-12	18						reactive nitrogen species metabolic process [GO:2001057]	1.928e-05	10
				lymphocyte costimulation [GO:0031294]	2.64766e-13	19															positive regulation of protein secretion [GO:0050714]	6.7133e-12	52						natural killer cell activation [GO:0030101]	1.93527e-05	11
				regulation of peptide transport [GO:0090087]	2.76783e-13	116															positive regulation of phagocytosis [GO:0050766]	6.72583e-12	25						cellular response to lipopolysaccharide [GO:0071222]	2.1707e-05	17
				regulation of toll-like receptor signaling pathway [GO:0034121]	2.82778e-13	27															T cell costimulation [GO:0031295]	1.07795e-11	16						regulation of cellular component movement [GO:0051270]	2.26988e-05	37
				regulation of cytokine-mediated signaling pathway [GO:0001959]	2.99935e-13	35															T cell receptor signaling pathway [GO:0050852]	1.18358e-11	32						T cell extravasation [GO:0072683]	2.30573e-05	5
				positive regulation of MAPK cascade [GO:0043410]	3.04235e-13	91															chemokine production [GO:0032602]	1.21151e-11	27						negative regulation of molecular function [GO:0044092]	2.37563e-05	41
				lymphocyte homeostasis [GO:0002260]	3.06198e-13	30															lymphocyte apoptotic process [GO:0070227]	1.24648e-11	28						positive regulation of response to biotic stimulus [GO:0002833]	2.38608e-05	17
				MAPK cascade [GO:0000165]	3.30189e-13	121															positive regulation of macromolecule metabolic process [GO:0010604]	1.31477e-11	273						regulation of anatomical structure morphogenesis [GO:0022603]	2.48667e-05	38
				regulation of cellular metabolic process [GO:0031323]	3.74085e-13	535															regulation of establishment of protein localization [GO:0070201]	1.41365e-11	93						positive regulation of neutrophil migration [GO:1902624]	2.54585e-05	7
				B cell differentiation [GO:0030183]	3.74799e-13	42															regulation of T cell mediated immunity [GO:0002709]	1.59894e-11	27						positive regulation of T cell migration [GO:2000406]	2.54585e-05	7
				positive regulation of response to cytokine stimulus [GO:0060760]	3.81146e-13	24															positive T cell selection [GO:0043368]	1.60722e-11	17						regulation of leukocyte degranulation [GO:0043300]	2.56012e-05	8
				myeloid dendritic cell activation [GO:0001773]	3.82249e-13	20															positive regulation of interleukin-1 secretion [GO:0050716]	1.60722e-11	17						negative regulation of response to stimulus [GO:0048585]	2.58155e-05	50
				positive regulation of interleukin-12 production [GO:0032735]	3.82249e-13	20															regulation of multicellular organismal development [GO:2000026]	1.64122e-11	198						regulation of mononuclear cell migration [GO:0071675]	2.99235e-05	8
				regulation of B cell differentiation [GO:0045577]	3.82249e-13	20															negative regulation of cell population proliferation [GO:0008285]	1.71271e-11	86						positive regulation of interleukin-12 production [GO:0032735]	3.09929e-05	7
				immune response-activating cell surface receptor signaling pathway [GO:0002429]	4.02197e-13	66															regulation of secretion [GO:0051046]	1.79366e-11	105						regulation of nitric oxide biosynthetic process [GO:0045428]	3.15031e-05	9
				negative regulation of lymphocyte mediated immunity [GO:0002707]	4.39086e-13	23															microglial cell activation [GO:0001774]	1.84666e-11	19						T cell differentiation in thymus [GO:0033077]	3.21538e-05	10
				positive T cell selection [GO:0043368]	4.53645e-13	21															leukocyte activation involved in inflammatory response [GO:0002269]	1.84666e-11	19						T cell selection [GO:0045058]	3.46583e-05	8
				regulation of vasculature development [GO:1901342]	5.66646e-13	68															regulation of protein transport [GO:0051223]	1.89853e-11	90						regulation of MAPK cascade [GO:0043408]	3.55564e-05	30
				cellular response to stimulus [GO:0051716]	6.17499e-13	723															locomotion [GO:0040011]	1.9537e-11	173						fever generation [GO:0001660]	3.57157e-05	5
				regulation of multicellular organismal development [GO:2000026]	6.17636e-13	251															regulation of natural killer cell mediated immunity [GO:0002715]	1.99159e-11	21						inflammatory response to wounding [GO:0090594]	3.57157e-05	5
				lipopolysaccharide-mediated signaling pathway [GO:0031663]	6.52383e-13	24															regulation of developmental process [GO:0050793]	2.05035e-11	234						positive regulation of ERK1 and ERK2 cascade [GO:0070374]	4.30251e-05	15
				negative regulation of T cell proliferation [GO:0042130]	7.17048e-13	28															regulation of locomotion [GO:0040012]	2.12651e-11	113						regulation of tyrosine phosphorylation of STAT protein [GO:0042509]	4.49366e-05	9
				negative regulation of viral process [GO:0048525]	8.61962e-13	33															interleukin-8 production [GO:0032637]	2.13885e-11	23						positive regulation of acute inflammatory response [GO:0002675]	4.51522e-05	7
				regulation of interleukin-1 secretion [GO:0050704]	8.8078e-13	22															positive regulation of peptide secretion [GO:0002793]	2.13913e-11	54						regulation of alpha-beta T cell proliferation [GO:0046640]	4.51522e-05	7
				regulation of transport [GO:0051049]	9.78925e-13	228															regulation of CD4-positive, alpha-beta T cell differentiation [GO:0043370]	2.51028e-11	20						leukocyte adhesion to vascular endothelial cell [GO:0061756]	4.51522e-05	7
				regulation of biological process [GO:0050789]	9.80095e-13	992															regulation of chemokine production [GO:0032642]	2.62838e-11	26						production of molecular mediator of immune response [GO:0002440]	5.0911e-05	19
				positive regulation of peptidase activity [GO:0010952]	1.05691e-12	45															regulation of peptide transport [GO:0090087]	2.68337e-11	93						cellular chemical homeostasis [GO:0055082]	5.11729e-05	30
				regulation of protein transport [GO:0051223]	1.10255e-12	110															regulation of I-kappaB kinase/NF-kappaB signaling [GO:0043122]	2.68703e-11	36						positive regulation of heterotypic cell-cell adhesion [GO:0034116]	5.34422e-05	5
				regulation of nitrogen compound metabolic process [GO:0051171]	1.30792e-12	503															regulation of transport [GO:0051049]	2.68749e-11	181						fat-soluble vitamin biosynthetic process [GO:0042362]	5.34422e-05	5
				positive regulation of peptide secretion [GO:0002793]	1.32224e-12	65															positive regulation of chemokine production [GO:0032722]	3.11294e-11	22						leukocyte aggregation [GO:0070486]	5.34422e-05	5
				positive regulation of protein modification process [GO:0031401]	1.40295e-12	163															regulation of type I interferon production [GO:0032479]	3.20417e-11	25						regulation of T-helper cell differentiation [GO:0045622]	5.35101e-05	7
				regulation of establishment of protein localization [GO:0070201]	1.44455e-12	113															regulation of reactive oxygen species metabolic process [GO:2000377]	3.59174e-11	40						positive regulation of lymphocyte migration [GO:2000403]	5.35101e-05	7
				regulation of proteolysis [GO:0030162]	1.67145e-12	114															regulation of cellular protein metabolic process [GO:0032268]	3.59822e-11	230						immunoglobulin mediated immune response [GO:0016064]	5.54812e-05	16
				T cell receptor signaling pathway [GO:0050852]	2.46962e-12	37															positive regulation of MAPK cascade [GO:0043410]	3.77514e-11	72						reactive oxygen species metabolic process [GO:0072593]	5.77377e-05	17
				mast cell activation [GO:0045576]	2.52997e-12	27															positive regulation of cell motility [GO:2000147]	3.77919e-11	75						positive regulation of interleukin-1 production [GO:0032732]	5.92637e-05	8
				regulation of cysteine-type endopeptidase activity [GO:2000116]	2.75931e-12	53															lymphocyte costimulation [GO:0031294]	3.94364e-11	16						locomotion [GO:0040011]	5.95362e-05	53
				regulation of secretion by cell [GO:1903530]	2.82286e-12	120															positive regulation of nitrogen compound metabolic process [GO:0051173]	4.42094e-11	260						regulation of heterotypic cell-cell adhesion [GO:0034114]	5.95488e-05	6
				negative regulation of adaptive immune response [GO:0002820]	2.88169e-12	22															glial cell activation [GO:0061900]	5.83528e-11	20						tumor necrosis factor biosynthetic process [GO:0042533]	5.95488e-05	6
				dendritic cell differentiation [GO:0097028]	3.28606e-12	20															positive regulation of cell killing [GO:0031343]	6.0715e-11	27						regulation of tumor necrosis factor biosynthetic process [GO:0042534]	5.95488e-05	6
				regulation of secretion [GO:0051046]	3.4723e-12	128															T cell apoptotic process [GO:0070231]	6.40156e-11	21						positive regulation of neutrophil chemotaxis [GO:0090023]	5.95488e-05	6
				regulation of interleukin-2 production [GO:0032663]	3.55603e-12	25															regulation of secretion by cell [GO:1903530]	6.71031e-11	97						positive regulation of multi-organism process [GO:0043902]	6.76341e-05	20
				negative regulation of tumor necrosis factor superfamily cytokine production [GO:1903556]	3.55603e-12	25															protein phosphorylation [GO:0006468]	8.30086e-11	173						negative regulation of leukocyte mediated immunity [GO:0002704]	6.79121e-05	8
				regulation of lymphocyte migration [GO:2000401]	3.55603e-12	25															regulation of alpha-beta T cell proliferation [GO:0046640]	8.57274e-11	17						negative regulation of lymphocyte differentiation [GO:0045620]	6.79121e-05	8
				regulation of phosphate metabolic process [GO:0019220]	3.73668e-12	206															regulation of cellular metabolic process [GO:0031323]	9.08079e-11	412						tyrosine phosphorylation of STAT protein [GO:0007260]	6.79647e-05	9
				regulation of myeloid leukocyte mediated immunity [GO:0002886]	3.76805e-12	26															regulation of phosphate metabolic process [GO:0019220]	9.13612e-11	167						calcium-mediated signaling [GO:0019722]	7.09445e-05	15
				response to oxygen-containing compound [GO:1901700]	3.78173e-12	194															MyD88-dependent toll-like receptor signaling pathway [GO:0002755]	9.29511e-11	13						regulation of reactive oxygen species metabolic process [GO:2000377]	7.13619e-05	14
				regulation of phosphorus metabolic process [GO:0051174]	3.93396e-12	206															regulation of cytokine-mediated signaling pathway [GO:0001959]	9.41451e-11	28						regulation of hydrolase activity [GO:0051336]	7.14e-05	41
				regulation of CD4-positive, alpha-beta T cell differentiation [GO:0043370]	3.98566e-12	23															regulation of phosphorus metabolic process [GO:0051174]	9.50502e-11	167						acute-phase response [GO:0006953]	7.37978e-05	7
				regulation of I-kappaB kinase/NF-kappaB signaling [GO:0043122]	4.03695e-12	42															positive regulation of antigen processing and presentation [GO:0002579]	1.08814e-10	10						alpha-beta T cell proliferation [GO:0046633]	7.37978e-05	7
				regulation of angiogenesis [GO:0045765]	4.09879e-12	62															regulation of nitrogen compound metabolic process [GO:0051171]	1.11253e-10	392						regulation of T cell chemotaxis [GO:0010819]	7.48666e-05	5
				ERK1 and ERK2 cascade [GO:0070371]	4.20518e-12	64															regulation of natural killer cell mediated cytotoxicity [GO:0042269]	1.29571e-10	20						regulation of vitamin metabolic process [GO:0030656]	7.48666e-05	5
				regulation of MAPK cascade [GO:0043408]	4.37443e-12	112															MAPK cascade [GO:0000165]	1.34977e-10	94						regulation of defense response to virus [GO:0050688]	8.33833e-05	9
				apoptotic signaling pathway [GO:0097190]	4.54474e-12	97															positive regulation of cellular component movement [GO:0051272]	1.6123e-10	75						calcium ion homeostasis [GO:0055074]	8.86843e-05	23
				positive regulation of interleukin-1 beta secretion [GO:0050718]	4.72237e-12	18															regulation of cellular process [GO:0050794]	1.64761e-10	720						negative regulation of multi-organism process [GO:0043901]	9.083e-05	15
				phosphorylation [GO:0016310]	4.79829e-12	249															regulation of cellular component movement [GO:0051270]	1.68467e-10	111						positive regulation of granulocyte chemotaxis [GO:0071624]	9.25524e-05	6
				regulation of defense response to virus [GO:0050688]	5.17009e-12	28															reactive oxygen species metabolic process [GO:0072593]	1.70194e-10	48						regulation of defense response to virus by host [GO:0050691]	0.000102074	7
				negative regulation of alpha-beta T cell activation [GO:0046636]	5.75951e-12	21															positive regulation of alpha-beta T cell differentiation [GO:0046638]	1.70694e-10	19						Fc-gamma receptor signaling pathway [GO:0038094]	0.000105738	5
				regulation of viral process [GO:0050792]	5.79126e-12	45															interleukin-2 production [GO:0032623]	1.75812e-10	22						vitamin D metabolic process [GO:0042359]	0.000105738	5
				positive regulation of protein secretion [GO:0050714]	6.09438e-12	60															positive regulation of leukocyte chemotaxis [GO:0002690]	1.78203e-10	25						CD8-positive, alpha-beta T cell differentiation [GO:0043374]	0.000105738	5
				positive regulation of ERK1 and ERK2 cascade [GO:0070374]	6.50758e-12	50															neutrophil activation [GO:0042119]	1.85492e-10	15						gamma-delta T cell activation [GO:0046629]	0.000105738	5
				lymphocyte apoptotic process [GO:0070227]	7.15711e-12	32															positive regulation of locomotion [GO:0040017]	2.10061e-10	76						regulation of interleukin-6 production [GO:0032675]	0.000108146	12
				natural killer cell activation [GO:0030101]	7.54613e-12	33															positive regulation of interleukin-10 production [GO:0032733]	2.31526e-10	16						metal ion homeostasis [GO:0055065]	0.000113203	27
				homeostasis of number of cells [GO:0048872]	9.9943e-12	63															positive regulation of I-kappaB kinase/NF-kappaB signaling [GO:0043123]	2.41364e-10	28						regulation of regulatory T cell differentiation [GO:0045589]	0.000114093	6
				positive regulation of alpha-beta T cell proliferation [GO:0046641]	1.17137e-11	15															regulation of mononuclear cell migration [GO:0071675]	2.56745e-10	19						regulation of kinase activity [GO:0043549]	0.000114684	31
				positive regulation of developmental process [GO:0051094]	1.2444e-11	188															inflammatory response to antigenic stimulus [GO:0002437]	2.68141e-10	21						positive regulation of protein modification process [GO:0031401]	0.000114927	40
				negative regulation of viral genome replication [GO:0045071]	1.24596e-11	24															regulation of B cell mediated immunity [GO:0002712]	2.68141e-10	21						negative regulation of leukocyte differentiation [GO:1902106]	0.000121691	10
				negative regulation of response to external stimulus [GO:0032102]	1.52477e-11	64															regulation of immunoglobulin mediated immune response [GO:0002889]	2.68141e-10	21						regulation of reactive oxygen species biosynthetic process [GO:1903426]	0.000121691	10
				lymphocyte chemotaxis [GO:0048247]	1.76851e-11	23															negative regulation of tumor necrosis factor superfamily cytokine production [GO:1903556]	2.68141e-10	21						wound healing involved in inflammatory response [GO:0002246]	0.000122757	4
				positive regulation of leukocyte mediated cytotoxicity [GO:0001912]	1.89724e-11	29															signal transduction by protein phosphorylation [GO:0023014]	3.01784e-10	94						positive regulation of T-helper 1 cell differentiation [GO:0045627]	0.000122757	4
				negative regulation of tumor necrosis factor production [GO:0032720]	1.95562e-11	24															viral life cycle [GO:0019058]	3.67654e-10	40						positive regulation of vitamin D biosynthetic process [GO:0060557]	0.000124257	3
				T cell apoptotic process [GO:0070231]	1.95562e-11	24															regulation of lymphocyte apoptotic process [GO:0070228]	3.78831e-10	23						positive regulation of calcidiol 1-monooxygenase activity [GO:0060559]	0.000124257	3
				type 2 immune response [GO:0042092]	2.27424e-11	19															lipopolysaccharide-mediated signaling pathway [GO:0031663]	3.80802e-10	19						response to lipid [GO:0033993]	0.000125696	29
				T cell mediated cytotoxicity [GO:0001913]	2.58743e-11	27															positive regulation of interleukin-12 production [GO:0032735]	3.94209e-10	16						negative regulation of protein metabolic process [GO:0051248]	0.000126669	38
				regulation of ERK1 and ERK2 cascade [GO:0070372]	3.70401e-11	60															granulocyte activation [GO:0036230]	3.94209e-10	16						cellular metal ion homeostasis [GO:0006875]	0.000126865	25
				positive regulation of phagocytosis [GO:0050766]	3.74606e-11	27															regulation of proteolysis [GO:0030162]	3.94583e-10	89						negative regulation of endopeptidase activity [GO:0010951]	0.000128221	16
				microglial cell activation [GO:0001774]	4.31429e-11	19															response to chemokine [GO:1990868]	3.95953e-10	24						neurotransmitter biosynthetic process [GO:0042136]	0.000129795	10
				leukocyte activation involved in inflammatory response [GO:0002269]	4.31429e-11	19															cellular response to chemokine [GO:1990869]	3.95953e-10	24						receptor signaling pathway via JAK-STAT [GO:0007259]	0.00013187	13
				positive regulation of interleukin-1 secretion [GO:0050716]	4.32457e-11	18															regulation of primary metabolic process [GO:0080090]	3.99476e-10	398						second-messenger-mediated signaling [GO:0019932]	0.000133429	24
				negative regulation of B cell activation [GO:0050869]	4.32457e-11	18															negative regulation of T cell proliferation [GO:0042130]	4.51407e-10	22						MAPK cascade [GO:0000165]	0.000133633	30
				blood vessel morphogenesis [GO:0048514]	4.35852e-11	96															regulation of viral life cycle [GO:1903900]	4.62445e-10	32						protein metabolic process [GO:0019538]	0.000135198	117
				positive regulation of response to biotic stimulus [GO:0002833]	4.45357e-11	23															regulation of myeloid cell differentiation [GO:0045637]	4.85464e-10	40						positive regulation of cytosolic calcium ion concentration [GO:0007204]	0.000135733	18
				angiogenesis [GO:0001525]	4.54179e-11	84															negative regulation of lymphocyte mediated immunity [GO:0002707]	4.92746e-10	18						inflammatory response to antigenic stimulus [GO:0002437]	0.00013589	8
				positive regulation of transport [GO:0051050]	4.69326e-11	142															regulatory T cell differentiation [GO:0045066]	6.13111e-10	15						regulation of B cell mediated immunity [GO:0002712]	0.00013589	8
				negative regulation of viral life cycle [GO:1903901]	6.29185e-11	28															positive regulation of reactive oxygen species metabolic process [GO:2000379]	6.8185e-10	27						regulation of immunoglobulin mediated immune response [GO:0002889]	0.00013589	8
				positive regulation of type I interferon production [GO:0032481]	6.36102e-11	22															positive regulation of developmental process [GO:0051094]	7.58023e-10	147						regulation of cell killing [GO:0031341]	0.000136028	11
				regulation of defense response to virus by host [GO:0050691]	6.64523e-11	20															regulation of lymphocyte migration [GO:2000401]	7.95569e-10	20						positive regulation of tumor necrosis factor biosynthetic process [GO:0042535]	0.000138202	5
				regulation of lymphocyte apoptotic process [GO:0070228]	7.54311e-11	27															regulation of acute inflammatory response [GO:0002673]	8.12809e-10	19						regulation of protein transport [GO:0051223]	0.000159747	28
				regulation of type 2 immune response [GO:0002828]	7.79327e-11	17															regulation of immunoglobulin production [GO:0002637]	8.29688e-10	22						antigen processing and presentation [GO:0019882]	0.000163456	10
				negative regulation of production of molecular mediator of immune response [GO:0002701]	8.34902e-11	18															chemokine-mediated signaling pathway [GO:0070098]	8.8389e-10	23						acute inflammatory response to antigenic stimulus [GO:0002438]	0.000165066	6
				positive regulation of endopeptidase activity [GO:0010950]	9.36458e-11	39															regulation of defense response to virus by host [GO:0050691]	9.42811e-10	17						cellular calcium ion homeostasis [GO:0006874]	0.000165747	22
				positive regulation of I-kappaB kinase/NF-kappaB signaling [GO:0043123]	9.98688e-11	32															regulation of neutrophil migration [GO:1902622]	9.42811e-10	17						negative regulation of biological process [GO:0048519]	0.000168653	115
				regulation of interleukin-2 biosynthetic process [GO:0045076]	1.08372e-10	14															positive regulation of protein modification process [GO:0031401]	9.51555e-10	125						receptor signaling pathway via STAT [GO:0097696]	0.000171725	13
				response to lipid [GO:0033993]	1.20638e-10	117															negative regulation of interleukin-12 production [GO:0032695]	9.89083e-10	12						signal transduction by protein phosphorylation [GO:0023014]	0.00017329	30
				animal organ development [GO:0048513]	1.35644e-10	351															antigen receptor-mediated signaling pathway [GO:0050851]	1.04371e-09	47						positive regulation of cellular metabolic process [GO:0031325]	0.000173775	79
				blood vessel development [GO:0001568]	1.38704e-10	105															positive regulation of T-helper 1 type immune response [GO:0002827]	1.04519e-09	13						regulation of nitrogen compound metabolic process [GO:0051171]	0.000174058	113
				T cell cytokine production [GO:0002369]	1.39516e-10	19															positive regulation of establishment of protein localization [GO:1904951]	1.09504e-09	62						interleukin-1 beta secretion [GO:0050702]	0.000174946	7
				positive regulation of angiogenesis [GO:0045766]	1.43562e-10	43															positive regulation of B cell mediated immunity [GO:0002714]	1.11141e-09	18						positive regulation of molecular function [GO:0044093]	0.000175108	50
				peptidyl-tyrosine phosphorylation [GO:0018108]	1.44504e-10	67															positive regulation of immunoglobulin mediated immune response [GO:0002891]	1.11141e-09	18						positive regulation of metabolic process [GO:0009893]	0.000182383	84
				positive regulation of CD4-positive, alpha-beta T cell activation [GO:2000516]	1.56265e-10	18															T cell mediated cytotoxicity [GO:0001913]	1.48279e-09	22						cell adhesion mediated by integrin [GO:0033627]	0.000187851	8
				cellular extravasation [GO:0045123]	1.56369e-10	24															positive regulation of protein transport [GO:0051222]	1.49202e-09	60						regulation of vascular endothelial growth factor production [GO:0010574]	0.000197232	6
				regulation of immunoglobulin production [GO:0002637]	1.7747e-10	26															negative regulation of leukocyte differentiation [GO:1902106]	1.53618e-09	26						regulatory T cell differentiation [GO:0045066]	0.000197232	6
				signaling [GO:0023052]	1.80742e-10	618															regulation of interleukin-8 production [GO:0032677]	1.54089e-09	20						divalent inorganic cation homeostasis [GO:0072507]	0.000199364	23
				regulation of protein modification process [GO:0031399]	1.88449e-10	212															negative regulation of tumor necrosis factor production [GO:0032720]	1.54089e-09	20						negative regulation of T cell differentiation [GO:0045581]	0.000200298	7
				positive regulation of cytokine-mediated signaling pathway [GO:0001961]	1.89836e-10	20															regulation of regulatory T cell differentiation [GO:0045589]	1.59105e-09	14						positive regulation of fever generation [GO:0031622]	0.000201171	4
				positive regulation of interleukin-8 production [GO:0032757]	1.89836e-10	20															regulation of leukocyte degranulation [GO:0043300]	1.63733e-09	18						cellular cation homeostasis [GO:0030003]	0.000201596	26
				peptidyl-tyrosine modification [GO:0018212]	2.07272e-10	67															regulation of B cell differentiation [GO:0045577]	1.80595e-09	15						cation homeostasis [GO:0055080]	0.000203102	28
				reactive oxygen species metabolic process [GO:0072593]	2.1856e-10	41															regulation of cysteine-type endopeptidase activity [GO:2000116]	1.80646e-09	41						superoxide metabolic process [GO:0006801]	0.000206466	8
				cell adhesion mediated by integrin [GO:0033627]	2.28414e-10	24															integrin-mediated signaling pathway [GO:0007229]	1.87947e-09	24						natural killer cell mediated cytotoxicity [GO:0042267]	0.000206466	8
				viral life cycle [GO:0019058]	2.30545e-10	47															response to type I interferon [GO:0034340]	2.09926e-09	13						response to chemical [GO:0042221]	0.000206899	112
				response to interleukin-1 [GO:0070555]	2.34292e-10	29															positive regulation of cytokine-mediated signaling pathway [GO:0001961]	2.18822e-09	17						negative regulation of peptidase activity [GO:0010466]	0.000206974	16
				negative regulation of adaptive immune response based on somatic recombination of immune receptors built from immunoglobulin superfamily domains [GO:0002823]	2.39564e-10	19															regulation of interleukin-2 biosynthetic process [GO:0045076]	2.25689e-09	12						tissue remodeling [GO:0048771]	0.000219759	13
				regulation of neutrophil migration [GO:1902622]	2.39564e-10	19															phosphorylation [GO:0016310]	2.32738e-09	192						positive regulation of cell differentiation [GO:0045597]	0.000224399	36
				T-helper 1 cell differentiation [GO:0045063]	2.895e-10	14															macrophage migration [GO:1905517]	2.3364e-09	19						mast cell degranulation [GO:0043303]	0.000226569	7
				cell communication [GO:0007154]	2.95717e-10	622															positive regulation of transport [GO:0051050]	2.3662e-09	112						negative regulation of interleukin-12 production [GO:0032695]	0.000238238	5
				response to chemokine [GO:1990868]	3.03141e-10	28															regulation of mast cell activation [GO:0033003]	2.37499e-09	18						integrin-mediated signaling pathway [GO:0007229]	0.000243379	9
				cellular response to chemokine [GO:1990869]	3.03141e-10	28															regulation of granulocyte chemotaxis [GO:0071622]	2.37499e-09	18						natural killer cell mediated immunity [GO:0002228]	0.000255123	8
				glial cell activation [GO:0061900]	3.0949e-10	20															regulation of MAPK cascade [GO:0043408]	2.45982e-09	86						mast cell activation involved in immune response [GO:0002279]	0.000258777	7
				positive regulation of vasculature development [GO:1904018]	3.16924e-10	45															positive regulation of cytosolic calcium ion concentration [GO:0007204]	2.6413e-09	51						positive regulation of cellular protein metabolic process [GO:0032270]	0.00026397	46
				B cell mediated immunity [GO:0019724]	3.47903e-10	52															regulation of vasculature development [GO:1901342]	2.6413e-09	51						regulation of cellular extravasation [GO:0002691]	0.000277723	6
				regulation of cysteine-type endopeptidase activity involved in apoptotic process [GO:0043281]	3.48589e-10	46															positive regulation of peptidase activity [GO:0010952]	2.87932e-09	34						vascular endothelial growth factor production [GO:0010573]	0.000277723	6
				macrophage migration [GO:1905517]	3.52792e-10	21															positive regulation of leukocyte mediated cytotoxicity [GO:0001912]	3.2791e-09	23						regulation of B cell differentiation [GO:0045577]	0.000277723	6
				monocyte chemotaxis [GO:0002548]	3.67728e-10	22															positive regulation of myeloid cell differentiation [GO:0045639]	3.43677e-09	25						regulation of B cell proliferation [GO:0030888]	0.000281303	8
				regulation of natural killer cell mediated immunity [GO:0002715]	3.67728e-10	22															positive regulation of angiogenesis [GO:0045766]	4.57048e-09	35						mast cell activation [GO:0045576]	0.000281303	8
				neuroinflammatory response [GO:0150076]	3.67728e-10	22															negative regulation of adaptive immune response [GO:0002820]	4.87351e-09	17						cellular ion homeostasis [GO:0006873]	0.000281478	26
				vasculature development [GO:0001944]	3.80388e-10	107															regulation of T cell migration [GO:2000404]	4.87351e-09	17						inorganic ion homeostasis [GO:0098771]	0.000283667	28
				positive regulation of proteolysis [GO:0045862]	4.39441e-10	62															negative regulation of toll-like receptor signaling pathway [GO:0034122]	4.89106e-09	15						chemokine production [GO:0032602]	0.000285716	9
				chemokine-mediated signaling pathway [GO:0070098]	4.75824e-10	26															lymphocyte chemotaxis [GO:0048247]	4.92521e-09	18						response to interleukin-1 [GO:0070555]	0.000285716	9
				cellular response to interleukin-1 [GO:0071347]	4.75824e-10	26															negative regulation of hemopoiesis [GO:1903707]	5.3429e-09	32						cellular divalent inorganic cation homeostasis [GO:0072503]	0.000287506	22
				positive regulation of cytosolic calcium ion concentration [GO:0007204]	4.95302e-10	62															cell adhesion mediated by integrin [GO:0033627]	5.34829e-09	20						regulation of mast cell activation [GO:0033003]	0.000289713	7
				antigen processing and presentation of peptide antigen via MHC class I [GO:0002474]	4.9735e-10	20															leukocyte homeostasis [GO:0001776]	5.4153e-09	23						cellular homeostasis [GO:0019725]	0.000302715	31
				activated T cell proliferation [GO:0050798]	4.9735e-10	20															localization [GO:0051179]	5.50413e-09	432						myeloid dendritic cell differentiation [GO:0043011]	0.000303404	5
				positive regulation of cytokine production involved in immune response [GO:0002720]	5.45933e-10	21															regulation of metabolic process [GO:0019222]	6.18697e-09	434						regulation of interleukin-2 biosynthetic process [GO:0045076]	0.000303404	5
				regulation of antigen receptor-mediated signaling pathway [GO:0050854]	5.51296e-10	22															regulation of viral genome replication [GO:0045069]	6.19758e-09	24						positive regulation of glial cell proliferation [GO:0060252]	0.000303404	5
				regulation of T cell cytokine production [GO:0002724]	5.54146e-10	16															regulation of interleukin-2 production [GO:0032663]	6.27762e-09	19						regulation of T cell mediated immunity [GO:0002709]	0.000305607	9
				neutrophil activation [GO:0042119]	5.54146e-10	16															peptidyl-tyrosine phosphorylation [GO:0018108]	6.83621e-09	53						positive regulation of lymphocyte mediated immunity [GO:0002708]	0.000305716	11
				regulatory T cell differentiation [GO:0045066]	5.54146e-10	16															positive regulation of cytokine production involved in immune response [GO:0002720]	6.94477e-09	18						regulation of proteolysis [GO:0030162]	0.000305816	28
				NIK/NF-kappaB signaling [GO:0038061]	6.48346e-10	31															antigen processing and presentation of peptide antigen via MHC class I [GO:0002474]	7.05152e-09	17						production of molecular mediator involved in inflammatory response [GO:0002532]	0.000305824	8
				interleukin-2 biosynthetic process [GO:0042094]	7.04584e-10	14															positive regulation of secretion by cell [GO:1903532]	7.34121e-09	62						regulation of fever generation [GO:0031620]	0.000308414	4
				positive regulation of protein transport [GO:0051222]	9.36412e-10	71															detection of biotic stimulus [GO:0009595]	7.4025e-09	13						T-helper 1 cell cytokine production [GO:0035744]	0.000308414	4
				regulation of myeloid cell differentiation [GO:0045637]	9.38783e-10	46															NIK/NF-kappaB signaling [GO:0038061]	8.4757e-09	26						myeloid cell differentiation [GO:0030099]	0.000317922	19
				regulation of cellular process [GO:0050794]	9.39112e-10	926															positive regulation of ERK1 and ERK2 cascade [GO:0070374]	8.74682e-09	38						fat-soluble vitamin metabolic process [GO:0006775]	0.000318219	6
				positive regulation of leukocyte chemotaxis [GO:0002690]	9.4988e-10	27															T cell differentiation in thymus [GO:0033077]	8.76216e-09	23						regulation of establishment of protein localization [GO:0070201]	0.00031846	28
				positive regulation of T cell mediated immunity [GO:0002711]	9.5744e-10	24															peptidyl-tyrosine modification [GO:0018212]	9.07281e-09	53						positive regulation of peptidyl-tyrosine phosphorylation [GO:0050731]	0.000319903	13
				regulation of peptidyl-tyrosine phosphorylation [GO:0050730]	9.57459e-10	53															cell differentiation [GO:0030154]	9.18287e-09	316						vesicle-mediated transport [GO:0016192]	0.000331986	45
				regulation of regulatory T cell differentiation [GO:0045589]	9.83312e-10	15															negative regulation of alpha-beta T cell activation [GO:0046636]	9.57525e-09	16						negative regulation of cell population proliferation [GO:0008285]	0.000340827	26
				cardiovascular system development [GO:0072358]	1.04887e-09	107															interleukin-2 biosynthetic process [GO:0042094]	9.71376e-09	12						localization [GO:0051179]	0.000342005	125
				positive regulation of establishment of protein localization [GO:1904951]	1.05815e-09	73															T-helper 1 cell differentiation [GO:0045063]	9.71376e-09	12						regulation of primary metabolic process [GO:0080090]	0.000352889	114
				regulation of metabolic process [GO:0019222]	1.1633e-09	558															cellular response to interleukin-1 [GO:0071347]	9.73965e-09	21						extrinsic apoptotic signaling pathway [GO:0097191]	0.000354608	14
				interferon-beta production [GO:0032608]	1.27123e-09	21															positive regulation of stress-activated protein kinase signaling cascade [GO:0070304]	9.94633e-09	33						positive regulation of protein secretion [GO:0050714]	0.000362053	16
				negative regulation of leukocyte apoptotic process [GO:2000107]	1.348e-09	24															mast cell degranulation [GO:0043303]	1.0091e-08	17						regulation of immunoglobulin production [GO:0002637]	0.000365898	8
				regulation of reactive oxygen species metabolic process [GO:2000377]	1.37248e-09	31															natural killer cell activation [GO:0030101]	1.01287e-08	25						cytolysis [GO:0019835]	0.000371768	6
				positive regulation of antigen processing and presentation [GO:0002579]	1.38672e-09	10															positive regulation of acute inflammatory response [GO:0002675]	1.20459e-08	15						regulation of mast cell degranulation [GO:0043304]	0.000371768	6
				activation of cysteine-type endopeptidase activity involved in apoptotic process [GO:0006919]	1.53336e-09	25															type 2 immune response [GO:0042092]	1.20459e-08	15						regulation of lymphocyte chemotaxis [GO:1901623]	0.000375508	5
				regulation of B cell mediated immunity [GO:0002712]	1.57806e-09	23															ERK1 and ERK2 cascade [GO:0070371]	1.23063e-08	48						regulation of peptide transport [GO:0090087]	0.000384511	28
				regulation of immunoglobulin mediated immune response [GO:0002889]	1.57806e-09	23															thymic T cell selection [GO:0045061]	1.31265e-08	13						negative regulation of response to external stimulus [GO:0032102]	0.000387613	18
				negative regulation of cytokine production involved in immune response [GO:0002719]	1.61971e-09	14															monocyte chemotaxis [GO:0002548]	1.33874e-08	18						animal organ development [GO:0048513]	0.000401827	79
				regulation of chemotaxis [GO:0050920]	1.66612e-09	45															regulation of chemotaxis [GO:0050920]	1.4062e-08	37						positive regulation of transport [GO:0051050]	0.000401952	35
				granulocyte activation [GO:0036230]	1.79094e-09	17															regulation of T cell apoptotic process [GO:0070232]	1.41016e-08	16						CD8-positive, alpha-beta T cell extravasation [GO:0035697]	0.000406891	3
				regulation of natural killer cell mediated cytotoxicity [GO:0042269]	1.8997e-09	21															mast cell activation involved in immune response [GO:0002279]	1.44022e-08	17						positive regulation of vitamin metabolic process [GO:0046136]	0.000406891	3
				negative regulation of interleukin-6 production [GO:0032715]	1.90449e-09	20															negative regulation of leukocyte apoptotic process [GO:2000107]	1.65922e-08	20						positive regulation of thymocyte migration [GO:2000412]	0.000406891	3
				regulation of granulocyte chemotaxis [GO:0071622]	1.90449e-09	20															response to chemical [GO:0042221]	1.67988e-08	378						regulation of immunological synapse formation [GO:2000520]	0.000406891	3
				regulation of mononuclear cell migration [GO:0071675]	1.90449e-09	20															response to interleukin-1 [GO:0070555]	1.73732e-08	23						regulation of mast cell activation involved in immune response [GO:0033006]	0.000431178	6
				lymph node development [GO:0048535]	2.01224e-09	16															positive regulation of vasculature development [GO:1904018]	1.74252e-08	36						T cell mediated cytotoxicity [GO:0001913]	0.000437758	8
				negative regulation of CD4-positive, alpha-beta T cell activation [GO:2000515]	2.01224e-09	16															positive regulation of chemotaxis [GO:0050921]	1.75222e-08	29						cellular response to interleukin-1 [GO:0071347]	0.000437758	8
				negative regulation of leukocyte differentiation [GO:1902106]	2.06549e-09	29															detection of external biotic stimulus [GO:0098581]	1.85795e-08	12						cell differentiation [GO:0030154]	0.000441909	93
				wound healing [GO:0042060]	2.09165e-09	62															immunological synapse formation [GO:0001771]	1.87554e-08	10						negative regulation of cellular protein metabolic process [GO:0032269]	0.000444127	35
				T cell differentiation in thymus [GO:0033077]	2.22476e-09	27															negative T cell selection [GO:0043383]	1.87554e-08	10						negative regulation of inflammatory response [GO:0050728]	0.000451294	11
				MyD88-dependent toll-like receptor signaling pathway [GO:0002755]	2.38129e-09	13															negative regulation of interleukin-6 production [GO:0032715]	2.03455e-08	17						interleukin-1 secretion [GO:0050701]	0.000451721	7
				regulation of cell adhesion mediated by integrin [GO:0033628]	2.38421e-09	18															regulation of angiogenesis [GO:0045765]	2.11431e-08	46						positive regulation of chemokine biosynthetic process [GO:0045080]	0.000452265	4
				regulation of natural killer cell activation [GO:0032814]	2.7704e-09	19															negative regulation of B cell activation [GO:0050869]	2.18599e-08	14						ion homeostasis [GO:0050801]	0.000457116	29
				regulation of T cell migration [GO:2000404]	2.7704e-09	19															regulation of macromolecule metabolic process [GO:0060255]	2.19203e-08	404						negative regulation of cellular process [GO:0048523]	0.000458512	103
				homeostatic process [GO:0042592]	3.28762e-09	212															regulation of tolerance induction [GO:0002643]	2.1937e-08	11						vitamin biosynthetic process [GO:0009110]	0.000462689	5
				negative regulation of hemopoiesis [GO:1903707]	3.41812e-09	37															regulation of dendritic cell antigen processing and presentation [GO:0002604]	2.25711e-08	8						heat generation [GO:0031649]	0.000462689	5
				inflammatory response to antigenic stimulus [GO:0002437]	3.68081e-09	22															apoptotic signaling pathway [GO:0097190]	2.26887e-08	72						Fc receptor signaling pathway [GO:0038093]	0.000462689	5
				localization [GO:0051179]	3.95167e-09	550															receptor signaling pathway via STAT [GO:0097696]	2.27133e-08	34						interleukin-2 biosynthetic process [GO:0042094]	0.000462689	5
				regulation of macromolecule metabolic process [GO:0060255]	4.08533e-09	516															angiogenesis [GO:0001525]	2.31309e-08	64						positive regulation of T-helper cell differentiation [GO:0045624]	0.000462689	5
				positive regulation of secretion by cell [GO:1903532]	4.34681e-09	74															regulation of antigen receptor-mediated signaling pathway [GO:0050854]	2.49208e-08	18						positive regulation of alpha-beta T cell proliferation [GO:0046641]	0.000462689	5
				positive regulation of chemotaxis [GO:0050921]	5.20222e-09	34															lymphocyte homeostasis [GO:0002260]	2.75899e-08	19						regulation of membrane protein ectodomain proteolysis [GO:0051043]	0.000462689	5
				response to wounding [GO:0009611]	5.53895e-09	77															positive regulation of JNK cascade [GO:0046330]	2.8795e-08	29						myeloid cell apoptotic process [GO:0033028]	0.00049201	6
				regulation of viral life cycle [GO:1903900]	6.3918e-09	35															cytokine production involved in inflammatory response [GO:0002534]	2.96818e-08	16						type 2 immune response [GO:0042092]	0.00049201	6
				positive regulation of interleukin-10 production [GO:0032733]	6.55882e-09	16															regulation of protein modification process [GO:0031399]	3.01748e-08	163						monocyte chemotaxis [GO:0002548]	0.000498636	7
				regulation of protein localization [GO:0032880]	6.92284e-09	131															positive regulation of stress-activated MAPK cascade [GO:0032874]	3.339e-08	32						positive regulation of nitrogen compound metabolic process [GO:0051173]	0.000588362	74
				immunoglobulin mediated immune response [GO:0016064]	6.97896e-09	49															positive regulation of secretion [GO:0051047]	3.41682e-08	65						regulation of NIK/NF-kappaB signaling [GO:1901222]	0.000597772	9
				regulation of T-helper 1 cell differentiation [GO:0045625]	7.28075e-09	10															positive regulation of endopeptidase activity [GO:0010950]	3.44497e-08	30						phosphate-containing compound metabolic process [GO:0006796]	0.000631621	71
				inflammatory response to wounding [GO:0090594]	7.28075e-09	10															positive regulation of defense response to virus by host [GO:0002230]	3.77967e-08	13						neutrophil apoptotic process [GO:0001781]	0.000648028	4
				positive regulation of interleukin-4 production [GO:0032753]	7.28246e-09	14															regulation of cysteine-type endopeptidase activity involved in apoptotic process [GO:0043281]	3.79738e-08	36						negative regulation of humoral immune response [GO:0002921]	0.000648028	4
				regulation of interleukin-6 biosynthetic process [GO:0045408]	7.28246e-09	14															positive regulation of type I interferon production [GO:0032481]	3.9378e-08	17						regulation of humoral immune response mediated by circulating immunoglobulin [GO:0002923]	0.000648028	4
				positive regulation of defense response to virus by host [GO:0002230]	7.36326e-09	15															receptor signaling pathway via JAK-STAT [GO:0007259]	4.23387e-08	33						regulation of hormone biosynthetic process [GO:0046885]	0.000662279	6
				positive regulation of cysteine-type endopeptidase activity [GO:2001056]	7.66542e-09	33															myeloid dendritic cell differentiation [GO:0043011]	4.4686e-08	11						regulation of glial cell proliferation [GO:0060251]	0.000662279	6
				cellular developmental process [GO:0048869]	8.63435e-09	417															regulation of peptidyl-tyrosine phosphorylation [GO:0050730]	4.47248e-08	42						regulation of cell differentiation [GO:0045595]	0.000691901	51
				regulation of activated T cell proliferation [GO:0046006]	8.65291e-09	17															cellular developmental process [GO:0048869]	4.51118e-08	326						response to interferon-beta [GO:0035456]	0.000698187	7
				positive regulation of lymphocyte migration [GO:2000403]	8.65291e-09	17															neutrophil activation involved in immune response [GO:0002283]	4.5258e-08	10						T cell apoptotic process [GO:0070231]	0.000698187	7
				antigen receptor-mediated signaling pathway [GO:0050851]	9.22529e-09	53															T-helper cell lineage commitment [GO:0002295]	4.5258e-08	10						eosinophil migration [GO:0072677]	0.000700781	5
				cell-cell adhesion mediated by integrin [GO:0033631]	9.38657e-09	11															cellular divalent inorganic cation homeostasis [GO:0072503]	5.29911e-08	63						maintenance of location [GO:0051235]	0.000737168	16
				positive regulation of interleukin-6 biosynthetic process [GO:0045410]	9.38657e-09	11															interferon-beta production [GO:0032608]	5.42005e-08	17						regulation of interleukin-1 beta secretion [GO:0050706]	0.000759669	6
				regulation of T cell apoptotic process [GO:0070232]	9.82212e-09	18															extrinsic apoptotic signaling pathway [GO:0097191]	5.60073e-08	38						phosphorus metabolic process [GO:0006793]	0.00078348	71
				regulation of leukocyte degranulation [GO:0043300]	1.00844e-08	19															regulation of ERK1 and ERK2 cascade [GO:0070372]	5.64481e-08	45						regulation of transferase activity [GO:0051338]	0.000809905	31
				intrinsic apoptotic signaling pathway in response to DNA damage [GO:0008630]	1.00922e-08	30															negative regulation of T cell differentiation [GO:0045581]	6.01e-08	16						regulation of cytosolic calcium ion concentration [GO:0051480]	0.000823938	18
				regulation of viral genome replication [GO:0045069]	1.11361e-08	27															negative regulation of adaptive immune response based on somatic recombination of immune receptors built from immunoglobulin superfamily domains [GO:0002823]	6.02268e-08	15						positive regulation of vascular endothelial growth factor production [GO:0010575]	0.000854416	5
				positive regulation of T cell migration [GO:2000406]	1.11514e-08	16															regulation of cell adhesion mediated by integrin [GO:0033628]	6.02268e-08	15						positive regulation of mononuclear cell migration [GO:0071677]	0.000854416	5
				extrinsic apoptotic signaling pathway [GO:0097191]	1.22705e-08	46															positive regulation of interleukin-4 production [GO:0032753]	6.04716e-08	12						regulation of myoblast fusion [GO:1901739]	0.000854416	5
				protein metabolic process [GO:0019538]	1.27607e-08	501															response to interferon-alpha [GO:0035455]	6.04716e-08	12						regulation of cytokine-mediated signaling pathway [GO:0001959]	0.000855625	9
				cellular divalent inorganic cation homeostasis [GO:0072503]	1.33282e-08	78															regulation of interleukin-6 biosynthetic process [GO:0045408]	6.04716e-08	12						regulation of T cell receptor signaling pathway [GO:0050856]	0.00086623	6
				interferon-alpha production [GO:0032607]	1.33358e-08	15															interferon-alpha production [GO:0032607]	6.11649e-08	13						B cell activation [GO:0042113]	0.000870982	18
				regulation of interleukin-17 production [GO:0032660]	1.33358e-08	15															cellular calcium ion homeostasis [GO:0006874]	7.00687e-08	61						regulation of cellular process [GO:0050794]	0.000891071	198
				positive regulation of CD4-positive, alpha-beta T cell differentiation [GO:0043372]	1.33358e-08	15															response to peptidoglycan [GO:0032494]	7.96187e-08	9						regulation of cellular metabolic process [GO:0031323]	0.000891733	115
				detection of biotic stimulus [GO:0009595]	1.41104e-08	14															regulation of inflammatory response to antigenic stimulus [GO:0002861]	8.09499e-08	14						positive regulation of heat generation [GO:0031652]	0.000891937	4
				interleukin-6 biosynthetic process [GO:0042226]	1.41104e-08	14															response to tumor necrosis factor [GO:0034612]	8.58612e-08	30						gamma-delta T cell differentiation [GO:0042492]	0.000891937	4
				positive regulation of cell differentiation [GO:0045597]	1.68317e-08	135															regulation of cytokine production involved in inflammatory response [GO:1900015]	8.78054e-08	15						positive regulation of interleukin-2 biosynthetic process [GO:0045086]	0.000891937	4
				movement of cell or subcellular component [GO:0006928]	1.83196e-08	226															regulation of protein localization [GO:0032880]	9.05444e-08	105						lymphocyte aggregation [GO:0071593]	0.000913084	3
				divalent inorganic cation homeostasis [GO:0072507]	1.91979e-08	80															regulation of type 2 immune response [GO:0002828]	9.87694e-08	13						regulation of thymocyte migration [GO:2000410]	0.000913084	3
				regulation of cell differentiation [GO:0045595]	1.92744e-08	208															lymph node development [GO:0048535]	9.87694e-08	13						positive regulation of reactive oxygen species biosynthetic process [GO:1903428]	0.000937379	7
				regulation of tolerance induction [GO:0002643]	1.9724e-08	12															CD4-positive, alpha-beta T cell lineage commitment [GO:0043373]	1.00569e-07	10						regulation of protein kinase activity [GO:0045859]	0.000938966	27
				negative regulation of T cell mediated immunity [GO:0002710]	1.9724e-08	12															interleukin-6 biosynthetic process [GO:0042226]	1.03828e-07	12						regulation of I-kappaB kinase/NF-kappaB signaling [GO:0043122]	0.000960423	11
				negative regulation of interleukin-12 production [GO:0032695]	1.9724e-08	12															negative regulation of secretion [GO:0051048]	1.16701e-07	40						osteoclast differentiation [GO:0030316]	0.000965158	9
				positive regulation of B cell mediated immunity [GO:0002714]	2.22915e-08	19															regulation of humoral immune response [GO:0002920]	1.21656e-07	14						regulation of B cell activation [GO:0050864]	0.000972363	14
				positive regulation of immunoglobulin mediated immune response [GO:0002891]	2.22915e-08	19															homeostatic process [GO:0042592]	1.21953e-07	158						negative regulation of alpha-beta T cell activation [GO:0046636]	0.000973573	6
				positive regulation of secretion [GO:0051047]	2.25176e-08	78															negative regulation of NF-kappaB transcription factor activity [GO:0032088]	1.24344e-07	20						regulation of cytokine production involved in inflammatory response [GO:1900015]	0.000973573	6
				cytokine production involved in inflammatory response [GO:0002534]	2.30881e-08	18															regulation of myeloid leukocyte differentiation [GO:0002761]	1.33522e-07	26						positive regulation of peptide secretion [GO:0002793]	0.000987014	16
				positive regulation of B cell proliferation [GO:0030890]	2.30881e-08	18															negative regulation of lymphocyte differentiation [GO:0045620]	1.34287e-07	17						negative regulation of mononuclear cell proliferation [GO:0032945]	0.001003	8
				negative regulation of secretion [GO:0051048]	2.36073e-08	48															divalent inorganic cation homeostasis [GO:0072507]	1.35249e-07	64						negative regulation of lymphocyte proliferation [GO:0050672]	0.001003	8
				response to tumor necrosis factor [GO:0034612]	2.44018e-08	39															vasculature development [GO:0001944]	1.41675e-07	81						antigen processing and presentation of exogenous peptide antigen [GO:0002478]	0.001005	5
				regulation of vesicle-mediated transport [GO:0060627]	2.5344e-08	83															cellular response to lipid [GO:0071396]	1.53882e-07	65						negative regulation of antigen receptor-mediated signaling pathway [GO:0050858]	0.001005	5
				detection of external biotic stimulus [GO:0098581]	2.58085e-08	13															regulation of cytosolic calcium ion concentration [GO:0051480]	1.56995e-07	52						positive regulation of chemokine production [GO:0032722]	0.001023	7
				CD8-positive, alpha-beta T cell activation [GO:0036037]	2.64798e-08	14															positive regulation of alpha-beta T cell proliferation [GO:0046641]	1.59099e-07	11						regulation of macromolecule metabolic process [GO:0060255]	0.001034	116
				thymic T cell selection [GO:0045061]	2.64798e-08	14															positive regulation of proteolysis [GO:0045862]	1.63793e-07	47						negative regulation of secretion [GO:0051048]	0.00104	14
				response to peptidoglycan [GO:0032494]	2.73847e-08	10															positive regulation of interleukin-8 production [GO:0032757]	1.78561e-07	15						regulation of receptor signaling pathway via JAK-STAT [GO:0046425]	0.00105	11
				positive regulation of myeloid cell differentiation [GO:0045639]	2.95573e-08	27															type I interferon signaling pathway [GO:0060337]	1.79068e-07	14						regulation of oxidoreductase activity [GO:0051341]	0.001078	8
				regulation of NIK/NF-kappaB signaling [GO:1901222]	2.95573e-08	27															positive regulation of lymphocyte migration [GO:2000403]	1.79068e-07	14						macrophage chemotaxis [GO:0048246]	0.001094	6
				positive regulation of peptidyl-tyrosine phosphorylation [GO:0050731]	3.12656e-08	41															positive regulation of myeloid leukocyte differentiation [GO:0002763]	1.81839e-07	18						regulation of T cell apoptotic process [GO:0070232]	0.001094	6
				cell differentiation [GO:0030154]	3.12765e-08	396															viral genome replication [GO:0019079]	1.92551e-07	24						negative regulation of catalytic activity [GO:0043086]	0.001134	29
				organonitrogen compound metabolic process [GO:1901564]	3.15866e-08	553															B cell activation involved in immune response [GO:0002312]	1.96625e-07	20						leukocyte homeostasis [GO:0001776]	0.001164	8
				regulation of interferon-beta production [GO:0032648]	3.21411e-08	19															NLRP3 inflammasome complex assembly [GO:0044546]	2.02172e-07	9						B cell proliferation [GO:0042100]	0.001165	9
				cellular metal ion homeostasis [GO:0006875]	3.22028e-08	86															negative thymic T cell selection [GO:0045060]	2.02172e-07	9						positive regulation of T cell chemotaxis [GO:0010820]	0.001173	4
				regulation of cytosolic calcium ion concentration [GO:0051480]	3.28646e-08	64															cellular response to type I interferon [GO:0071357]	2.06982e-07	10						chemokine biosynthetic process [GO:0042033]	0.001173	4
				integrin-mediated signaling pathway [GO:0007229]	3.51669e-08	25															calcium ion homeostasis [GO:0055074]	2.27802e-07	61						negative thymic T cell selection [GO:0045060]	0.001173	4
				phosphate-containing compound metabolic process [GO:0006796]	4.5848e-08	281															regulation of interleukin-17 production [GO:0032660]	2.36514e-07	13						regulation of chemokine biosynthetic process [GO:0045073]	0.001173	4
				negative regulation of cytokine secretion [GO:0050710]	4.61122e-08	21															interleukin-6 secretion [GO:0072604]	2.49472e-07	15						CD8-positive, alpha-beta T cell activation [GO:0036037]	0.001186	5
				regulation of T cell mediated cytotoxicity [GO:0001914]	4.67108e-08	19															phosphate-containing compound metabolic process [GO:0006796]	2.50686e-07	232						thymic T cell selection [GO:0045061]	0.001186	5
				phosphorus metabolic process [GO:0006793]	4.7344e-08	281															vesicle-mediated transport [GO:0016192]	2.57616e-07	138						negative regulation of alpha-beta T cell differentiation [GO:0046639]	0.001186	5
				cellular calcium ion homeostasis [GO:0006874]	4.77185e-08	74															cellular response to tumor necrosis factor [GO:0071356]	2.59125e-07	27						immunoglobulin secretion [GO:0048305]	0.001186	5
				regulation of interferon-alpha production [GO:0032647]	4.79797e-08	14															regulation of interferon-alpha production [GO:0032647]	2.8108e-07	12						leukocyte tethering or rolling [GO:0050901]	0.001186	5
				response to interferon-alpha [GO:0035455]	5.08556e-08	13															stress-activated MAPK cascade [GO:0051403]	2.8708e-07	39						neuroinflammatory response [GO:0150076]	0.00122	7
				tumor necrosis factor biosynthetic process [GO:0042533]	5.08556e-08	13															phosphorus metabolic process [GO:0006793]	2.90487e-07	233						positive regulation of secretion [GO:0051047]	0.001229	21
				regulation of tumor necrosis factor biosynthetic process [GO:0042534]	5.08556e-08	13															cellular metal ion homeostasis [GO:0006875]	2.96802e-07	68						regulation of chemokine production [GO:0032642]	0.001238	8
				mast cell degranulation [GO:0043303]	5.09755e-08	18															dendritic cell antigen processing and presentation [GO:0002468]	3.28767e-07	8						homeostasis of number of cells [GO:0048872]	0.001239	14
				tube morphogenesis [GO:0035239]	6.1429e-08	115															positive regulation of T cell migration [GO:2000406]	3.57512e-07	13						regulation of receptor signaling pathway via STAT [GO:1904892]	0.001335	11
				positive regulation of multi-organism process [GO:0043902]	6.64593e-08	37															T cell cytokine production [GO:0002369]	3.74365e-07	14						negative regulation of leukocyte proliferation [GO:0070664]	0.00134	8
				positive regulation of interleukin-2 production [GO:0032743]	6.66502e-08	15															acute-phase response [GO:0006953]	3.74365e-07	14						cytokine production involved in inflammatory response [GO:0002534]	0.001379	6
				regulation of acute inflammatory response [GO:0002673]	6.6717e-08	19															syncytium formation by plasma membrane fusion [GO:0000768]	3.90337e-07	18						positive regulation of stress-activated MAPK cascade [GO:0032874]	0.001401	11
				negative regulation of lymphocyte differentiation [GO:0045620]	6.6717e-08	19															cell-cell fusion [GO:0140253]	3.90337e-07	18						positive regulation of stress-activated protein kinase signaling cascade [GO:0070304]	0.001475	11
				CD4-positive, alpha-beta T cell lineage commitment [GO:0043373]	6.7062e-08	11															alpha-beta T cell lineage commitment [GO:0002363]	4.03572e-07	10						negative regulation of cell communication [GO:0010648]	0.001475	39
				regulation of CD8-positive, alpha-beta T cell activation [GO:2001185]	6.7062e-08	11															negative regulation of B cell proliferation [GO:0030889]	4.03572e-07	10						positive regulation of JNK cascade [GO:0046330]	0.001513	10
				regulation of cell-cell adhesion mediated by integrin [GO:0033632]	7.41796e-08	9															positive regulation of cysteine-type endopeptidase activity [GO:2001056]	4.1363e-07	26						antigen processing and presentation of exogenous peptide antigen via MHC class II [GO:0019886]	0.001529	4
				mast cell activation involved in immune response [GO:0002279]	7.488e-08	18															positive regulation of peptidyl-tyrosine phosphorylation [GO:0050731]	4.34888e-07	33						regulation of heat generation [GO:0031650]	0.001529	4
				mast cell mediated immunity [GO:0002448]	7.488e-08	18															activation of cysteine-type endopeptidase activity involved in apoptotic process [GO:0006919]	4.42856e-07	19						negative T cell selection [GO:0043383]	0.001529	4
				calcium ion homeostasis [GO:0055074]	7.66529e-08	75															tyrosine phosphorylation of STAT protein [GO:0007260]	4.42856e-07	19						positive regulation of interleukin-6 biosynthetic process [GO:0045410]	0.001529	4
				interleukin-17 production [GO:0032620]	7.6904e-08	16															positive regulation of interleukin-6 biosynthetic process [GO:0045410]	4.60852e-07	9						positive regulation of membrane protein ectodomain proteolysis [GO:0051044]	0.001529	4
				response to type I interferon [GO:0034340]	7.90053e-08	17															positive regulation of immunoglobulin production [GO:0002639]	4.72958e-07	15						negative regulation of lymphocyte mediated immunity [GO:0002707]	0.00154	6
				immunological synapse formation [GO:0001771]	8.4705e-08	10															negative regulation of leukocyte mediated cytotoxicity [GO:0001911]	4.79022e-07	11						activated T cell proliferation [GO:0050798]	0.00154	6
				negative regulation of NF-kappaB transcription factor activity [GO:0032088]	8.56535e-08	23															eosinophil migration [GO:0072677]	4.79022e-07	11						negative regulation of signaling [GO:0023057]	0.001549	39
				negative regulation of interleukin-10 production [GO:0032693]	9.22163e-08	12															osteoclast differentiation [GO:0030316]	5.0908e-07	23						positive regulation of catalytic activity [GO:0043085]	0.001549	39
				positive regulation of reactive oxygen species metabolic process [GO:2000379]	9.37305e-08	19															regulation of mast cell degranulation [GO:0043304]	5.25999e-07	13						regulation of response to cytokine stimulus [GO:0060759]	0.001564	9
				regulation of anatomical structure morphogenesis [GO:0022603]	9.81663e-08	130															establishment of localization [GO:0051234]	5.99876e-07	340						interleukin-2 production [GO:0032623]	0.001589	7
				metal ion homeostasis [GO:0055065]	1.06986e-07	93															metal ion homeostasis [GO:0055065]	6.09708e-07	73						interleukin-8 production [GO:0032637]	0.001589	7
				anatomical structure formation involved in morphogenesis [GO:0048646]	1.07114e-07	140															transport [GO:0006810]	6.15859e-07	332						positive regulation of macromolecule metabolic process [GO:0010604]	0.00162	75
				regulation of mast cell activation [GO:0033003]	1.08163e-07	18															positive regulation of T cell mediated immunity [GO:0002711]	6.28738e-07	18						defense response to bacterium [GO:0042742]	0.001621	18
				positive regulation of leukocyte apoptotic process [GO:2000108]	1.08164e-07	15															syncytium formation [GO:0006949]	6.28738e-07	18						amyloid-beta clearance [GO:0097242]	0.001622	5
				positive regulation of myeloid leukocyte mediated immunity [GO:0002888]	1.18072e-07	17															regulation of NIK/NF-kappaB signaling [GO:1901222]	6.61347e-07	22						positive regulation of gamma-delta T cell differentiation [GO:0045588]	0.001635	3
				viral genome replication [GO:0019079]	1.20319e-07	28															acute inflammatory response to antigenic stimulus [GO:0002438]	6.88377e-07	12						positive regulation of gamma-delta T cell activation [GO:0046645]	0.001635	3
				cellular cation homeostasis [GO:0030003]	1.42309e-07	90															positive regulation of CD4-positive, alpha-beta T cell differentiation [GO:0043372]	6.88377e-07	12						cellular response to interleukin-18 [GO:0071351]	0.001635	3
				regulation of neutrophil chemotaxis [GO:0090022]	1.44025e-07	14															positive regulation of dendritic cell antigen processing and presentation [GO:0002606]	7.32559e-07	6						regulation of T cell extravasation [GO:2000407]	0.001635	3
				positive regulation of stress-activated protein kinase signaling cascade [GO:0070304]	1.62935e-07	36															regulation of mast cell activation involved in immune response [GO:0033006]	7.69221e-07	13						cellular response to interferon-beta [GO:0035458]	0.001705	6
				response to chemical [GO:0042221]	1.72893e-07	480															positive regulation of CD4-positive, alpha-beta T cell activation [GO:2000516]	7.69221e-07	13						positive regulation of nitric oxide biosynthetic process [GO:0045429]	0.001705	6
				antigen processing and presentation of exogenous peptide antigen via MHC class I [GO:0042590]	1.72913e-07	8															tumor necrosis factor biosynthetic process [GO:0042533]	7.93202e-07	11						regulation of interleukin-1 secretion [GO:0050704]	0.001705	6
				positive regulation of activated T cell proliferation [GO:0042104]	1.74194e-07	13															regulation of tumor necrosis factor biosynthetic process [GO:0042534]	7.93202e-07	11						positive regulation of nitric oxide metabolic process [GO:1904407]	0.001705	6
				regulation of inflammatory response to antigenic stimulus [GO:0002861]	1.74254e-07	15															cellular response to oxygen-containing compound [GO:1901701]	8.40687e-07	104						negative regulation of proteolysis [GO:0045861]	0.001721	17
				negative regulation of toll-like receptor signaling pathway [GO:0034122]	1.74254e-07	15															regulation of cell differentiation [GO:0045595]	8.42858e-07	160						neurotransmitter metabolic process [GO:0042133]	0.001732	10
				cellular ion homeostasis [GO:0006873]	1.89022e-07	91															response to wounding [GO:0009611]	8.75125e-07	59						cellular developmental process [GO:0048869]	0.001743	94
				tyrosine phosphorylation of STAT protein [GO:0007260]	2.0052e-07	22															positive regulation of cell differentiation [GO:0045597]	8.7674e-07	104						positive regulation of gliogenesis [GO:0014015]	0.00175	8
				vesicle-mediated transport [GO:0016192]	2.04631e-07	171															regulation of T-helper 1 cell differentiation [GO:0045625]	8.85013e-07	8						movement of cell or subcellular component [GO:0006928]	0.001785	54
				cellular response to tumor necrosis factor [GO:0071356]	2.11481e-07	35															T-helper 17 cell lineage commitment [GO:0072540]	8.85013e-07	8						regulation of metabolic process [GO:0019222]	0.001825	122
				cellular response to oxygen-containing compound [GO:1901701]	2.23654e-07	140															stress-activated protein kinase signaling cascade [GO:0031098]	8.85521e-07	41						regulation of lipid metabolic process [GO:0019216]	0.001856	16
				negative T cell selection [GO:0043383]	2.2842e-07	10															germinal center formation [GO:0002467]	9.60596e-07	9						myoblast fusion [GO:0007520]	0.001891	6
				positive regulation of JNK cascade [GO:0046330]	2.32764e-07	32															Fc-gamma receptor signaling pathway [GO:0038094]	9.60596e-07	9						neutrophil activation involved in immune response [GO:0002283]	0.001917	4
				regulation of interleukin-4 production [GO:0032673]	2.39586e-07	14															regulation of tyrosine phosphorylation of STAT protein [GO:0042509]	9.90235e-07	18						regulation of complement activation [GO:0030449]	0.001917	4
				system development [GO:0048731]	2.51158e-07	433															macrophage chemotaxis [GO:0048246]	1.01568e-06	14						regulation of isotype switching to IgG isotypes [GO:0048302]	0.001917	4
				positive regulation of cysteine-type endopeptidase activity involved in apoptotic process [GO:0043280]	2.72933e-07	28															calcium-mediated signaling [GO:0019722]	1.01592e-06	35						chemokine metabolic process [GO:0050755]	0.001917	4
				regulation of antigen processing and presentation of peptide antigen [GO:0002583]	2.75465e-07	7															reactive oxygen species biosynthetic process [GO:1903409]	1.03147e-06	24						positive regulation of leukocyte adhesion to vascular endothelial cell [GO:1904996]	0.001917	4
				myeloid cell homeostasis [GO:0002262]	3.01834e-07	36															regulation of interleukin-4 production [GO:0032673]	1.0351e-06	12						organonitrogen compound metabolic process [GO:1901564]	0.00194	124
				alpha-beta T cell lineage commitment [GO:0002363]	3.35376e-07	11															regulation of neutrophil chemotaxis [GO:0090022]	1.0351e-06	12						cellular response to lipid [GO:0071396]	0.001982	21
				negative regulation of B cell proliferation [GO:0030889]	3.35376e-07	11															negative regulation of CD4-positive, alpha-beta T cell activation [GO:2000515]	1.0351e-06	12						temperature homeostasis [GO:0001659]	0.001983	11
				negative regulation of secretion by cell [GO:1903531]	3.37998e-07	42															cellular cation homeostasis [GO:0030003]	1.05828e-06	71						negative regulation of T cell proliferation [GO:0042130]	0.002014	7
				regulation of tyrosine phosphorylation of STAT protein [GO:0042509]	3.57837e-07	21															wound healing [GO:0042060]	1.07375e-06	47						chemical homeostasis [GO:0048878]	0.002092	34
				syncytium formation by plasma membrane fusion [GO:0000768]	3.61486e-07	20															cellular ion homeostasis [GO:0006873]	1.12891e-06	72						transport [GO:0006810]	0.00216	97
				cell-cell fusion [GO:0140253]	3.61486e-07	20															lysosome localization [GO:0032418]	1.23335e-06	18						antigen processing and presentation of exogenous antigen [GO:0019884]	0.002168	5
				natural killer cell differentiation [GO:0001779]	3.90543e-07	14															developmental process [GO:0032502]	1.23535e-06	425						positive regulation of interleukin-1 beta secretion [GO:0050718]	0.002168	5
				negative regulation of interferon-gamma production [GO:0032689]	3.90543e-07	14															positive regulation of macrophage migration [GO:1905523]	1.25999e-06	11						negative regulation of CD4-positive, alpha-beta T cell activation [GO:2000515]	0.002168	5
				positive regulation of interferon-beta production [GO:0032728]	3.90543e-07	14															antigen processing and presentation of exogenous peptide antigen via MHC class I [GO:0042590]	1.26128e-06	7						positive regulation of protein transport [GO:0051222]	0.002209	18
				positive regulation of neutrophil migration [GO:1902624]	3.90543e-07	14															negative regulation of natural killer cell mediated immunity [GO:0002716]	1.28932e-06	10						positive regulation of secretion by cell [GO:1903532]	0.002281	19
				interleukin-6 secretion [GO:0072604]	4.063e-07	16															positive regulation of inflammatory response to antigenic stimulus [GO:0002863]	1.28932e-06	10						negative regulation of interleukin-6 production [GO:0032715]	0.002323	6
				regulation of cytokine production involved in inflammatory response [GO:1900015]	4.063e-07	16															CD4-positive or CD8-positive, alpha-beta T cell lineage commitment [GO:0043369]	1.28932e-06	10						regulation of alcohol biosynthetic process [GO:1902930]	0.002323	6
				B cell homeostasis [GO:0001782]	4.18848e-07	15															cellular extravasation [GO:0045123]	1.39364e-06	17						release of sequestered calcium ion into cytosol [GO:0051209]	0.002324	9
				positive regulation of acute inflammatory response [GO:0002675]	4.18848e-07	15															regulation of vesicle-mediated transport [GO:0060627]	1.43997e-06	64						establishment of localization [GO:0051234]	0.002352	99
				cytoplasmic pattern recognition receptor signaling pathway [GO:0002753]	4.18848e-07	15															regulation of interferon-beta production [GO:0032648]	1.51447e-06	15						lysosome localization [GO:0032418]	0.002369	7
				positive regulation of stress-activated MAPK cascade [GO:0032874]	4.57929e-07	35															T-helper 17 type immune response [GO:0072538]	1.53234e-06	12						regulation of hypersensitivity [GO:0002883]	0.002399	4
				regulation of myeloid leukocyte differentiation [GO:0002761]	4.69127e-07	29															interleukin-4 production [GO:0032633]	1.54136e-06	13						T-helper 2 cell differentiation [GO:0045064]	0.002399	4
				neutrophil activation involved in immune response [GO:0002283]	5.48329e-07	10															immunoglobulin production [GO:0002377]	1.64921e-06	37						isotype switching to IgG isotypes [GO:0048291]	0.002399	4
				T-helper cell lineage commitment [GO:0002295]	5.48329e-07	10															superoxide metabolic process [GO:0006801]	1.76505e-06	17						positive regulation of lymphocyte chemotaxis [GO:0140131]	0.002399	4
				toll-like receptor 2 signaling pathway [GO:0034134]	5.48329e-07	10															regulation of hypersensitivity [GO:0002883]	1.86463e-06	9						positive regulation of cell killing [GO:0031343]	0.002434	8
				positive regulation of tumor necrosis factor biosynthetic process [GO:0042535]	5.48329e-07	10															positive regulation of tumor necrosis factor biosynthetic process [GO:0042535]	1.86463e-06	9						positive regulation of oxidoreductase activity [GO:0051353]	0.002561	6
				cation homeostasis [GO:0055080]	6.30175e-07	97															detection of other organism [GO:0098543]	1.86463e-06	9						regulation of gliogenesis [GO:0014013]	0.002564	10
				eosinophil migration [GO:0072677]	6.32087e-07	12															positive regulation of myeloid leukocyte mediated immunity [GO:0002888]	1.87268e-06	14						regulation of steroid biosynthetic process [GO:0050810]	0.002564	7
				positive regulation of macrophage migration [GO:1905523]	6.32087e-07	12															positive regulation of B cell proliferation [GO:0030890]	1.87268e-06	14						negative regulation of sequestering of calcium ion [GO:0051283]	0.00258	9
				syncytium formation [GO:0006949]	6.32758e-07	20															positive regulation of cysteine-type endopeptidase activity involved in apoptotic process [GO:0043280]	1.91321e-06	23						lymphocyte apoptotic process [GO:0070227]	0.002597	8
				interleukin-4 production [GO:0032633]	6.34653e-07	15															mature B cell differentiation [GO:0002335]	1.96562e-06	11						wound healing [GO:0042060]	0.002616	16
				regulation of T-helper cell differentiation [GO:0045622]	6.34653e-07	15															positive regulation of interleukin-2 biosynthetic process [GO:0045086]	2.07454e-06	8						T cell activation via T cell receptor contact with antigen bound to MHC molecule on antigen presenting cell [GO:0002291]	0.002627	3
				type I interferon signaling pathway [GO:0060337]	6.34653e-07	15															regulation of NLRP3 inflammasome complex assembly [GO:1900225]	2.07454e-06	8						hematopoietic stem cell migration [GO:0035701]	0.002627	3
				cellular response to type I interferon [GO:0071357]	6.34653e-07	15															interferon-gamma-mediated signaling pathway [GO:0060333]	2.18288e-06	10						osteoclast fusion [GO:0072675]	0.002627	3
				positive regulation of inflammatory response to antigenic stimulus [GO:0002863]	6.65867e-07	11															cellular chemical homeostasis [GO:0055082]	2.34586e-06	78						thymocyte migration [GO:0072679]	0.002627	3
				myeloid dendritic cell differentiation [GO:0043011]	6.65867e-07	11															cation homeostasis [GO:0055080]	2.84161e-06	76						calcium ion transport [GO:0006816]	0.002692	18
				negative regulation of programmed cell death [GO:0043069]	6.82758e-07	115															nitric oxide biosynthetic process [GO:0006809]	2.90577e-06	18						positive regulation of NIK/NF-kappaB signaling [GO:1901224]	0.002751	7
				regulation of biological quality [GO:0065008]	6.88056e-07	377															negative regulation of cell killing [GO:0031342]	3.04388e-06	11						immunoglobulin production [GO:0002377]	0.00281	13
				stress-activated protein kinase signaling cascade [GO:0031098]	7.02068e-07	49															inorganic ion homeostasis [GO:0098771]	3.11075e-06	77						multicellular organismal homeostasis [GO:0048871]	0.002828	18
				B cell activation involved in immune response [GO:0002312]	7.06681e-07	22															positive regulation of neutrophil migration [GO:1902624]	3.26277e-06	12						positive regulation of interleukin-2 production [GO:0032743]	0.002829	5
				tissue remodeling [GO:0048771]	7.18379e-07	37															negative regulation of transport [GO:0051051]	3.33995e-06	60						positive regulation of leukocyte apoptotic process [GO:2000108]	0.002829	5
				positive regulation of receptor signaling pathway via STAT [GO:1904894]	7.25455e-07	26															necrotic cell death [GO:0070265]	3.40115e-06	15						regulation of sequestering of calcium ion [GO:0051282]	0.002859	9
				maintenance of location [GO:0051235]	7.30423e-07	52															hypersensitivity [GO:0002524]	3.45198e-06	9						hypersensitivity [GO:0002524]	0.002949	4
				dendritic cell antigen processing and presentation [GO:0002468]	7.43465e-07	8															positive regulation of humoral immune response [GO:0002922]	3.45198e-06	9						defense response to Gram-positive bacterium [GO:0050830]	0.003027	9
				T cell tolerance induction [GO:0002517]	7.48685e-07	9															positive regulation of B cell differentiation [GO:0045579]	3.45198e-06	9						glial cell proliferation [GO:0014009]	0.003101	6
				positive regulation of interleukin-2 biosynthetic process [GO:0045086]	7.48685e-07	9															interleukin-18 production [GO:0032621]	3.81497e-06	7						regulation of lymphocyte apoptotic process [GO:0070228]	0.003216	7
				positive regulation of tyrosine phosphorylation of STAT protein [GO:0042531]	7.99804e-07	18															interleukin-17 production [GO:0032620]	4.13715e-06	13						response to tumor necrosis factor [GO:0034612]	0.003223	10
				receptor signaling pathway via STAT [GO:0097696]	8.24818e-07	36															programmed necrotic cell death [GO:0097300]	4.13715e-06	13						negative regulation of hemopoiesis [GO:1903707]	0.003223	10
				inorganic ion homeostasis [GO:0098771]	8.2853e-07	98															regulation of macrophage migration [GO:1905521]	4.13715e-06	13						negative regulation of production of molecular mediator of immune response [GO:0002701]	0.003238	5
				negative regulation of T cell differentiation [GO:0045581]	8.40133e-07	16															localization of cell [GO:0051674]	4.23123e-06	92						regulation of myeloid cell apoptotic process [GO:0033032]	0.003238	5
				stress-activated MAPK cascade [GO:0051403]	8.47363e-07	45															positive regulation of tyrosine phosphorylation of STAT protein [GO:0042531]	4.38097e-06	15						positive T cell selection [GO:0043368]	0.003238	5
				osteoclast differentiation [GO:0030316]	8.7947e-07	26															T cell activation via T cell receptor contact with antigen bound to MHC molecule on antigen presenting cell [GO:0002291]	4.42562e-06	6						positive regulation of interleukin-1 secretion [GO:0050716]	0.003238	5
				negative regulation of protein secretion [GO:0050709]	9.51686e-07	31															regulation of antigen processing and presentation of peptide antigen [GO:0002583]	4.42562e-06	6						regulation of superoxide metabolic process [GO:0090322]	0.003238	5
				inflammatory cell apoptotic process [GO:0006925]	1.10008e-06	12															regulation of myeloid dendritic cell activation [GO:0030885]	4.42562e-06	6						anatomical structure morphogenesis [GO:0009653]	0.003295	64
				growth of symbiont in host [GO:0044117]	1.10008e-06	12															regulation of calcidiol 1-monooxygenase activity [GO:0060558]	4.42562e-06	6						regulation of calcium-mediated signaling [GO:0050848]	0.003314	8
				response to lipoprotein particle [GO:0055094]	1.10008e-06	12															nitric oxide metabolic process [GO:0046209]	5.30414e-06	18						anatomical structure development [GO:0048856]	0.003346	114
				interleukin-8 secretion [GO:0072606]	1.10008e-06	12															regulation of stress-activated protein kinase signaling cascade [GO:0070302]	5.63967e-06	34						regulation of hormone metabolic process [GO:0032350]	0.003386	6
				detection of other organism [GO:0098543]	1.18141e-06	10															anatomical structure development [GO:0048856]	6.3289e-06	391						negative regulation of NF-kappaB transcription factor activity [GO:0032088]	0.003432	7
				negative regulation of molecular function [GO:0044092]	1.19145e-06	137															regulation of T cell cytokine production [GO:0002724]	6.77859e-06	11						positive regulation of establishment of protein localization [GO:1904951]	0.003534	18
				CD4-positive or CD8-positive, alpha-beta T cell lineage commitment [GO:0043369]	1.25886e-06	11															JNK cascade [GO:0007254]	6.92925e-06	31						regulation of extrinsic apoptotic signaling pathway [GO:2001236]	0.003536	10
				positive regulation of receptor signaling pathway via JAK-STAT [GO:0046427]	1.31518e-06	25															multicellular organism development [GO:0007275]	7.06632e-06	368						negative regulation of transport [GO:0051051]	0.003588	20
				acute-phase response [GO:0006953]	1.36728e-06	15															second-messenger-mediated signaling [GO:0019932]	7.1009e-06	61						regulation of antigen processing and presentation [GO:0002577]	0.003592	4
				macrophage chemotaxis [GO:0048246]	1.36728e-06	15															anatomical structure formation involved in morphogenesis [GO:0048646]	7.11025e-06	106						regulation of syncytium formation by plasma membrane fusion [GO:0060142]	0.003647	5
				calcium-mediated signaling [GO:0019722]	1.37554e-06	41															movement of cell or subcellular component [GO:0006928]	8.53777e-06	171						positive regulation of JUN kinase activity [GO:0043507]	0.003692	7
				negative regulation of peptide secretion [GO:0002792]	1.37561e-06	32															inflammatory cell apoptotic process [GO:0006925]	9.05469e-06	10						positive regulation of tyrosine phosphorylation of STAT protein [GO:0042531]	0.003711	6
				positive regulation of myeloid leukocyte differentiation [GO:0002763]	1.44816e-06	19															growth of symbiont in host [GO:0044117]	9.05469e-06	10						membrane fusion [GO:0061025]	0.003793	14
				receptor signaling pathway via JAK-STAT [GO:0007259]	1.44886e-06	35															positive regulation of mononuclear cell migration [GO:0071677]	9.05469e-06	10						exocytosis [GO:0006887]	0.00384	16
				blood coagulation [GO:0007596]	1.60694e-06	32															antigen processing and presentation of endogenous peptide antigen [GO:0002483]	9.0698e-06	12						positive regulation of interleukin-12 biosynthetic process [GO:0045084]	0.003944	3
				nitric oxide biosynthetic process [GO:0006809]	1.61453e-06	21															positive regulation of natural killer cell mediated immunity [GO:0002717]	9.0698e-06	12						regulation of inflammatory response to antigenic stimulus [GO:0002861]	0.004148	5
				T cell homeostasis [GO:0043029]	1.6885e-06	16															antigen processing and presentation of endogenous peptide antigen via MHC class I [GO:0019885]	9.0698e-06	12						negative regulation of secretion by cell [GO:1903531]	0.004258	12
				negative regulation of transport [GO:0051051]	1.72895e-06	73															positive regulation of natural killer cell mediated cytotoxicity [GO:0045954]	9.0698e-06	12						response to hormone [GO:0009725]	0.00432	23
				reactive oxygen species biosynthetic process [GO:1903409]	1.81431e-06	27															detection of molecule of bacterial origin [GO:0032490]	9.62158e-06	7						positive regulation of biosynthetic process [GO:0009891]	0.004338	50
				negative regulation of protein transport [GO:0051224]	1.84259e-06	37															regulation of tumor necrosis factor secretion [GO:1904467]	9.78587e-06	11						antigen processing and presentation of peptide antigen via MHC class II [GO:0002495]	0.004369	4
				regulation of dendritic cell antigen processing and presentation [GO:0002604]	1.86044e-06	7															positive regulation of NIK/NF-kappaB signaling [GO:1901224]	9.84024e-06	17						positive regulation of cell adhesion mediated by integrin [GO:0033630]	0.004369	4
				positive regulation of T-helper 1 cell differentiation [GO:0045627]	1.86044e-06	7															negative regulation of growth of symbiont in host [GO:0044130]	1.02969e-05	9						eosinophil chemotaxis [GO:0048245]	0.004369	4
				NLRP3 inflammasome complex assembly [GO:0044546]	1.8744e-06	9															negative regulation of natural killer cell mediated cytotoxicity [GO:0045953]	1.02969e-05	9						regulation of leukocyte adhesion to vascular endothelial cell [GO:1904994]	0.004369	4
				negative thymic T cell selection [GO:0045060]	1.8744e-06	9															reactive nitrogen species metabolic process [GO:2001057]	1.13258e-05	18						superoxide anion generation [GO:0042554]	0.004686	5
				type I interferon biosynthetic process [GO:0045351]	1.8744e-06	9															regulation of JNK cascade [GO:0046328]	1.17471e-05	29						multicellular organism development [GO:0007275]	0.004759	107
				negative regulation of cell death [GO:0060548]	2.28044e-06	123															negative regulation of cytokine secretion [GO:0050710]	1.21185e-05	16						regulation of leukocyte mediated cytotoxicity [GO:0001910]	0.004763	8
				CD4-positive, alpha-beta T cell cytokine production [GO:0035743]	2.28542e-06	11															negative regulation of secretion by cell [GO:1903531]	1.21451e-05	33						positive regulation of kinase activity [GO:0033674]	0.004796	20
				interferon-gamma-mediated signaling pathway [GO:0060333]	2.28542e-06	11															regulation of T-helper cell differentiation [GO:0045622]	1.23632e-05	12						negative regulation of innate immune response [GO:0045824]	0.004881	6
				regulation of lymphocyte chemotaxis [GO:1901623]	2.28542e-06	11															regulation of T cell mediated cytotoxicity [GO:0001914]	1.27639e-05	14						positive regulation of hydrolase activity [GO:0051345]	0.004882	24
				positive regulation of NIK/NF-kappaB signaling [GO:1901224]	2.28771e-06	20															homeostasis of number of cells [GO:0048872]	1.30359e-05	36						regulation of complement activation, lectin pathway [GO:0001868]	0.004939	2
				positive regulation of T cell mediated cytotoxicity [GO:0001916]	2.34055e-06	16															regulation of stress-activated MAPK cascade [GO:0032872]	1.33495e-05	33						negative regulation of complement activation, lectin pathway [GO:0001869]	0.004939	2
				positive regulation of B cell differentiation [GO:0045579]	2.39051e-06	10															regulation of monocyte chemotaxis [GO:0090025]	1.35978e-05	10						follicular dendritic cell activation [GO:0002266]	0.004939	2
				regulation of B cell receptor signaling pathway [GO:0050855]	2.39051e-06	10															natural killer cell differentiation [GO:0001779]	1.39135e-05	11						follicular dendritic cell differentiation [GO:0002268]	0.004939	2
				regulation of T cell tolerance induction [GO:0002664]	2.39874e-06	8															positive regulation of interferon-beta production [GO:0032728]	1.39135e-05	11						thymocyte aggregation [GO:0071594]	0.004939	2
				superoxide metabolic process [GO:0006801]	2.45428e-06	19															tumor necrosis factor secretion [GO:1990774]	1.39135e-05	11						tumor necrosis factor (ligand) superfamily member 11 production [GO:0072535]	0.004939	2
				zymogen activation [GO:0031638]	2.45428e-06	19															regulation of nitric oxide biosynthetic process [GO:0045428]	1.48338e-05	16						regulation of tumor necrosis factor (ligand) superfamily member 11 production [GO:2000307]	0.004939	2
				negative regulation of apoptotic process [GO:0043066]	2.46333e-06	111															protection from natural killer cell mediated cytotoxicity [GO:0042270]	1.59873e-05	6						positive regulation of tumor necrosis factor (ligand) superfamily member 11 production [GO:2000309]	0.004939	2
				hemostasis [GO:0007599]	2.48457e-06	32															positive regulation of apoptotic process involved in morphogenesis [GO:1902339]	1.59873e-05	6						regulation of hematopoietic stem cell migration [GO:2000471]	0.004939	2
				coagulation [GO:0050817]	2.48457e-06	32															positive regulation of apoptotic process involved in development [GO:1904747]	1.59873e-05	6						positive regulation of hematopoietic stem cell migration [GO:2000473]	0.004939	2
				developmental process [GO:0032502]	2.48544e-06	541															detection of bacterium [GO:0016045]	1.63707e-05	8						positive regulation of immunological synapse formation [GO:2000522]	0.004939	2
				ion homeostasis [GO:0050801]	2.87982e-06	102															cell-cell adhesion mediated by integrin [GO:0033631]	1.63707e-05	8						regulation of dendritic cell dendrite assembly [GO:2000547]	0.004939	2
				mature B cell differentiation [GO:0002335]	3.02452e-06	12															toll-like receptor 2 signaling pathway [GO:0034134]	1.63707e-05	8						positive regulation of cellular biosynthetic process [GO:0031328]	0.004944	49
				growth involved in symbiotic interaction [GO:0044110]	3.02452e-06	12															positive thymic T cell selection [GO:0045059]	1.63707e-05	8						antigen processing and presentation of peptide or polysaccharide antigen via MHC class II [GO:0002504]	0.005167	4
				growth of symbiont involved in interaction with host [GO:0044116]	3.02452e-06	12															gamma-delta T cell activation [GO:0046629]	1.63707e-05	8						positive regulation of macrophage chemotaxis [GO:0010759]	0.005167	4
				respiratory burst [GO:0045730]	3.02452e-06	12															antigen processing and presentation of endogenous antigen [GO:0019883]	1.65705e-05	12						regulation of interleukin-2 production [GO:0032663]	0.005242	6
				negative regulation of alpha-beta T cell differentiation [GO:0046639]	3.02452e-06	12															positive regulation of macrophage chemotaxis [GO:0010759]	1.6576e-05	9						positive regulation of I-kappaB kinase/NF-kappaB signaling [GO:0043123]	0.005257	8
				cellular response to lipoprotein particle stimulus [GO:0071402]	3.02452e-06	12															regulation of growth of symbiont in host [GO:0044126]	1.6576e-05	9						negative regulation of hydrolase activity [GO:0051346]	0.005258	18
				regulation of macrophage migration [GO:1905521]	3.14207e-06	14															activated T cell proliferation [GO:0050798]	1.70549e-05	13						response to peptide [GO:1901652]	0.005379	16
				negative regulation of developmental process [GO:0051093]	3.20378e-06	123															regulation of reactive oxygen species biosynthetic process [GO:1903426]	1.70686e-05	20						regulation of tissue remodeling [GO:0034103]	0.005567	7
				positive regulation of dendritic cell antigen processing and presentation [GO:0002606]	3.27478e-06	6															positive regulation of receptor signaling pathway via STAT [GO:1904894]	1.70686e-05	20						immune response-regulating cell surface receptor signaling pathway involved in phagocytosis [GO:0002433]	0.005575	3
				positive regulation of cell-cell adhesion mediated by integrin [GO:0033634]	3.27478e-06	6															positive regulation of reactive oxygen species biosynthetic process [GO:1903428]	1.76402e-05	15						regulation of dendritic cell antigen processing and presentation [GO:0002604]	0.005575	3
				response to bacterial lipopeptide [GO:0070339]	3.27478e-06	6															cellular homeostasis [GO:0019725]	1.88916e-05	84						positive regulation of myeloid cell apoptotic process [GO:0033034]	0.005575	3
				cellular response to bacterial lipoprotein [GO:0071220]	3.27478e-06	6															positive regulation of interleukin-2 production [GO:0032743]	1.92963e-05	11						Fc-gamma receptor signaling pathway involved in phagocytosis [GO:0038096]	0.005575	3
				cellular response to bacterial lipopeptide [GO:0071221]	3.27478e-06	6															positive regulation of leukocyte apoptotic process [GO:2000108]	1.92963e-05	11						regulation of gamma-delta T cell differentiation [GO:0045586]	0.005575	3
				necroptotic signaling pathway [GO:0097527]	3.27478e-06	6															growth involved in symbiotic interaction [GO:0044110]	1.98937e-05	10						regulation of gamma-delta T cell activation [GO:0046643]	0.005575	3
				necrotic cell death [GO:0070265]	3.34487e-06	17															growth of symbiont involved in interaction with host [GO:0044116]	1.98937e-05	10						response to interleukin-18 [GO:0070673]	0.005575	3
				negative regulation of establishment of protein localization [GO:1904950]	3.4231e-06	37															respiratory burst [GO:0045730]	1.98937e-05	10						calcium ion transmembrane import into cytosol [GO:0097553]	0.006037	9
				negative regulation of CD4-positive, alpha-beta T cell differentiation [GO:0043371]	3.921e-06	11															negative regulation of alpha-beta T cell differentiation [GO:0046639]	1.98937e-05	10						regulation of acute inflammatory response to antigenic stimulus [GO:0002864]	0.006117	4
				positive regulation of interleukin-17 production [GO:0032740]	4.17007e-06	9															immunoglobulin secretion [GO:0048305]	1.98937e-05	10						positive regulation of lipid storage [GO:0010884]	0.006117	4
				anatomical structure development [GO:0048856]	4.18707e-06	510															regulation of cell-cell adhesion mediated by integrin [GO:0033632]	2.07835e-05	7						negative regulation of interleukin-1 beta production [GO:0032691]	0.006117	4
				positive regulation of immunoglobulin production [GO:0002639]	4.35118e-06	16															neutrophil degranulation [GO:0043312]	2.07835e-05	7						interferon-gamma-mediated signaling pathway [GO:0060333]	0.006117	4
				regulation of extrinsic apoptotic signaling pathway [GO:2001236]	4.40397e-06	32															interleukin-10 secretion [GO:0072608]	2.07835e-05	7						positive regulation of myoblast fusion [GO:1901741]	0.006117	4
				regulation of natural killer cell differentiation [GO:0032823]	4.52087e-06	10															negative regulation of molecular function [GO:0044092]	2.12685e-05	106						activation of innate immune response [GO:0002218]	0.006135	10
				antigen processing and presentation of endogenous antigen [GO:0019883]	4.54245e-06	14															positive regulation of nitric oxide biosynthetic process [GO:0045429]	2.19732e-05	13						humoral immune response mediated by circulating immunoglobulin [GO:0002455]	0.006135	10
				cellular response to lipid [GO:0071396]	4.65825e-06	82															positive regulation of nitric oxide metabolic process [GO:1904407]	2.19732e-05	13						peptidyl-amino acid modification [GO:0018193]	0.00625	34
				positive regulation of kinase activity [GO:0033674]	4.66266e-06	74															regulation of acute inflammatory response to antigenic stimulus [GO:0002864]	2.59691e-05	9						T cell cytokine production [GO:0002369]	0.006442	5
				cellular protein metabolic process [GO:0044267]	4.77517e-06	423															Fc receptor signaling pathway [GO:0038093]	2.59691e-05	9						positive regulation of tissue remodeling [GO:0034105]	0.006442	5
				toll-like receptor 4 signaling pathway [GO:0034142]	4.91264e-06	13															negative regulation of growth of symbiont involved in interaction with host [GO:0044146]	2.59691e-05	9						regulation of epithelial cell proliferation [GO:0050678]	0.00669	15
				establishment of localization [GO:0051234]	5.46668e-06	425															negative regulation of production of molecular mediator of immune response [GO:0002701]	2.65324e-05	11						response to endogenous stimulus [GO:0009719]	0.007051	36
				transport [GO:0006810]	5.72589e-06	415															regulation of superoxide metabolic process [GO:0090322]	2.65324e-05	11						membrane protein ectodomain proteolysis [GO:0006509]	0.007192	5
				regulation of dendritic cell cytokine production [GO:0002730]	6.40497e-06	8															positive regulation of interleukin-17 production [GO:0032740]	2.82223e-05	8						regulation of macrophage migration [GO:1905521]	0.007192	5
				T-helper 17 cell lineage commitment [GO:0072540]	6.40497e-06	8															regulation of B cell receptor signaling pathway [GO:0050855]	2.82223e-05	8						CD4-positive, alpha-beta T cell cytokine production [GO:0035743]	0.007203	4
				negative regulation of leukocyte mediated cytotoxicity [GO:0001911]	6.62691e-06	11															T-helper 17 cell differentiation [GO:0072539]	2.87204e-05	10						negative regulation of CD4-positive, alpha-beta T cell differentiation [GO:0043371]	0.007203	4
				integrin activation [GO:0033622]	6.62691e-06	11															positive regulation of kinase activity [GO:0033674]	3.23193e-05	58						pattern recognition receptor signaling pathway [GO:0002221]	0.007252	9
				positive regulation of neutrophil chemotaxis [GO:0090023]	6.62691e-06	11															positive regulation of receptor signaling pathway via JAK-STAT [GO:0046427]	3.71936e-05	19						developmental process [GO:0032502]	0.007606	120
				wound healing involved in inflammatory response [GO:0002246]	7.26743e-06	7															CD4-positive, alpha-beta T cell cytokine production [GO:0035743]	4.004e-05	9						regulation of neutrophil apoptotic process [GO:0033029]	0.007619	3
				negative regulation of T cell cytokine production [GO:0002725]	7.26743e-06	7															negative regulation of CD4-positive, alpha-beta T cell differentiation [GO:0043371]	4.004e-05	9						interleukin-12 biosynthetic process [GO:0042090]	0.007619	3
				negative regulation of protein metabolic process [GO:0051248]	7.27105e-06	127															modulation of growth of symbiont involved in interaction with host [GO:0044144]	4.004e-05	9						regulation of interleukin-12 biosynthetic process [GO:0045075]	0.007619	3
				immunoglobulin production involved in immunoglobulin mediated immune response [GO:0002381]	7.2806e-06	18															heterotypic cell-cell adhesion [GO:0034113]	4.00538e-05	14						multinuclear osteoclast differentiation [GO:0072674]	0.007619	3
				regulation of mast cell degranulation [GO:0043304]	7.30642e-06	13															ion homeostasis [GO:0050801]	4.01016e-05	78						negative regulation of response to biotic stimulus [GO:0002832]	0.007632	7
				regulation of superoxide metabolic process [GO:0090322]	7.30642e-06	13															zymogen activation [GO:0031638]	4.04756e-05	15						negative regulation of signal transduction [GO:0009968]	0.00765	34
				regulation of stress-activated protein kinase signaling cascade [GO:0070302]	7.32782e-06	40															T cell lineage commitment [GO:0002360]	4.11816e-05	10						regulation of biological quality [GO:0065008]	0.007705	85
				regulation of kinase activity [GO:0043549]	7.55879e-06	101															regulation of neuroinflammatory response [GO:0150077]	4.11816e-05	10						cell-cell recognition [GO:0009988]	0.007796	6
				response to muramyl dipeptide [GO:0032495]	8.21851e-06	10															humoral immune response [GO:0006959]	4.14883e-05	42						innate immune response-activating signal transduction [GO:0002758]	0.007913	9
				negative regulation of growth of symbiont in host [GO:0044130]	8.21851e-06	10															fever generation [GO:0001660]	4.1544e-05	7						regulation of monooxygenase activity [GO:0032768]	0.00793	5
				germinal center formation [GO:0002467]	8.60062e-06	9															T cell tolerance induction [GO:0002517]	4.1544e-05	7						divalent metal ion transport [GO:0070838]	0.008248	18
				detection of bacterium [GO:0016045]	8.60062e-06	9															inflammatory response to wounding [GO:0090594]	4.1544e-05	7						B cell differentiation [GO:0030183]	0.008282	9
				Fc-gamma receptor signaling pathway [GO:0038094]	8.60062e-06	9															regulation of vitamin D biosynthetic process [GO:0060556]	4.27107e-05	6						positive regulation of cellular extravasation [GO:0002693]	0.008346	4
				positive thymic T cell selection [GO:0045059]	8.60062e-06	9															protein metabolic process [GO:0019538]	4.5671e-05	371						regulation of superoxide anion generation [GO:0032928]	0.008346	4
				response to fungus [GO:0009620]	9.17146e-06	14															interaction with host [GO:0051701]	4.67985e-05	23						interferon-gamma secretion [GO:0072643]	0.008346	4
				regulation of T cell receptor signaling pathway [GO:0050856]	9.17146e-06	14															regulation of kinase activity [GO:0043549]	4.78189e-05	79						macrophage activation [GO:0042116]	0.008619	7
				programmed necrotic cell death [GO:0097300]	9.17146e-06	14															regulation of receptor signaling pathway via STAT [GO:1904892]	4.84547e-05	26						apoptotic cell clearance [GO:0043277]	0.008786	5
				negative regulation of vasculature development [GO:1901343]	9.51376e-06	27															negative regulation of DNA-binding transcription factor activity [GO:0043433]	5.06548e-05	25						cellular response to oxygen-containing compound [GO:1901701]	0.008903	31
				cellular chemical homeostasis [GO:0055082]	9.53569e-06	99															regulation of transferase activity [GO:0051338]	5.1882e-05	86						divalent inorganic cation transport [GO:0072511]	0.008991	18
				positive regulation of GTPase activity [GO:0043547]	9.7044e-06	53															negative regulation of protein transport [GO:0051224]	5.32901e-05	29						sequestering of calcium ion [GO:0051208]	0.00941	8
				regulation of humoral immune response [GO:0002920]	1.06264e-05	13															negative regulation of peptide secretion [GO:0002792]	5.66554e-05	25						regulation of interleukin-6 biosynthetic process [GO:0045408]	0.00972	4
				regulation of mast cell activation involved in immune response [GO:0033006]	1.06264e-05	13															regulation of extrinsic apoptotic signaling pathway [GO:2001236]	5.66554e-05	25						negative regulation of receptor signaling pathway via JAK-STAT [GO:0046426]	0.00972	4
				leukocyte adhesion to vascular endothelial cell [GO:0061756]	1.06264e-05	13															myeloid leukocyte cytokine production [GO:0061082]	5.75257e-05	10						regulation of JUN kinase activity [GO:0043506]	0.00975	7
				positive regulation of toll-like receptor signaling pathway [GO:0034123]	1.06737e-05	11															positive regulation of interleukin-6 secretion [GO:2000778]	5.75257e-05	10						dendritic cell antigen processing and presentation [GO:0002468]	0.010047	3
				positive regulation of mononuclear cell migration [GO:0071677]	1.06737e-05	11															membrane protein proteolysis [GO:0033619]	5.77532e-05	13						positive regulation of antigen processing and presentation [GO:0002579]	0.010047	3
				cell-substrate adhesion [GO:0031589]	1.06779e-05	50															regulation of phosphatidylinositol 3-kinase activity [GO:0043551]	5.77532e-05	13						positive regulation of monocyte chemotactic protein-1 production [GO:0071639]	0.010047	3
				acute inflammatory response to antigenic stimulus [GO:0002438]	1.13134e-05	12															negative regulation of protein secretion [GO:0050709]	5.82355e-05	24						positive regulation of chemokine (C-X-C motif) ligand 2 production [GO:2000343]	0.010047	3
				positive regulation of protein kinase activity [GO:0045860]	1.1483e-05	69															integrin activation [GO:0033622]	5.88488e-05	9						regulation of apoptotic signaling pathway [GO:2001233]	0.010224	16
				JNK cascade [GO:0007254]	1.21298e-05	36															regulation of biological quality [GO:0065008]	5.90219e-05	286						lipid storage [GO:0019915]	0.010546	6
				intrinsic apoptotic signaling pathway [GO:0097193]	1.27414e-05	46															regulation of anatomical structure morphogenesis [GO:0022603]	5.96075e-05	95						regulation of JNK cascade [GO:0046328]	0.010697	10
				positive regulation of biosynthetic process [GO:0009891]	1.32848e-05	203															response to molecule of fungal origin [GO:0002238]	5.96648e-05	5						positive regulation of myeloid leukocyte mediated immunity [GO:0002888]	0.010707	5
				regulation of MAP kinase activity [GO:0043405]	1.34713e-05	48															positive regulation of gamma-delta T cell differentiation [GO:0045588]	5.96648e-05	5						interleukin-6 secretion [GO:0072604]	0.010707	5
				regulation of JNK cascade [GO:0046328]	1.35683e-05	34															positive regulation of gamma-delta T cell activation [GO:0046645]	5.96648e-05	5						regulation of protein localization [GO:0032880]	0.011058	30
				regulation of transferase activity [GO:0051338]	1.38208e-05	109															myeloid cell apoptotic process [GO:0033028]	6.46211e-05	11						interleukin-6 biosynthetic process [GO:0042226]	0.011169	4
				negative regulation of natural killer cell mediated immunity [GO:0002716]	1.41833e-05	10															superoxide anion generation [GO:0042554]	6.46211e-05	11						negative regulation of receptor signaling pathway via STAT [GO:1904893]	0.011169	4
				purinergic nucleotide receptor signaling pathway [GO:0035590]	1.41833e-05	10															T cell homeostasis [GO:0043029]	6.46211e-05	11						positive regulation of macrophage migration [GO:1905523]	0.011169	4
				regulation of growth of symbiont in host [GO:0044126]	1.41833e-05	10															negative regulation of programmed cell death [GO:0043069]	6.53856e-05	86						negative regulation of leukocyte apoptotic process [GO:2000107]	0.011294	6
				regulation of interleukin-8 secretion [GO:2000482]	1.41833e-05	10															system development [GO:0048731]	6.65347e-05	307						blood vessel morphogenesis [GO:0048514]	0.011642	18
				dendritic cell cytokine production [GO:0002371]	1.4747e-05	8															intrinsic apoptotic signaling pathway in response to DNA damage [GO:0008630]	7.11278e-05	20						cellular protein modification process [GO:0006464]	0.011903	76
				regulation of interferon-gamma biosynthetic process [GO:0045072]	1.4747e-05	8															regulation of lipid kinase activity [GO:0043550]	7.38395e-05	14						protein modification process [GO:0036211]	0.011903	76
				regulation of NLRP3 inflammasome complex assembly [GO:1900225]	1.4747e-05	8															T cell chemotaxis [GO:0010818]	7.50002e-05	8						vitamin metabolic process [GO:0006766]	0.012141	6
				antigen processing and presentation of endogenous peptide antigen [GO:0002483]	1.51179e-05	13															positive regulation of monocyte chemotaxis [GO:0090026]	7.50002e-05	8						cellular protein metabolic process [GO:0044267]	0.012421	94
				antigen processing and presentation of endogenous peptide antigen via MHC class I [GO:0019885]	1.51179e-05	13															positive regulation of hypersensitivity [GO:0002885]	7.57824e-05	7						respiratory burst [GO:0045730]	0.012815	4
				regulation of stress-activated MAPK cascade [GO:0032872]	1.51218e-05	39															type I interferon biosynthetic process [GO:0045351]	7.57824e-05	7						neutrophil degranulation [GO:0043312]	0.012922	3
				negative regulation of blood vessel morphogenesis [GO:2000181]	1.58752e-05	25															regulation of vascular endothelial growth factor production [GO:0010574]	7.85299e-05	10						regulation of MHC class II biosynthetic process [GO:0045346]	0.012922	3
				regulation of hypersensitivity [GO:0002883]	1.63493e-05	9															regulation of macrophage chemotaxis [GO:0010758]	7.85299e-05	10						negative regulation of hypersensitivity [GO:0002884]	0.01301	2
				regulation of response to wounding [GO:1903034]	1.66418e-05	32															necroptotic process [GO:0070266]	7.85299e-05	10						positive regulation of CD4-positive, CD25-positive, alpha-beta regulatory T cell differentiation [GO:0032831]	0.01301	2
				negative regulation of T cell apoptotic process [GO:0070233]	1.6687e-05	11															regulation of natural killer cell activation [GO:0032814]	8.09458e-05	12						T cell aggregation [GO:0070489]	0.01301	2
				positive regulation of granulocyte chemotaxis [GO:0071624]	1.6687e-05	11															negative regulation of establishment of protein localization [GO:1904950]	8.41375e-05	29						dendritic cell dendrite assembly [GO:0097026]	0.01301	2
				regulation of coagulation [GO:0050818]	1.67452e-05	20															regulation of activated T cell proliferation [GO:0046006]	8.47268e-05	11						positive regulation of monocyte extravasation [GO:2000439]	0.01301	2
				positive regulation of natural killer cell activation [GO:0032816]	1.67661e-05	12															response to amyloid-beta [GO:1904645]	8.47268e-05	11						regulation of CD8-positive, alpha-beta T cell extravasation [GO:2000449]	0.01301	2
				necroptotic process [GO:0070266]	1.67661e-05	12															nitric-oxide synthase biosynthetic process [GO:0051767]	8.48763e-05	9						positive regulation of protein kinase activity [GO:0045860]	0.013124	18
				T-helper 17 type immune response [GO:0072538]	1.67661e-05	12															regulation of nitric-oxide synthase biosynthetic process [GO:0051769]	8.48763e-05	9						negative regulation of DNA-binding transcription factor activity [GO:0043433]	0.013193	9
				cellular response to amyloid-beta [GO:1904646]	1.67661e-05	12															response to lipoprotein particle [GO:0055094]	8.48763e-05	9						positive regulation of B cell mediated immunity [GO:0002714]	0.014048	5
				positive regulation of apoptotic signaling pathway [GO:2001235]	1.79782e-05	33															interleukin-8 secretion [GO:0072606]	8.48763e-05	9						positive regulation of immunoglobulin mediated immune response [GO:0002891]	0.014048	5
				positive regulation of protein complex assembly [GO:0031334]	1.82042e-05	38															positive regulation of neutrophil chemotaxis [GO:0090023]	8.48763e-05	9						regulation of stress-activated MAPK cascade [GO:0032872]	0.014525	11
				regulation of apoptotic signaling pathway [GO:2001233]	1.84343e-05	58															chemical homeostasis [GO:0048878]	8.51252e-05	99						negative regulation of organic acid transport [GO:0032891]	0.014526	4
				regulation of myeloid dendritic cell activation [GO:0030885]	1.93267e-05	6															regulation of receptor signaling pathway via JAK-STAT [GO:0046425]	8.51329e-05	25						regulation of protein serine/threonine kinase activity [GO:0071900]	0.014644	17
				response to bacterial lipoprotein [GO:0032493]	1.93267e-05	6															negative regulation of protein metabolic process [GO:0051248]	8.64422e-05	100						bone resorption [GO:0045453]	0.014857	6
				toll-like receptor 7 signaling pathway [GO:0034154]	1.93267e-05	6															T-helper 1 cell cytokine production [GO:0035744]	9.59623e-05	6						regulation of calcium ion transport [GO:0051924]	0.014871	12
				regulation of calcidiol 1-monooxygenase activity [GO:0060558]	1.93267e-05	6															interleukin-12 biosynthetic process [GO:0042090]	9.59623e-05	6						calcium ion transport into cytosol [GO:0060402]	0.014924	9
				regulation of protein complex assembly [GO:0043254]	2.02224e-05	59															regulation of interleukin-12 biosynthetic process [GO:0045075]	9.59623e-05	6						plasma membrane fusion [GO:0045026]	0.015308	5
				positive regulation of tolerance induction [GO:0002645]	2.10151e-05	7															protein mono-ADP-ribosylation [GO:0140289]	9.59623e-05	6						positive regulation of calcium-mediated signaling [GO:0050850]	0.015308	5
				interleukin-18 production [GO:0032621]	2.10151e-05	7															regulation of neutrophil activation [GO:1902563]	9.59623e-05	6						regulation of stress-activated protein kinase signaling cascade [GO:0070302]	0.015436	11
				T-helper 1 cell cytokine production [GO:0035744]	2.10151e-05	7															regulation of interleukin-10 secretion [GO:2001179]	9.59623e-05	6						negative regulation of nitrogen compound metabolic process [GO:0051172]	0.015913	54
				response to lipoteichoic acid [GO:0070391]	2.10151e-05	7															blood coagulation [GO:0007596]	9.94005e-05	24						regulation of MAP kinase activity [GO:0043405]	0.015915	13
				cellular response to lipoteichoic acid [GO:0071223]	2.10151e-05	7															purinergic receptor signaling pathway [GO:0035587]	0.000105712	10						regulation of cysteine-type endopeptidase activity [GO:2000116]	0.015928	11
				positive regulation of natural killer cell mediated immunity [GO:0002717]	2.10721e-05	13															cellular response to amyloid-beta [GO:1904646]	0.000105712	10						cytokine production involved in immune response [GO:0002367]	0.016057	7
				macrophage differentiation [GO:0030225]	2.10721e-05	13															proteolysis [GO:0006508]	0.00011494	136						regulation of steroid metabolic process [GO:0019218]	0.016057	7
				myeloid cell apoptotic process [GO:0033028]	2.10721e-05	13															positive regulation of cell adhesion mediated by integrin [GO:0033630]	0.000114947	8						MHC class II biosynthetic process [GO:0045342]	0.016097	3
				positive regulation of natural killer cell mediated cytotoxicity [GO:0045954]	2.10721e-05	13															eosinophil chemotaxis [GO:0048245]	0.000114947	8						positive regulation of isotype switching to IgG isotypes [GO:0048304]	0.016097	3
				lysosome localization [GO:0032418]	2.3163e-05	18															positive regulation of nitric-oxide synthase biosynthetic process [GO:0051770]	0.000114947	8						regulation of NLRP3 inflammasome complex assembly [GO:1900225]	0.016097	3
				regulation of nitric oxide biosynthetic process [GO:0045428]	2.3163e-05	18															positive regulation of activated T cell proliferation [GO:0042104]	0.000120358	9						regulation of endothelial cell development [GO:1901550]	0.016097	3
				negative regulation of growth of symbiont involved in interaction with host [GO:0044146]	2.31676e-05	10															hemostasis [GO:0007599]	0.000123283	24						regulation of establishment of endothelial barrier [GO:1903140]	0.016097	3
				positive regulation of antigen receptor-mediated signaling pathway [GO:0050857]	2.31676e-05	10															positive regulation of T cell mediated cytotoxicity [GO:0001916]	0.000128456	12						membrane organization [GO:0061024]	0.016292	33
				phagosome maturation [GO:0090382]	2.31676e-05	10															regulation of macrophage cytokine production [GO:0010935]	0.000129987	7						positive regulation of defense response to virus by host [GO:0002230]	0.016298	4
				epithelial cell apoptotic process [GO:1904019]	2.37069e-05	24															coagulation [GO:0050817]	0.000137232	24						regulation of neuroinflammatory response [GO:0150077]	0.016298	4
				negative regulation of lymphocyte apoptotic process [GO:0070229]	2.37119e-05	15															positive regulation of GTPase activity [GO:0043547]	0.00014062	41						interspecies interaction between organisms [GO:0044419]	0.016319	16
				purinergic receptor signaling pathway [GO:0035587]	2.41538e-05	12															vascular endothelial growth factor production [GO:0010573]	0.000141797	10						extrinsic apoptotic signaling pathway via death domain receptors [GO:0008625]	0.016739	6
				proteolysis [GO:0006508]	2.4997e-05	177															response to fungus [GO:0009620]	0.00014194	11						hormone biosynthetic process [GO:0042446]	0.016739	6
				immunoglobulin secretion [GO:0048305]	2.54289e-05	11															macrophage differentiation [GO:0030225]	0.00014194	11						toll-like receptor signaling pathway [GO:0002224]	0.016752	7
				leukocyte tethering or rolling [GO:0050901]	2.54289e-05	11															tissue remodeling [GO:0048771]	0.000145943	27						system development [GO:0048731]	0.017406	89
				negative regulation of DNA-binding transcription factor activity [GO:0043433]	2.56117e-05	30															regulation of coagulation [GO:0050818]	0.00014738	16						lipopolysaccharide-mediated signaling pathway [GO:0031663]	0.017952	5
				hypersensitivity [GO:0002524]	2.92035e-05	9															positive regulation of transferase activity [GO:0051347]	0.000158236	61						membrane protein proteolysis [GO:0033619]	0.017952	5
				toll-like receptor 3 signaling pathway [GO:0034138]	2.92035e-05	9															CD8-positive, alpha-beta T cell activation [GO:0036037]	0.000169272	9						regulation of phosphatidylinositol 3-kinase activity [GO:0043551]	0.017952	5
				regulation of blood coagulation [GO:0030193]	2.99114e-05	19															cellular response to lipoprotein particle stimulus [GO:0071402]	0.000169272	9						regulation of T cell cytokine production [GO:0002724]	0.018347	4
				negative regulation of type 2 immune response [GO:0002829]	3.03815e-05	8															positive regulation of granulocyte chemotaxis [GO:0071624]	0.000169272	9						astrocyte development [GO:0014002]	0.018347	4
				chemokine biosynthetic process [GO:0042033]	3.03815e-05	8															negative regulation of apoptotic process [GO:0043066]	0.000169808	83						negative regulation of interleukin-1 production [GO:0032692]	0.018347	4
				regulation of chemokine biosynthetic process [GO:0045073]	3.03815e-05	8															regulation of protein complex assembly [GO:0043254]	0.000170378	46						positive regulation of syncytium formation by plasma membrane fusion [GO:0060143]	0.018347	4
				positive regulation of regulatory T cell differentiation [GO:0045591]	3.03815e-05	8															negative regulation of interleukin-10 production [GO:0032693]	0.000172346	8						JNK cascade [GO:0007254]	0.018714	10
				leukocyte aggregation [GO:0070486]	3.03815e-05	8															purinergic nucleotide receptor signaling pathway [GO:0035590]	0.000172346	8						positive regulation of transferase activity [GO:0051347]	0.018714	20
				regulation of wound healing [GO:0061041]	3.04711e-05	27															positive regulation of cytokine production involved in inflammatory response [GO:1900017]	0.000172346	8						regulation of lipid biosynthetic process [GO:0046890]	0.019381	9
				actin cytoskeleton organization [GO:0030036]	3.05535e-05	81															regulation of lymphocyte chemotaxis [GO:1901623]	0.000172346	8						somatic recombination of immunoglobulin genes involved in immune response [GO:0002204]	0.019395	5
				positive regulation of transferase activity [GO:0051347]	3.11465e-05	78															type III hypersensitivity [GO:0001802]	0.00017509	4						somatic diversification of immunoglobulins involved in immune response [GO:0002208]	0.019395	5
				regulation of protein kinase activity [GO:0045859]	3.12959e-05	92															regulation of type III hypersensitivity [GO:0001803]	0.00017509	4						isotype switching [GO:0045190]	0.019395	5
				regulation of cellular component organization [GO:0051128]	3.31613e-05	240															positive regulation of type III hypersensitivity [GO:0001805]	0.00017509	4						glial cell activation [GO:0061900]	0.019395	5
				second-messenger-mediated signaling [GO:0019932]	3.31942e-05	72															antigen processing and presentation of exogenous peptide antigen via MHC class Ib [GO:0002477]	0.00017509	4						positive regulation of smooth muscle cell proliferation [GO:0048661]	0.019476	7
				regulation of hemostasis [GO:1900046]	3.64985e-05	19															regulation of antigen processing and presentation of peptide antigen via MHC class II [GO:0002586]	0.00017509	4						neutrophil homeostasis [GO:0001780]	0.019606	3
				response to nitrogen compound [GO:1901698]	3.65887e-05	103															regulation of MyD88-dependent toll-like receptor signaling pathway [GO:0034124]	0.00017509	4						negative regulation of type 2 immune response [GO:0002829]	0.019606	3
				positive regulation of cellular extravasation [GO:0002693]	3.71496e-05	10															regulation of immunological synapse formation [GO:2000520]	0.00017509	4						negative regulation of tyrosine phosphorylation of STAT protein [GO:0042532]	0.019606	3
				positive regulation of interferon-alpha production [GO:0032727]	3.71496e-05	10															regulation of MAP kinase activity [GO:0043405]	0.000181929	37						NLRP3 inflammasome complex assembly [GO:0044546]	0.019606	3
				modulation of growth of symbiont involved in interaction with host [GO:0044144]	3.71496e-05	10															negative regulation of antigen processing and presentation [GO:0002578]	0.00018295	5						positive regulation of regulatory T cell differentiation [GO:0045591]	0.019606	3
				heterotypic cell-cell adhesion [GO:0034113]	3.72254e-05	16															positive regulation of cell-cell adhesion mediated by integrin [GO:0033634]	0.00018295	5						positive regulation of killing of cells of other organism [GO:0051712]	0.019606	3
				negative regulation of cell killing [GO:0031342]	3.80823e-05	11															toll-like receptor 7 signaling pathway [GO:0034154]	0.00018295	5						regulation of chemokine (C-X-C motif) ligand 2 production [GO:2000341]	0.019606	3
				T-helper 17 cell differentiation [GO:0072539]	3.80823e-05	11															regulation of myeloid cell apoptotic process [GO:0033032]	0.000185698	10						regulation of type 2 immune response [GO:0002828]	0.020367	4
				T cell activation via T cell receptor contact with antigen bound to MHC molecule on antigen presenting cell [GO:0002291]	3.81574e-05	5															regulation of T cell tolerance induction [GO:0002664]	0.000190579	6						regulation of macrophage chemotaxis [GO:0010758]	0.020367	4
				lymphocyte aggregation [GO:0071593]	3.81574e-05	5															regulation of toll-like receptor 2 signaling pathway [GO:0034135]	0.000190579	6						regulation of T cell differentiation in thymus [GO:0033081]	0.020367	4
				regulation of protein serine/threonine kinase activity [GO:0071900]	4.15545e-05	63															vitamin D biosynthetic process [GO:0042368]	0.000190579	6						positive regulation of leukocyte degranulation [GO:0043302]	0.020367	4
				tube development [GO:0035295]	4.50746e-05	122															positive regulation of gliogenesis [GO:0014015]	0.000191848	17						lymph node development [GO:0048535]	0.020367	4
				release of sequestered calcium ion into cytosol [GO:0051209]	4.5902e-05	25															positive regulation of biosynthetic process [GO:0009891]	0.000192316	155						cellular response to tumor necrosis factor [GO:0071356]	0.021013	8
				positive regulation of protein serine/threonine kinase activity [GO:0071902]	4.60263e-05	47															regulation of erythrocyte differentiation [GO:0045646]	0.000196309	12						B cell activation involved in immune response [GO:0002312]	0.021191	6
				regulation of biosynthetic process [GO:0009889]	4.78678e-05	333															negative regulation of lymphocyte apoptotic process [GO:0070229]	0.000196309	12						regulation of endothelial cell apoptotic process [GO:2000351]	0.022539	5
				positive regulation of cellular biosynthetic process [GO:0031328]	4.82375e-05	196															Fc receptor mediated stimulatory signaling pathway [GO:0002431]	0.000210772	7						regulation of cysteine-type endopeptidase activity involved in apoptotic process [GO:0043281]	0.022685	10
				regulation of myeloid cell apoptotic process [GO:0033032]	4.90926e-05	12															positive regulation of acute inflammatory response to antigenic stimulus [GO:0002866]	0.000210772	7						natural killer cell differentiation [GO:0001779]	0.022772	4
				T cell chemotaxis [GO:0010818]	5.0052e-05	9															cellular defense response [GO:0006968]	0.000210772	7						T-helper 17 type immune response [GO:0072538]	0.022772	4
				positive regulation of cell adhesion mediated by integrin [GO:0033630]	5.0052e-05	9															CD8-positive, alpha-beta T cell differentiation [GO:0043374]	0.000210772	7						positive regulation of T cell differentiation in thymus [GO:0033089]	0.023504	3
				immunoglobulin production [GO:0002377]	5.01738e-05	40															regulation of apoptotic signaling pathway [GO:2001233]	0.000221402	45						regulation of killing of cells of other organism [GO:0051709]	0.023504	3
				MyD88-independent toll-like receptor signaling pathway [GO:0002756]	5.07531e-05	7															entry into host cell [GO:0030260]	0.000231146	15						chemokine (C-X-C motif) ligand 2 production [GO:0072567]	0.023504	3
				detection of molecule of bacterial origin [GO:0032490]	5.07531e-05	7															entry into host [GO:0044409]	0.000231146	15						negative regulation of epithelial cell proliferation [GO:0050680]	0.023617	8
				regulation of toll-like receptor 2 signaling pathway [GO:0034135]	5.07531e-05	7															entry into cell of other organism involved in symbiotic interaction [GO:0051806]	0.000231146	15						cytosolic calcium ion transport [GO:0060401]	0.023685	9
				positive regulation of chemokine biosynthetic process [GO:0045080]	5.07531e-05	7															entry into other organism involved in symbiotic interaction [GO:0051828]	0.000231146	15						myeloid dendritic cell chemotaxis [GO:0002408]	0.023719	2
				regulation of reactive oxygen species biosynthetic process [GO:1903426]	5.42321e-05	22															regulated exocytosis [GO:0045055]	0.000237306	32						immune complex clearance [GO:0002434]	0.023719	2
				positive regulation of MAP kinase activity [GO:0043406]	5.58217e-05	38															regulation of macrophage activation [GO:0043030]	0.000237336	13						negative regulation of humoral immune response mediated by circulating immunoglobulin [GO:0002924]	0.023719	2
				T cell lineage commitment [GO:0002360]	5.60165e-05	11															regulation of syncytium formation by plasma membrane fusion [GO:0060142]	0.000241869	10						regulation of CD4-positive, CD25-positive, alpha-beta regulatory T cell differentiation [GO:0032829]	0.023719	2
				myeloid leukocyte cytokine production [GO:0061082]	5.60165e-05	11															positive regulation of MAP kinase activity [GO:0043406]	0.000243001	30						regulation of MyD88-dependent toll-like receptor signaling pathway [GO:0034124]	0.023719	2
				macrophage activation involved in immune response [GO:0002281]	5.82497e-05	8															negative regulation of interleukin-1 beta production [GO:0032691]	0.000247305	8						positive regulation of complement activation [GO:0045917]	0.023719	2
				positive regulation of type 2 immune response [GO:0002830]	5.82497e-05	8															positive regulation of B cell activation [GO:0050871]	0.000262693	28						cellular response to vitamin D [GO:0071305]	0.023719	2
				interferon-gamma biosynthetic process [GO:0042095]	5.82497e-05	8															negative regulation of cell death [GO:0060548]	0.000262696	91						mature conventional dendritic cell differentiation [GO:0097029]	0.023719	2
				circulatory system development [GO:0072359]	5.88719e-05	124															regulation of oxidoreductase activity [GO:0051341]	0.000265884	16						regulation of monocyte extravasation [GO:2000437]	0.023719	2
				negative regulation of sequestering of calcium ion [GO:0051283]	6.09664e-05	25															neurotransmitter biosynthetic process [GO:0042136]	0.000267185	18						regulation of cytokine production involved in immune response [GO:0002718]	0.025152	6
				cellular homeostasis [GO:0019725]	6.10371e-05	107															apoptotic cell clearance [GO:0043277]	0.000285514	11						regulation of interleukin-17 production [GO:0032660]	0.025155	4
				regulation of cellular catabolic process [GO:0031329]	6.10935e-05	82															positive regulation of protein kinase activity [GO:0045860]	0.000286985	52						response to wounding [GO:0009611]	0.025669	17
				protection from natural killer cell mediated cytotoxicity [GO:0042270]	6.6437e-05	6															regulation of blood coagulation [GO:0030193]	0.00031703	15						positive regulation of macromolecule biosynthetic process [GO:0010557]	0.026894	44
				positive regulation of apoptotic process involved in morphogenesis [GO:1902339]	6.6437e-05	6															macrophage cytokine production [GO:0010934]	0.000333225	7						epithelial cell apoptotic process [GO:1904019]	0.027108	7
				positive regulation of apoptotic process involved in development [GO:1904747]	6.6437e-05	6															adhesion of symbiont to host [GO:0044406]	0.000333225	7						somatic recombination of immunoglobulin gene segments [GO:0016447]	0.028016	5
				superoxide anion generation [GO:0042554]	6.80467e-05	12															regulation of CD8-positive, alpha-beta T cell activation [GO:2001185]	0.000333225	7						negative regulation of viral genome replication [GO:0045071]	0.028016	5
				response to amyloid-beta [GO:1904645]	6.80467e-05	12															negative regulation of peptidase activity [GO:0010466]	0.000346759	34						endothelial cell apoptotic process [GO:0072577]	0.028016	5
				negative regulation of cellular metabolic process [GO:0031324]	7.05073e-05	242															positive regulation of smooth muscle cell proliferation [GO:0048661]	0.000347138	18						negative regulation of fibroblast proliferation [GO:0048147]	0.028023	4
				positive regulation of nitric oxide biosynthetic process [GO:0045429]	7.16955e-05	14															negative regulation of endopeptidase activity [GO:0010951]	0.00034748	33						regulated exocytosis [GO:0045055]	0.028086	11
				extracellular structure organization [GO:0043062]	7.52295e-05	47															vesicle organization [GO:0016050]	0.000348287	63						T-helper cell lineage commitment [GO:0002295]	0.028169	3
				regulation of sequestering of calcium ion [GO:0051282]	8.11762e-05	25															regulation of dendritic cell cytokine production [GO:0002730]	0.000349241	6						dendritic cell chemotaxis [GO:0002407]	0.028169	3
				actin filament-based process [GO:0030029]	8.22608e-05	87															regulation of humoral immune response mediated by circulating immunoglobulin [GO:0002923]	0.000349241	6						Fc receptor mediated stimulatory signaling pathway [GO:0002431]	0.028169	3
				positive regulation of macrophage chemotaxis [GO:0010759]	8.25582e-05	9															negative regulation of mast cell activation [GO:0033004]	0.000349241	6						germinal center formation [GO:0002467]	0.028169	3
				negative regulation of T-helper cell differentiation [GO:0045623]	8.25582e-05	9															G protein-coupled purinergic nucleotide receptor signaling pathway [GO:0035589]	0.000349241	6						cellular defense response [GO:0006968]	0.028169	3
				negative regulation of natural killer cell mediated cytotoxicity [GO:0045953]	8.25582e-05	9															T cell extravasation [GO:0072683]	0.000349241	6						cell-cell adhesion mediated by integrin [GO:0033631]	0.028169	3
				eosinophil chemotaxis [GO:0048245]	8.25582e-05	9															negative regulation of cytokine production involved in immune response [GO:0002719]	0.000352926	8						negative regulation of cytokine production involved in inflammatory response [GO:1900016]	0.028169	3
				regulation of macrophage activation [GO:0043030]	8.50243e-05	15															positive regulation of interferon-alpha production [GO:0032727]	0.000352926	8						stress-activated MAPK cascade [GO:0051403]	0.030769	11
				negative regulation of nitrogen compound metabolic process [GO:0051172]	8.62167e-05	224															G protein-coupled purinergic receptor signaling pathway [GO:0035588]	0.000352926	8						cell-substrate adhesion [GO:0031589]	0.031462	13
				regulation of epithelial cell proliferation [GO:0050678]	8.85913e-05	50															positive regulation of JUN kinase activity [GO:0043507]	0.000366161	15						epithelial cell proliferation [GO:0050673]	0.031769	15
				chemical homeostasis [GO:0048878]	9.10186e-05	128															regulation of hemostasis [GO:1900046]	0.000366161	15						negative regulation of peptidyl-tyrosine phosphorylation [GO:0050732]	0.032201	5
				negative regulation of angiogenesis [GO:0016525]	9.10891e-05	23															organonitrogen compound metabolic process [GO:1901564]	0.000399675	409						negative regulation of protein phosphorylation [GO:0001933]	0.033174	15
				sequestering of calcium ion [GO:0051208]	9.27713e-05	24															cytoplasmic pattern recognition receptor signaling pathway [GO:0002753]	0.000402125	10						CD4-positive, alpha-beta T cell lineage commitment [GO:0043373]	0.033352	3
				positive regulation of reactive oxygen species biosynthetic process [GO:1903428]	9.32635e-05	16															negative regulation of interleukin-1 production [GO:0032692]	0.000411628	9						chemokine secretion [GO:0090195]	0.033352	3
				positive regulation of extrinsic apoptotic signaling pathway [GO:2001238]	9.32635e-05	16															negative regulation of cytokine biosynthetic process [GO:0042036]	0.000411628	9						regulation of interferon-gamma secretion [GO:1902713]	0.033352	3
				regulation of receptor signaling pathway via STAT [GO:1904892]	9.80831e-05	30															membrane fusion [GO:0061025]	0.00041795	35						regulation of CD8-positive, alpha-beta T cell activation [GO:2001185]	0.033352	3
				negative regulation of cellular protein metabolic process [GO:0032269]	9.94708e-05	118															negative regulation of developmental process [GO:0051093]	0.000422471	91						negative regulation of programmed cell death [GO:0043069]	0.033445	26
				chronic inflammatory response [GO:0002544]	0.000105346	8															regulation of biosynthetic process [GO:0009889]	0.000424588	255						protein kinase B signaling [GO:0043491]	0.033609	9
				gamma-delta T cell activation [GO:0046629]	0.000105346	8															regulation of lipid metabolic process [GO:0019216]	0.000426307	39						negative regulation of protein secretion [GO:0050709]	0.03374	8
				chemokine metabolic process [GO:0050755]	0.000105346	8															wound healing involved in inflammatory response [GO:0002246]	0.000436833	5						regulation of isotype switching [GO:0045191]	0.033872	4
				natural killer cell proliferation [GO:0001787]	0.000108904	7															regulation of interleukin-18 production [GO:0032661]	0.000436833	5						regulation of lipid kinase activity [GO:0043550]	0.034333	5
				G protein-coupled purinergic nucleotide receptor signaling pathway [GO:0035589]	0.000108904	7															positive regulation of interleukin-12 biosynthetic process [GO:0045084]	0.000436833	5						positive regulation of endopeptidase activity [GO:0010950]	0.036521	8
				neutrophil degranulation [GO:0043312]	0.000108904	7															positive regulation of T-helper 1 cell differentiation [GO:0045627]	0.000436833	5						negative regulation of anion transport [GO:1903792]	0.036822	4
				positive regulation of interferon-gamma biosynthetic process [GO:0045078]	0.000108904	7															response to peptide [GO:1901652]	0.000449259	42						regulation of interleukin-8 production [GO:0032677]	0.036872	5
				nucleotide-binding oligomerization domain containing signaling pathway [GO:0070423]	0.000108904	7															calcium ion transport [GO:0006816]	0.000455353	46						regulation of epithelial cell apoptotic process [GO:1904035]	0.036973	6
				nucleotide-binding oligomerization domain containing 2 signaling pathway [GO:0070431]	0.000108904	7															regulation of superoxide anion generation [GO:0032928]	0.000493491	8						positive regulation of lipid localization [GO:1905954]	0.036973	6
				vesicle organization [GO:0016050]	0.000109584	79															interferon-gamma secretion [GO:0072643]	0.000493491	8						positive regulation of neutrophil apoptotic process [GO:0033031]	0.037083	2
				neurotransmitter biosynthetic process [GO:0042136]	0.000113043	21															positive regulation of cellular biosynthetic process [GO:0031328]	0.000497169	150						MHC class I biosynthetic process [GO:0045341]	0.037083	2
				regulation of cellular extravasation [GO:0002691]	0.000113968	11															viral entry into host cell [GO:0046718]	0.000499556	14						regulation of MHC class I biosynthetic process [GO:0045343]	0.037083	2
				regulation of cell shape [GO:0008360]	0.000114227	27															mast cell mediated immunity [GO:0002448]	0.000500336	7						positive regulation of MHC class I biosynthetic process [GO:0045345]	0.037083	2
				regulation of GTPase activity [GO:0043087]	0.000115773	56															negative regulation of interleukin-17 production [GO:0032700]	0.000500336	7						apoptotic process involved in mammary gland involution [GO:0060057]	0.037083	2
				regulation of erythrocyte differentiation [GO:0045646]	0.000119162	14															positive regulation of macrophage activation [GO:0043032]	0.000541074	9						positive regulation of apoptotic process involved in mammary gland involution [GO:0060058]	0.037083	2
				intrinsic apoptotic signaling pathway in response to DNA damage by p53 class mediator [GO:0042771]	0.000127138	13															regulation of smooth muscle cell proliferation [GO:0048660]	0.000576728	23						monocyte aggregation [GO:0070487]	0.037083	2
				negative regulation of antigen receptor-mediated signaling pathway [GO:0050858]	0.000129803	10															dendritic cell cytokine production [GO:0002371]	0.000597098	6						negative regulation of NLRP3 inflammasome complex assembly [GO:1900226]	0.037083	2
				regulation of monocyte chemotaxis [GO:0090025]	0.000129803	10															gamma-delta T cell differentiation [GO:0042492]	0.000597098	6						negative regulation of interferon-gamma secretion [GO:1902714]	0.037083	2
				positive regulation of cytokine production involved in inflammatory response [GO:1900017]	0.000130355	9															regulation of body fluid levels [GO:0050878]	0.000601003	38						regulation of mammary gland involution [GO:1903519]	0.037083	2
				epithelial cell proliferation [GO:0050673]	0.000132884	56															establishment of protein localization [GO:0045184]	0.000669265	154						positive regulation of mammary gland involution [GO:1903521]	0.037083	2
				multicellular organism development [GO:0007275]	0.00013858	459															positive regulation of vascular endothelial growth factor production [GO:0010575]	0.00068184	8						positive regulation of apoptotic cell clearance [GO:2000427]	0.037083	2
				positive regulation of response to wounding [GO:1903036]	0.000144195	17															negative regulation of type I interferon production [GO:0032480]	0.00068184	8						negative regulation of cell death [GO:0060548]	0.037166	28
				regulation of receptor signaling pathway via JAK-STAT [GO:0046425]	0.000147581	29															tumor necrosis factor-mediated signaling pathway [GO:0033209]	0.000682648	13						negative regulation of protein modification process [GO:0031400]	0.03756	19
[truncated: 977 more rows]

## Sheet: TMMvalues
GeneID	U7	U8	U17	U18	U25	U26	T8	T19	T20	T28	T26	T27	T31	T36	T37	A1	A3	A4	M2	M12	M3
[truncated: 14,800 more rows]

## Sheet: Counts
GeneID	U7	U8	U17	U18	U25	U26	T8	T19	T20	T28	T26	T27	T31	T36	T37	A1	A3	A4	M2	M12	M3
[truncated: 24,421 more rows]

[truncated: 1 more sheets: Legend]
