# Supplementary material for: Neuroinflammation-Associated Aspecific Manipulation of Mouse Predator Fear by Toxoplasma gondii
Source: Cell Rep. 2020 Jan 14;30(2):320–334.e6. doi: 10.1016/j.celrep.2019.12.019 (PMC6963786; doi:10.1016/j.celrep.2019.12.019)
Supplement: Table S6. Light-Sheet Data, Cyst Counts, Related to Figures 6 and S6 [file mmc5.xlsx]

## Sheet: TableS6
					Cyst count										Region volume (mm^3)
LabelID	Acronym	Name	Parent	PathID	ME49 T61	ME49 T62	ME49 T63	ME49 T64	ME49 T65	ASP5-KO A18	ASP5-KO A19	ASP5-KO A20	ASP5-KO A21	ASP5-KO A22	ME49 T61	ME49 T62	ME49 T63	ME49 T64	ME49 T65	ASP5-KO A18	ASP5-KO A19	ASP5-KO A20	ASP5-KO A21	ASP5-KO A22
1	TMv	Tuberomammillary nucleus, ventral part	557	/997/8/343/1129/1097/467/331/557/1/	0	0	0	0	0	0	0	0	0	0	0.007	0.008	0.008	0.009	0.011	0.01	0.009	0.009	0.009	0.011
2	SSp-m6b	Primary somatosensory area, mouth, layer 6b	345	/997/8/567/688/695/315/453/322/345/2/	0	3	0	0	0	0	0	0	0	0	0.035	0.031	0.029	0.033	0.034	0.036	0.03	0.034	0.034	0.034
4	IC	Inferior colliculus	339	/997/8/343/313/339/4/	0	48	11	0	0	0	0	0	0	0	2.208	2.156	1.628	2.301	2.363	2.205	1.871	2.297	2.297	2.255
6	int	internal capsule	784	/997/1009/983/784/6/	0	15	0	0	0	0	0	0	0	0	0.674	0.703	0.71	0.855	0.678	0.679	0.712	0.687	0.687	0.79
7	PSV	Principal sensory nucleus of the trigeminal	1132	/997/8/343/1065/771/1132/7/	0	0	0	0	0	0	0	0	0	0	0.274	0.347	0.298	0.37	0.345	0.374	0.355	0.36	0.36	0.402
8	grey	Basic cell groups and regions	997	/997/8/	0	0	0	0	0	0	0	0	0	0	0	0	0	0	0	0	0	0	0	0
9	SSp-tr6a	Primary somatosensory area, trunk, layer 6a	361	/997/8/567/688/695/315/453/322/361/9/	0	0	0	0	0	0	0	0	0	0	0.074	0.075	0.048	0.086	0.087	0.087	0.06	0.081	0.081	0.086
10	SCig	Superior colliculus, motor related, intermediate gray layer	294	/997/8/343/313/323/294/10/	0	22	10	0	0	0	0	0	0	0	0.735	0.752	0.638	0.801	0.778	0.726	0.658	0.74	0.74	0.748
12	IF	Interfascicular nucleus raphe	165	/997/8/343/313/348/165/12/	0	0	0	0	0	0	0	0	0	0	0.013	0.011	0.013	0.013	0.009	0.01	0.01	0.011	0.011	0.012
14	im	internal medullary lamina of the thalamus	896	/997/1009/983/896/14/	0	0	0	0	0	0	0	0	0	0	0	0	0.001	0	0	0	0	0	0	0
15	PT	Parataenial nucleus	571	/997/8/343/1129/549/856/571/15/	0	5	0	0	0	0	0	0	0	0	0.07	0.076	0.08	0.091	0.072	0.071	0.067	0.07	0.071	0.09
17	SCiw	Superior colliculus, motor related, intermediate white layer	294	/997/8/343/313/323/294/17/	0	35	14	0	0	0	0	0	0	0	0.712	0.727	0.688	0.79	0.734	0.707	0.653	0.708	0.709	0.734
19	IG	Induseum griseum	1080	/997/8/567/688/695/1089/1080/19/	0	3	0	0	0	0	0	0	0	0	0.008	0.007	0.006	0.007	0.006	0.007	0.005	0.006	0.006	0.007
23	AAA	Anterior amygdalar area	278	/997/8/567/623/477/278/23/	0	3	0	0	0	0	0	0	0	5	0.15	0.208	0.148	0.215	0.223	0.228	0.179	0.233	0.233	0.235
26	SCdg	Superior colliculus, motor related, deep gray layer	294	/997/8/343/313/323/294/26/	0	21	2	0	0	0	0	0	0	0	0.404	0.408	0.417	0.452	0.408	0.41	0.377	0.408	0.408	0.424
27	IGL	Intergeniculate leaflet of the lateral geniculate complex	1014	/997/8/343/1129/549/856/1014/27/	0	0	0	0	0	0	0	0	0	0	0.021	0.021	0.023	0.021	0.02	0.018	0.018	0.018	0.018	0.022
30	PVa	Periventricular hypothalamic nucleus, anterior part	157	/997/8/343/1129/1097/157/30/	0	0	0	0	0	0	0	0	0	0	0.003	0.003	0.003	0.004	0.004	0.003	0.004	0.004	0.004	0.005
33	VISp6a	Primary visual area, layer 6a	385	/997/8/567/688/695/315/669/385/33/	3	17	10	0	0	0	0	0	0	0	0.451	0.416	0.237	0.402	0.481	0.447	0.355	0.436	0.436	0.473
35	III	Oculomotor nucleus	323	/997/8/343/313/323/35/	0	0	0	0	0	0	0	0	0	0	0.014	0.01	0.013	0.011	0.009	0.01	0.009	0.008	0.008	0.011
36	GU1	Gustatory areas, layer 1	1057	/997/8/567/688/695/315/1057/36/	3	0	0	0	0	0	0	0	0	0	0.059	0.06	0.055	0.075	0.061	0.07	0.065	0.069	0.069	0.077
38	PVH	Paraventricular hypothalamic nucleus	157	/997/8/343/1129/1097/157/38/	0	4	0	0	0	0	0	0	0	0	0.06	0.062	0.081	0.076	0.075	0.074	0.097	0.073	0.072	0.1
41	VISpm2/3	posteromedial visual area, layer 2/3	533	/997/8/567/688/695/315/669/533/41/	2	11	0	0	6	0	0	0	0	0	0.121	0.101	0.053	0.103	0.12	0.111	0.077	0.115	0.115	0.111
42	SCdw	Superior colliculus, motor related, deep white layer	294	/997/8/343/313/323/294/42/	0	7	0	0	0	0	0	0	0	0	0.114	0.111	0.119	0.125	0.111	0.116	0.104	0.113	0.113	0.117
50	PRC	Precommissural nucleus	795	/997/8/343/313/323/795/50/	0	0	0	0	0	0	0	0	0	0	0.029	0.025	0.029	0.027	0.022	0.023	0.022	0.021	0.021	0.028
56	ACB	Nucleus accumbens	493	/997/8/567/623/477/493/56/	0	9	1	0	3	0	0	0	0	0	0.902	1.304	1.132	1.385	1.468	1.493	1.306	1.305	1.305	1.456
59	IMD	Intermediodorsal nucleus of the thalamus	444	/997/8/343/1129/549/856/444/59/	0	0	0	0	0	0	0	0	0	0	0.046	0.046	0.052	0.042	0.038	0.04	0.037	0.038	0.038	0.048
62	mlf	medial longitudinal fascicle	832	/997/1009/967/832/62/	0	0	0	0	0	0	0	0	0	0	0.304	0.389	0.331	0.412	0.398	0.413	0.351	0.382	0.382	0.414
63	PVHd	Paraventricular hypothalamic nucleus, descending division	467	/997/8/343/1129/1097/467/63/	0	0	0	0	0	0	0	0	0	0	0.012	0.012	0.015	0.014	0.014	0.013	0.017	0.013	0.013	0.018
64	AD	Anterodorsal nucleus	239	/997/8/343/1129/549/856/239/64/	0	0	0	0	0	0	0	0	0	0	0.058	0.043	0.05	0.042	0.042	0.042	0.034	0.038	0.038	0.048
66	LT	Lateral terminal nucleus of the accessory optic tract	323	/997/8/343/313/323/66/	0	0	0	0	0	0	0	0	0	0	0.002	0.002	0.002	0.002	0.002	0.001	0.002	0.002	0.002	0.002
67	INC	Interstitial nucleus of Cajal	795	/997/8/343/313/323/795/67/	0	0	0	0	0	0	0	0	0	0	0.021	0.017	0.02	0.017	0.014	0.016	0.014	0.014	0.014	0.018
68	FRP1	Frontal pole, layer 1	184	/997/8/567/688/695/315/184/68/	6	0	0	0	12	0	0	0	0	12	0.104	0.075	0.074	0.092	0.083	0.094	0.078	0.094	0.094	0.102
72	ADP	Anterodorsal preoptic nucleus	141	/997/8/343/1129/1097/141/72/	0	0	0	0	0	0	0	0	0	0	0.007	0.008	0.01	0.011	0.01	0.011	0.013	0.01	0.01	0.013
73	VS	ventricular systems	997	/997/73/	0	0	0	0	0	0	0	0	0	0	0.102	0.085	0.09	0.103	0.091	0.089	0.08	0.09	0.09	0.101
74	VISl6a	Lateral visual area, layer 6a	409	/997/8/567/688/695/315/669/409/74/	0	4	0	0	0	0	0	0	0	0	0.092	0.076	0.055	0.081	0.081	0.081	0.069	0.077	0.077	0.091
78	mcp	middle cerebellar peduncle	752	/997/1009/960/752/78/	0	11	0	16	0	0	0	0	0	0	0.254	0.282	0.242	0.318	0.312	0.316	0.287	0.311	0.311	0.341
81	VL	lateral ventricle	73	/997/73/81/	6	22	0	0	0	0	0	0	0	0	0.936	0.714	0.708	0.774	0.708	0.756	0.635	0.704	0.704	0.796
83	IO	Inferior olivary complex	370	/997/8/343/1065/354/370/83/	0	0	0	8	0	0	0	12	0	0	0.14	0.17	0.085	0.182	0.2	0.186	0.201	0.198	0.198	0.223
84	PL6a	Prelimbic area, layer 6a	972	/997/8/567/688/695/315/972/84/	0	10	6	0	20	0	0	0	0	0	0.148	0.127	0.112	0.157	0.119	0.174	0.111	0.149	0.149	0.145
88	AHN	Anterior hypothalamic nucleus	467	/997/8/343/1129/1097/467/88/	0	5	2	0	0	0	0	0	0	0	0.207	0.225	0.211	0.255	0.279	0.244	0.245	0.244	0.244	0.305
91	IP	Interposed nucleus	519	/997/8/512/519/91/	0	0	0	0	0	0	0	0	0	0	0.283	0.274	0.191	0.341	0.319	0.252	0.276	0.337	0.337	0.283
93	moV	motor root of the trigeminal nerve	901	/997/1009/967/901/93/	0	0	0	0	0	0	0	0	0	0	0.014	0.017	0.018	0.02	0.021	0.023	0.021	0.019	0.019	0.023
96	DCO	Dorsal cochlear nucleus	607	/997/8/343/1065/354/386/607/96/	0	6	0	0	0	0	0	0	0	0	0.173	0.192	0.138	0.221	0.203	0.212	0.174	0.227	0.227	0.22
97	TEa1	Temporal association areas, layer 1	541	/997/8/567/688/695/315/541/97/	0	15	1	0	0	0	0	1	0	0	0.158	0.166	0.143	0.196	0.176	0.179	0.142	0.188	0.188	0.209
100	IPN	Interpeduncular nucleus	165	/997/8/343/313/348/165/100/	0	0	0	0	0	0	0	0	0	0	0.103	0.098	0.106	0.125	0.098	0.123	0.109	0.113	0.113	0.125
101	VCO	Ventral cochlear nucleus	607	/997/8/343/1065/354/386/607/101/	0	5	0	0	0	0	0	0	19	0	0.195	0.244	0.215	0.269	0.269	0.265	0.254	0.254	0.254	0.277
105	SOCm	Superior olivary complex, medial part	398	/997/8/343/1065/771/1132/398/105/	0	0	0	0	0	0	0	0	0	0	0.032	0.038	0.033	0.042	0.051	0.051	0.05	0.044	0.044	0.056
106	ISN	Inferior salivatory nucleus	370	/997/8/343/1065/354/370/106/	0	0	0	0	0	0	0	0	0	0	0.002	0.003	0.002	0.003	0.002	0.003	0.002	0.003	0.003	0.003
113	SSp-ll2/3	Primary somatosensory area, lower limb, layer 2/3	337	/997/8/567/688/695/315/453/322/337/113/	0	14	0	0	0	0	0	0	0	0	0.17	0.202	0.127	0.236	0.233	0.204	0.159	0.217	0.217	0.23
114	SOCl	Superior olivary complex, lateral part	398	/997/8/343/1065/771/1132/398/114/	0	0	0	0	0	0	0	0	0	0	0.042	0.053	0.047	0.056	0.067	0.07	0.066	0.059	0.059	0.072
115	IV	Trochlear nucleus	323	/997/8/343/313/323/115/	0	0	0	0	0	0	0	0	0	0	0.003	0.002	0.002	0.002	0.002	0.002	0.002	0.002	0.002	0.002
117	och	optic chiasm	848	/997/1009/967/848/117/	0	5	0	0	0	0	0	0	0	0	0.077	0.11	0.058	0.109	0.11	0.119	0.067	0.107	0.107	0.113
118	PVi	Periventricular hypothalamic nucleus, intermediate part	157	/997/8/343/1129/1097/157/118/	2	0	0	0	0	0	0	0	0	0	0.028	0.028	0.029	0.032	0.036	0.031	0.031	0.031	0.031	0.039
120	AIp1	Agranular insular area, posterior part, layer 1	111	/997/8/567/688/695/315/95/111/120/	0	0	0	0	0	0	0	0	0	6	0.124	0.129	0.132	0.154	0.135	0.153	0.139	0.15	0.15	0.177
121	VISl6b	Lateral visual area, layer 6b	409	/997/8/567/688/695/315/669/409/121/	0	0	0	0	0	0	0	0	0	0	0.017	0.014	0.01	0.015	0.015	0.015	0.013	0.014	0.014	0.016
122	POR	Superior olivary complex, periolivary region	398	/997/8/343/1065/771/1132/398/122/	0	0	0	0	0	0	0	0	0	0	0.028	0.034	0.03	0.037	0.045	0.045	0.042	0.039	0.039	0.048
125	opt	optic tract	848	/997/1009/967/848/125/	2	0	0	0	0	0	0	0	0	0	0.179	0.246	0.178	0.255	0.248	0.24	0.215	0.238	0.238	0.267
126	PVp	Periventricular hypothalamic nucleus, posterior part	141	/997/8/343/1129/1097/141/126/	0	0	0	0	0	0	0	0	0	0	0.032	0.044	0.035	0.044	0.049	0.046	0.039	0.042	0.042	0.053
127	AM	Anteromedial nucleus	239	/997/8/343/1129/549/856/239/127/	0	6	0	0	0	0	0	0	0	0	0.089	0.095	0.107	0.114	0.087	0.089	0.084	0.088	0.088	0.108
128	MRN	Midbrain reticular nucleus	323	/997/8/343/313/323/128/	14	33	14	0	0	0	0	0	0	0	1.789	1.42	1.696	1.569	1.347	1.402	1.256	1.274	1.274	1.563
129	V3	third ventricle	73	/997/73/129/	0	0	0	0	0	0	0	0	0	0	0.466	0.379	0.405	0.427	0.391	0.382	0.339	0.364	0.364	0.448
131	LA	Lateral amygdalar nucleus	703	/997/8/567/688/703/131/	0	0	0	0	4	0	0	0	0	0	0.158	0.198	0.177	0.216	0.226	0.203	0.212	0.231	0.231	0.228
132	PL6b	Prelimbic area, layer 6b	972	/997/8/567/688/695/315/972/132/	0	7	0	0	0	0	0	0	0	0	0.008	0.006	0.005	0.008	0.006	0.008	0.005	0.007	0.007	0.007
133	PVpo	Periventricular hypothalamic nucleus, preoptic part	141	/997/8/343/1129/1097/141/133/	0	0	0	0	0	0	0	0	0	0	0.021	0.024	0.022	0.029	0.031	0.027	0.027	0.027	0.027	0.033
136	IRN	Intermediate reticular nucleus	370	/997/8/343/1065/354/370/136/	0	0	0	0	0	0	0	0	0	0	0.549	0.924	0.822	0.958	0.991	0.981	0.829	0.933	0.932	1
140	AQ	cerebral aqueduct	73	/997/73/140/	0	21	0	0	0	0	0	0	0	0	0.154	0.139	0.158	0.153	0.153	0.16	0.128	0.147	0.147	0.158
143	AMBv	Nucleus ambiguus, ventral division	135	/997/8/343/1065/354/370/135/143/	0	0	0	0	0	0	0	0	0	0	0.005	0.007	0.005	0.007	0.01	0.008	0.009	0.009	0.009	0.009
145	V4	fourth ventricle	73	/997/73/145/	7	16	0	0	0	0	0	0	0	0	0.261	0.232	0.192	0.284	0.249	0.246	0.232	0.265	0.265	0.271
146	PRNr	Pontine reticular nucleus	1117	/997/8/343/1065/771/1117/146/	0	0	3	0	0	0	0	0	0	0	0.677	0.773	0.737	0.825	0.701	0.847	0.757	0.797	0.797	0.916
147	LC	Locus ceruleus	1117	/997/8/343/1065/771/1117/147/	0	0	0	0	0	0	0	0	0	0	0.006	0.004	0.004	0.006	0.005	0.005	0.004	0.005	0.005	0.005
148	GU4	Gustatory areas, layer 4	1057	/997/8/567/688/695/315/1057/148/	0	0	0	0	0	0	0	0	0	0	0.043	0.043	0.04	0.055	0.045	0.051	0.049	0.051	0.051	0.054
149	PVT	Paraventricular nucleus of the thalamus	571	/997/8/343/1129/549/856/571/149/	0	6	0	0	0	0	0	0	0	0	0.124	0.116	0.125	0.122	0.11	0.108	0.096	0.1	0.1	0.129
153	V4r	lateral recess	145	/997/73/145/153/	0	19	0	6	0	0	0	0	0	0	0.239	0.272	0.207	0.316	0.309	0.3	0.269	0.324	0.324	0.315
155	LD	Lateral dorsal nucleus of thalamus	239	/997/8/343/1129/549/856/239/155/	0	14	0	0	0	0	0	0	0	0	0.416	0.29	0.337	0.287	0.283	0.276	0.252	0.256	0.256	0.326
156	AUDd6a	Dorsal auditory area, layer 6a	1011	/997/8/567/688/695/315/247/1011/156/	0	0	0	0	0	0	0	0	0	0	0.069	0.059	0.044	0.076	0.058	0.063	0.05	0.065	0.065	0.064
158	pc	posterior commissure	832	/997/1009/967/832/158/	0	13	0	0	0	0	0	0	0	0	0.019	0.016	0.02	0.018	0.014	0.015	0.014	0.015	0.015	0.017
159	AON	Anterior olfactory nucleus	698	/997/8/567/688/695/698/159/	6	9	7	0	1	0	0	0	0	0	1.013	1.332	1.101	1.221	1.262	1.316	1.068	1.169	1.169	1.363
162	LDT	Laterodorsal tegmental nucleus	1117	/997/8/343/1065/771/1117/162/	0	0	0	0	0	0	0	0	0	0	0.043	0.03	0.033	0.037	0.033	0.032	0.029	0.03	0.03	0.033
163	AIp2/3	Agranular insular area, posterior part, layer 2/3	111	/997/8/567/688/695/315/95/111/163/	7	5	0	0	0	0	0	0	0	6	0.237	0.252	0.255	0.302	0.266	0.294	0.28	0.295	0.295	0.342
164	c	central canal, spinal cord/medulla	73	/997/73/164/	0	0	0	0	0	0	0	0	0	0	0	0	0	0	0	0	0	0	0	0
169	PRP	Nucleus prepositus	154	/997/8/343/1065/354/370/154/169/	0	0	0	0	0	0	0	0	0	0	0.042	0.052	0.038	0.058	0.049	0.055	0.044	0.055	0.055	0.056
170	LGd	Dorsal part of the lateral geniculate complex	1008	/997/8/343/1129/549/864/1008/170/	7	0	0	0	0	0	0	0	0	0	0.26	0.211	0.225	0.218	0.204	0.196	0.186	0.197	0.197	0.222
171	PL1	Prelimbic area, layer 1	972	/997/8/567/688/695/315/972/171/	0	8	0	0	21	0	0	0	8	0	0.18	0.148	0.135	0.176	0.134	0.199	0.136	0.175	0.175	0.167
173	RCH	Retrochiasmatic area	290	/997/8/343/1129/1097/290/173/	0	0	0	0	0	0	0	0	0	0	0.069	0.104	0.055	0.1	0.099	0.094	0.066	0.092	0.092	0.104
177	NR	Nucleus of Roller	154	/997/8/343/1065/354/370/154/177/	0	0	0	0	0	0	0	0	0	0	0.005	0.008	0.006	0.009	0.008	0.009	0.006	0.008	0.008	0.008
178	LGv	Ventral part of the lateral geniculate complex	1014	/997/8/343/1129/549/856/1014/178/	0	4	0	0	0	0	0	0	0	0	0.117	0.122	0.131	0.129	0.114	0.1	0.107	0.104	0.104	0.125
180	GU2/3	Gustatory areas, layer 2/3	1057	/997/8/567/688/695/315/1057/180/	0	0	0	0	0	0	0	0	0	0	0.119	0.121	0.111	0.151	0.124	0.142	0.133	0.141	0.141	0.153
181	RE	Nucleus of reunions	571	/997/8/343/1129/549/856/571/181/	0	0	0	0	0	0	0	0	0	0	0.099	0.11	0.12	0.139	0.107	0.107	0.129	0.104	0.103	0.138
186	LH	Lateral habenula	958	/997/8/343/1129/549/856/958/186/	0	0	0	0	0	0	0	0	0	0	0.122	0.094	0.109	0.1	0.091	0.087	0.083	0.079	0.079	0.107
187	GU5	Gustatory areas, layer 5	1057	/997/8/567/688/695/315/1057/187/	0	9	0	0	0	0	0	0	0	0	0.15	0.152	0.139	0.192	0.162	0.179	0.173	0.182	0.182	0.188
188	AOBgl	Accessory olfactory bulb, glomerular layer	151	/997/8/567/688/695/698/151/188/	6	0	2	0	0	0	0	0	0	0	0.061	0.047	0.039	0.058	0.047	0.052	0.042	0.055	0.055	0.063
189	RH	Rhomboid nucleus	51	/997/8/343/1129/549/856/51/189/	0	0	0	0	0	0	0	0	0	0	0.018	0.02	0.022	0.023	0.017	0.017	0.018	0.017	0.017	0.022
190	py	pyramid	784	/997/1009/983/784/190/	0	0	0	6	0	0	0	0	0	0	0.135	0.141	0.095	0.156	0.193	0.172	0.177	0.171	0.171	0.193
194	LHA	Lateral hypothalamic area	290	/997/8/343/1129/1097/290/194/	0	14	2	0	0	0	0	0	0	0	0.911	1.008	1.006	1.139	1.172	1.131	1.151	1.093	1.093	1.351
196	AOBgr	Accessory olfactory bulb, granular layer	151	/997/8/567/688/695/698/151/196/	4	0	0	0	0	0	0	0	0	10	0.087	0.074	0.065	0.08	0.068	0.073	0.062	0.073	0.073	0.083
197	RL	Rostral linear nucleus raphe	165	/997/8/343/313/348/165/197/	0	0	0	0	0	0	0	0	0	0	0.004	0.003	0.004	0.004	0.003	0.003	0.003	0.003	0.003	0.004
201	SSp-bfd2/3	Primary somatosensory area, barrel field, layer 2/3	329	/997/8/567/688/695/315/453/322/329/201/	0	35	0	0	5	0	0	0	0	0	0.396	0.447	0.32	0.536	0.494	0.501	0.389	0.499	0.499	0.537
202	MV	Medial vestibular nucleus	701	/997/8/343/1065/354/370/701/202/	0	6	0	0	0	0	0	0	0	0	0.402	0.428	0.314	0.502	0.413	0.456	0.393	0.474	0.474	0.472
203	LIN	Linear nucleus of the medulla	370	/997/8/343/1065/354/370/203/	0	0	0	0	0	0	0	0	0	0	0.006	0.01	0.009	0.01	0.012	0.01	0.009	0.01	0.01	0.011
204	AOBmi	Accessory olfactory bulb, mitral layer	151	/997/8/567/688/695/698/151/204/	7	0	2	10	7	0	0	0	0	0	0.116	0.094	0.079	0.109	0.089	0.096	0.08	0.099	0.099	0.115
206	RM	Nucleus raphe magnus	379	/997/8/343/1065/354/379/206/	0	0	0	0	0	0	0	0	0	0	0.029	0.043	0.027	0.047	0.046	0.053	0.049	0.045	0.045	0.061
207	AP	Area postrema	386	/997/8/343/1065/354/386/207/	0	0	0	0	0	0	0	0	0	0	0.013	0.015	0.011	0.018	0.018	0.016	0.017	0.018	0.018	0.02
209	LAV	Lateral vestibular nucleus	701	/997/8/343/1065/354/370/701/209/	0	0	0	0	0	0	0	0	0	0	0.044	0.043	0.03	0.052	0.042	0.046	0.039	0.05	0.05	0.047
210	LM	Lateral mammillary nucleus	331	/997/8/343/1129/1097/467/331/210/	0	0	0	0	0	0	0	0	0	0	0.008	0.008	0.01	0.009	0.012	0.011	0.011	0.011	0.011	0.013
211	ACAd2/3	Anterior cingulate area, dorsal part, layer 2/3	39	/997/8/567/688/695/315/31/39/211/	0	21	1	0	5	0	0	0	0	0	0.201	0.195	0.177	0.208	0.166	0.222	0.184	0.195	0.195	0.218
214	RN	Red nucleus	323	/997/8/343/313/323/214/	0	0	0	0	0	0	0	0	0	0	0.254	0.189	0.234	0.204	0.169	0.183	0.164	0.173	0.173	0.211
215	APN	Anterior pretectal nucleus	1100	/997/8/343/313/323/1100/215/	0	21	0	0	0	0	0	0	0	0	0.405	0.346	0.401	0.373	0.327	0.324	0.305	0.301	0.301	0.367
217	SUV	Superior vestibular nucleus	701	/997/8/343/1065/354/370/701/217/	0	0	0	0	0	0	0	0	0	0	0.121	0.104	0.08	0.129	0.107	0.107	0.095	0.119	0.119	0.114
218	LP	Lateral posterior nucleus of the thalamus	138	/997/8/343/1129/549/856/138/218/	0	21	0	0	0	0	0	0	0	0	0.406	0.322	0.36	0.339	0.312	0.297	0.284	0.284	0.285	0.344
222	RO	Nucleus raphe obscurus	379	/997/8/343/1065/354/379/222/	0	0	0	0	0	0	0	0	0	0	0.004	0.006	0.003	0.006	0.006	0.006	0.007	0.006	0.006	0.007
223	ARH	Arcuate hypothalamic nucleus	157	/997/8/343/1129/1097/157/223/	0	0	0	0	0	0	0	0	0	0	0.058	0.104	0.053	0.096	0.089	0.088	0.064	0.081	0.081	0.101
225	SPIV	Spinal vestibular nucleus	701	/997/8/343/1065/354/370/701/225/	0	0	0	0	0	0	0	0	0	0	0.176	0.201	0.136	0.237	0.198	0.216	0.186	0.227	0.227	0.221
226	LPO	Lateral preoptic area	290	/997/8/343/1129/1097/290/226/	0	5	0	0	0	0	0	0	0	0	0.245	0.32	0.272	0.361	0.38	0.373	0.334	0.354	0.354	0.397
230	RPA	Nucleus raphe pallidus	379	/997/8/343/1065/354/379/230/	0	0	0	0	0	0	0	0	0	0	0.009	0.011	0.006	0.012	0.013	0.012	0.013	0.013	0.013	0.014
231	AT	Anterior tegmental nucleus	323	/997/8/343/313/323/231/	0	0	0	0	0	0	0	0	0	0	0.006	0.004	0.005	0.005	0.004	0.004	0.004	0.004	0.004	0.005
233	VISal5	Anterolateral visual area, layer 5	402	/997/8/567/688/695/315/669/402/233/	2	19	0	0	0	0	0	0	0	0	0.069	0.067	0.047	0.074	0.071	0.076	0.056	0.069	0.069	0.083
234	TEa4	Temporal association areas, layer 4	541	/997/8/567/688/695/315/541/234/	1	0	4	0	0	0	0	0	0	0	0.098	0.101	0.086	0.119	0.104	0.108	0.086	0.115	0.115	0.124
235	LRN	Lateral reticular nucleus	370	/997/8/343/1065/354/370/235/	0	6	0	0	2	0	0	0	0	0	0.134	0.163	0.105	0.167	0.198	0.186	0.183	0.192	0.191	0.206
237	ts	solitary tract	917	/997/1009/967/917/237/	0	0	0	0	0	0	0	0	0	0	0.003	0.003	0.003	0.004	0.004	0.004	0.003	0.004	0.004	0.004
238	RPO	Nucleus raphe pontis	1117	/997/8/343/1065/771/1117/238/	0	0	0	0	0	0	0	0	0	0	0.011	0.016	0.014	0.015	0.011	0.014	0.011	0.013	0.013	0.014
243	AUDd6b	Dorsal auditory area, layer 6b	1011	/997/8/567/688/695/315/247/1011/243/	0	0	0	0	0	0	0	0	0	0	0.012	0.01	0.007	0.012	0.009	0.01	0.008	0.01	0.01	0.01
246	RR	Midbrain reticular nucleus, retrorubral area	323	/997/8/343/313/323/246/	0	0	14	0	0	0	0	0	0	0	0.159	0.126	0.138	0.143	0.124	0.122	0.108	0.128	0.128	0.14
249	AUDpo6a	Posterior auditory area, layer 6a	1027	/997/8/567/688/695/315/247/1027/249/	0	15	2	0	0	0	0	0	0	0	0.03	0.027	0.021	0.033	0.027	0.028	0.023	0.028	0.028	0.029
250	LSc	Lateral septal nucleus, caudal (caudodorsal) part	242	/997/8/567/623/477/275/242/250/	0	0	0	0	4	0	0	0	0	0	0.233	0.147	0.157	0.151	0.134	0.158	0.114	0.124	0.124	0.149
251	AUDp2/3	Primary auditory area, layer 2/3	1002	/997/8/567/688/695/315/247/1002/251/	0	21	0	0	4	0	0	0	0	0	0.148	0.154	0.122	0.195	0.154	0.166	0.126	0.169	0.169	0.179
252	AUDd5	Dorsal auditory area, layer 5	1011	/997/8/567/688/695/315/247/1011/252/	0	0	0	0	0	0	0	0	0	0	0.118	0.111	0.08	0.144	0.11	0.121	0.094	0.121	0.121	0.123
255	AV	Anteroventral nucleus of thalamus	239	/997/8/343/1129/549/856/239/255/	0	0	0	0	0	0	0	0	0	0	0.128	0.107	0.129	0.112	0.105	0.108	0.089	0.103	0.103	0.122
257	VISpm6a	posteromedial visual area, layer 6a	533	/997/8/567/688/695/315/669/533/257/	0	0	3	0	0	0	0	0	0	0	0.061	0.057	0.03	0.055	0.067	0.062	0.043	0.059	0.059	0.058
258	LSr	Lateral septal nucleus, rostral (rostroventral) part	242	/997/8/567/623/477/275/242/258/	0	12	0	0	7	0	0	0	0	0	0.647	0.627	0.564	0.802	0.625	0.661	0.602	0.615	0.615	0.784
260	NLOT1	Nucleus of the lateral olfactory tract, molecular layer	619	/997/8/567/688/695/698/619/260/	0	0	0	5	0	0	0	0	0	0	0.04	0.062	0.034	0.063	0.063	0.068	0.044	0.063	0.063	0.063
262	RT	Reticular nucleus of the thalamus	856	/997/8/343/1129/549/856/262/	0	15	0	0	0	0	0	0	0	0	0.385	0.373	0.423	0.449	0.351	0.361	0.366	0.357	0.357	0.423
263	AVP	Anteroventral preoptic nucleus	141	/997/8/343/1129/1097/141/263/	0	0	0	0	0	0	0	0	0	0	0.018	0.024	0.014	0.025	0.028	0.026	0.016	0.024	0.024	0.025
266	LSv	Lateral septal nucleus, ventral part	242	/997/8/567/623/477/275/242/266/	0	5	0	0	0	0	0	0	0	0	0.029	0.032	0.032	0.043	0.032	0.034	0.033	0.032	0.032	0.043
269	VISpl2/3	Posterolateral visual area, layer 2/3	425	/997/8/567/688/695/315/669/425/269/	0	0	0	0	0	0	0	0	0	0	0.075	0.061	0.041	0.065	0.07	0.062	0.06	0.068	0.068	0.073
271	SAG	Nucleus sagulum	339	/997/8/343/313/339/271/	2	0	0	0	0	0	0	0	0	0	0.031	0.027	0.03	0.032	0.029	0.028	0.024	0.025	0.025	0.029
272	AVPV	Anteroventral periventricular nucleus	141	/997/8/343/1129/1097/141/272/	0	0	0	0	0	0	0	0	0	0	0.017	0.023	0.015	0.025	0.028	0.025	0.018	0.024	0.024	0.026
274	RSPd6a	Retrosplenial area, dorsal part, layer 6a	879	/997/8/567/688/695/315/254/879/274/	0	20	0	0	0	0	0	0	0	0	0.339	0.286	0.147	0.278	0.333	0.291	0.215	0.297	0.297	0.29
278	sAMY	Striatum-like amygdalar nuclei	477	/997/8/567/623/477/278/	0	0	0	0	0	0	0	0	0	0	0.053	0.071	0.062	0.074	0.075	0.077	0.074	0.076	0.076	0.088
279	RSPagl6b	Retrosplenial area, lateral agranular part, layer 6b	894	/997/8/567/688/695/315/254/894/279/	0	0	0	0	0	0	0	0	0	0	0.013	0.012	0.007	0.012	0.014	0.013	0.009	0.012	0.012	0.012
280	B	Barrington's nucleus	987	/997/8/343/1065/771/987/280/	0	0	0	0	0	0	0	0	0	0	0.013	0.009	0.009	0.012	0.01	0.01	0.009	0.01	0.01	0.01
281	VISam1	Anteromedial visual area, layer 1	394	/997/8/567/688/695/315/669/394/281/	0	8	0	0	3	0	0	0	0	0	0.047	0.045	0.024	0.047	0.053	0.049	0.033	0.053	0.053	0.051
286	SCH	Suprachiasmatic nucleus	141	/997/8/343/1129/1097/141/286/	0	0	0	0	0	0	0	0	0	0	0.027	0.037	0.021	0.038	0.039	0.035	0.025	0.034	0.034	0.04
287	BAC	Bed nucleus of the anterior commissure	809	/997/8/567/623/803/809/287/	0	0	0	0	0	0	0	0	0	0	0.002	0.002	0.002	0.003	0.002	0.002	0.003	0.002	0.002	0.003
288	ORBvl2/3	Orbital area, ventrolateral part, layer 2/3	746	/997/8/567/688/695/315/714/746/288/	9	0	2	0	10	0	0	0	0	0	0.216	0.178	0.128	0.235	0.161	0.188	0.152	0.198	0.198	0.234
289	TEa5	Temporal association areas, layer 5	541	/997/8/567/688/695/315/541/289/	11	19	6	0	0	0	0	0	0	0	0.283	0.299	0.253	0.353	0.304	0.318	0.252	0.343	0.343	0.362
292	BA	Bed nucleus of the accessory olfactory tract	278	/997/8/567/623/477/278/292/	1	8	7	0	0	0	0	0	0	0	0.019	0.028	0.018	0.028	0.03	0.028	0.023	0.028	0.028	0.03
296	ACAv2/3	Anterior cingulate area, ventral part, layer 2/3	48	/997/8/567/688/695/315/31/48/296/	7	25	0	0	5	0	0	0	0	0	0.154	0.152	0.141	0.155	0.121	0.17	0.124	0.137	0.137	0.152
298	MA	Magnocellular nucleus	835	/997/8/567/623/803/835/298/	2	6	0	0	0	0	0	0	0	0	0.087	0.12	0.076	0.122	0.135	0.136	0.089	0.132	0.132	0.127
301	st	stria terminalis	768	/997/1009/991/768/301/	0	5	0	0	0	0	0	0	0	0	0.208	0.209	0.209	0.23	0.21	0.202	0.202	0.208	0.208	0.237
303	BLAa	Basolateral amygdalar nucleus, anterior part	295	/997/8/567/688/703/295/303/	0	5	0	0	0	0	0	0	0	0	0.181	0.24	0.228	0.238	0.251	0.251	0.261	0.255	0.255	0.294
304	PL2/3	Prelimbic area, layer 2/3	972	/997/8/567/688/695/315/972/304/	0	10	0	0	19	0	0	0	0	0	0.142	0.118	0.107	0.141	0.107	0.161	0.108	0.14	0.14	0.132
305	VISp6b	Primary visual area, layer 6b	385	/997/8/567/688/695/315/669/385/305/	4	0	7	0	0	0	0	0	0	0	0.066	0.062	0.036	0.06	0.07	0.066	0.052	0.064	0.064	0.069
307	MARN	Magnocellular reticular nucleus	370	/997/8/343/1065/354/370/307/	0	8	0	0	0	0	0	0	0	0	0.155	0.195	0.11	0.218	0.245	0.222	0.257	0.222	0.222	0.269
310	SF	Septofimbrial nucleus	275	/997/8/567/623/477/275/310/	0	2	0	0	0	0	0	0	0	0	0.096	0.071	0.072	0.078	0.069	0.073	0.054	0.065	0.065	0.078
311	BLAp	Basolateral amygdalar nucleus, posterior part	295	/997/8/567/688/703/295/311/	0	5	0	0	0	0	0	0	0	0	0.16	0.213	0.192	0.215	0.249	0.217	0.217	0.227	0.227	0.266
313	MB	Midbrain	343	/997/8/343/313/	4	45	5	6	0	0	0	0	6	0	1.855	1.655	1.85	1.877	1.648	1.684	1.549	1.608	1.607	1.854
314	AIp6a	Agranular insular area, posterior part, layer 6a	111	/997/8/567/688/695/315/95/111/314/	6	16	0	0	0	0	0	0	0	0	0.107	0.116	0.11	0.141	0.128	0.131	0.134	0.14	0.14	0.14
318	SG	Supragenual nucleus	987	/997/8/343/1065/771/987/318/	0	0	0	0	0	0	0	0	0	0	0.005	0.006	0.005	0.006	0.005	0.006	0.005	0.006	0.006	0.006
319	BMA	Basomedial amygdalar nucleus	703	/997/8/567/688/703/319/	3	9	0	0	0	6	0	0	0	3	0.277	0.4	0.294	0.418	0.437	0.396	0.372	0.406	0.406	0.471
320	MOp1	Primary motor area, Layer 1	985	/997/8/567/688/695/315/500/985/320/	4	0	0	0	10	0	0	0	0	0	0.398	0.408	0.355	0.468	0.439	0.441	0.397	0.436	0.436	0.484
321	SubG	Subgeniculate nucleus	1014	/997/8/343/1129/549/856/1014/321/	0	0	0	0	0	0	0	0	0	0	0.008	0.009	0.008	0.01	0.008	0.007	0.008	0.007	0.007	0.008
325	SGN	Suprageniculate nucleus	138	/997/8/343/1129/549/856/138/325/	0	0	0	0	0	0	0	0	0	0	0.01	0.009	0.011	0.009	0.009	0.009	0.008	0.008	0.008	0.01
326	scp	superior cerebelar peduncles	752	/997/1009/960/752/326/	0	0	0	0	0	0	0	0	0	0	0.169	0.123	0.124	0.154	0.132	0.127	0.116	0.128	0.128	0.137
328	AId2/3	Agranular insular area, dorsal part, layer 2/3	104	/997/8/567/688/695/315/95/104/328/	11	6	3	0	0	0	0	0	0	0	0.275	0.287	0.26	0.356	0.308	0.346	0.274	0.332	0.332	0.38
330	RSPd6b	Retrosplenial area, dorsal part, layer 6b	879	/997/8/567/688/695/315/254/879/330/	0	0	0	0	0	0	0	0	0	0	0.013	0.011	0.006	0.011	0.013	0.012	0.009	0.011	0.011	0.012
332	ASO	Accessory supraoptic group	157	/997/8/343/1129/1097/157/332/	0	0	0	0	0	0	0	0	0	0	0	0	0	0	0	0	0	0	0	0
333	SH	Septohippocampal nucleus	275	/997/8/567/623/477/275/333/	0	0	0	0	0	0	0	0	0	0	0.014	0.011	0.007	0.014	0.01	0.012	0.008	0.011	0.011	0.014
335	PERI6a	Perirhinal area, layer 6a	922	/997/8/567/688/695/315/922/335/	0	3	0	0	0	0	0	0	0	0	0.042	0.052	0.044	0.06	0.058	0.052	0.046	0.062	0.062	0.06
338	SFO	Subfornical organ	141	/997/8/343/1129/1097/141/338/	0	0	0	0	0	0	0	0	0	0	0.009	0.006	0.007	0.006	0.006	0.006	0.005	0.005	0.005	0.007
341	smd	supramammillary decussation	824	/997/1009/991/824/341/	0	0	0	0	0	0	0	0	0	0	0.005	0.004	0.005	0.006	0.005	0.005	0.005	0.005	0.005	0.006
342	SI	Substantia innominata	835	/997/8/567/623/803/835/342/	5	12	0	0	0	0	0	0	0	0	0.677	0.871	0.741	0.935	0.976	1.053	0.874	0.954	0.954	1.059
344	AIp5	Agranular insular area, posterior part, layer 5	111	/997/8/567/688/695/315/95/111/344/	12	7	0	0	0	0	0	0	0	0	0.22	0.237	0.233	0.286	0.255	0.272	0.271	0.281	0.281	0.305
347	SBPV	Subparaventricular zone	141	/997/8/343/1129/1097/141/347/	0	0	0	0	0	0	0	0	0	0	0.04	0.042	0.039	0.048	0.053	0.045	0.045	0.045	0.046	0.058
350	SLC	Subceruleus nucleus	1117	/997/8/343/1065/771/1117/350/	0	0	0	0	0	0	0	0	0	0	0.011	0.008	0.008	0.01	0.008	0.009	0.007	0.009	0.009	0.009
351	BST	Bed nuclei of the stria terminalis	809	/997/8/567/623/803/809/351/	0	5	0	0	0	0	0	0	0	0	0.339	0.399	0.45	0.51	0.443	0.479	0.531	0.443	0.443	0.586
354	MY	Medulla	1065	/997/8/343/1065/354/	5	19	2	14	10	0	0	15	3	0	2.355	3	2.292	3.267	3.396	3.314	3.024	3.391	3.391	3.569
355	AIp6b	Agranular insular area, posterior part, layer 6b	111	/997/8/567/688/695/315/95/111/355/	0	0	0	0	0	0	0	0	0	0	0.006	0.007	0.006	0.008	0.008	0.008	0.008	0.009	0.009	0.008
356	PST	Preparasubthalamic nucleus	290	/997/8/343/1129/1097/290/356/	0	0	0	0	0	0	0	0	0	0	0.004	0.004	0.004	0.005	0.005	0.004	0.005	0.004	0.004	0.006
358	SLD	Sublaterodorsal nucleus	1117	/997/8/343/1065/771/1117/358/	0	0	0	0	0	0	0	0	0	0	0.028	0.021	0.021	0.025	0.021	0.022	0.019	0.021	0.021	0.022
362	MD	Mediodorsal nucleus of thalamus	444	/997/8/343/1129/549/856/444/362/	0	5	0	0	0	0	0	0	0	0	0.427	0.4	0.456	0.373	0.355	0.359	0.322	0.335	0.335	0.427
363	PL5	Prelimbic area, layer 5	972	/997/8/567/688/695/315/972/363/	0	15	0	0	23	0	0	0	0	0	0.32	0.272	0.244	0.332	0.247	0.378	0.244	0.321	0.321	0.306
364	PSTN	Parasubthalamic nucleus	290	/997/8/343/1129/1097/290/364/	0	0	0	0	0	0	0	0	0	0	0.018	0.016	0.019	0.022	0.021	0.019	0.021	0.019	0.02	0.024
366	SMT	Submedial nucleus of the thalamus	444	/997/8/343/1129/549/856/444/366/	0	2	0	0	0	0	0	0	0	0	0.05	0.054	0.059	0.064	0.047	0.047	0.05	0.047	0.047	0.059
368	PERI6b	Perirhinal area, layer 6b	922	/997/8/567/688/695/315/922/368/	0	1	0	0	0	0	0	0	0	0	0.009	0.011	0.009	0.012	0.012	0.011	0.01	0.013	0.013	0.012
372	ICB	Infracerebellar nucleus	370	/997/8/343/1065/354/370/372/	0	0	0	0	0	0	0	0	0	0	0.003	0.003	0.002	0.004	0.003	0.003	0.003	0.004	0.004	0.003
374	SNc	Substantia nigra, compact part	348	/997/8/343/313/348/374/	0	0	0	0	0	0	0	0	0	0	0.071	0.064	0.065	0.077	0.064	0.062	0.061	0.066	0.066	0.073
377	VISpl6a	Posterolateral visual area, layer 6a	425	/997/8/567/688/695/315/669/425/377/	0	0	0	0	0	0	0	0	0	0	0.03	0.027	0.02	0.028	0.029	0.027	0.025	0.028	0.028	0.031
380	cuf	cuneate fascicle	514	/997/1009/967/792/932/514/380/	0	0	0	0	0	0	0	0	0	0	0.007	0.008	0.006	0.009	0.009	0.009	0.009	0.009	0.009	0.009
381	SNr	Substantia nigra, reticular part	323	/997/8/343/313/323/381/	0	0	0	0	0	0	0	0	0	0	0.537	0.525	0.482	0.651	0.548	0.501	0.535	0.552	0.552	0.603
382	CA1	Field CA1	375	/997/8/567/688/695/1089/1080/375/382/	10	37	5	0	17	3	7	0	0	0	2.967	2.921	2.368	3.324	3.061	2.931	2.522	2.986	2.986	3.173
388	grf	gracile fascicle	514	/997/1009/967/792/932/514/388/	0	0	0	0	0	0	0	0	0	0	0.001	0.001	0.001	0.001	0.001	0.001	0.001	0.001	0.001	0.001
390	SO	Supraoptic nucleus	157	/997/8/343/1129/1097/157/390/	0	0	0	0	0	0	0	0	0	0	0.015	0.022	0.013	0.022	0.023	0.022	0.016	0.022	0.022	0.023
393	VISpl6b	Posterolateral visual area, layer 6b	425	/997/8/567/688/695/315/669/425/393/	0	0	0	0	0	0	0	0	0	0	0.002	0.002	0.002	0.002	0.002	0.002	0.002	0.002	0.002	0.002
397	vtd	ventral tegmental decussation	863	/997/1009/1000/863/397/	0	0	0	0	0	0	0	0	0	0	0.025	0.02	0.026	0.024	0.017	0.019	0.018	0.019	0.019	0.022
401	VISam4	Anteromedial visual area, layer 4	394	/997/8/567/688/695/315/669/394/401/	0	0	0	0	0	0	0	0	0	0	0.023	0.021	0.011	0.021	0.025	0.023	0.015	0.024	0.024	0.022
403	MEA	Medial amygdalar nucleus	278	/997/8/567/623/477/278/403/	8	10	0	10	0	0	0	0	0	0	0.404	0.576	0.447	0.582	0.607	0.597	0.562	0.59	0.59	0.681
412	ORBl2/3	Orbital area, lateral part, layer 2/3	723	/997/8/567/688/695/315/714/723/412/	7	0	7	0	0	0	0	0	0	0	0.22	0.207	0.171	0.269	0.209	0.216	0.183	0.234	0.234	0.271
413	vVIIIn	vestibular nerve	933	/997/1009/967/933/413/	0	0	0	0	0	0	0	0	0	0	0.06	0.077	0.064	0.083	0.078	0.084	0.077	0.08	0.08	0.088
414	SPFm	Subparafascicular nucleus, magnocellular part	406	/997/8/343/1129/549/864/406/414/	0	0	0	0	0	0	0	0	0	0	0.025	0.024	0.028	0.028	0.021	0.022	0.023	0.022	0.022	0.027
421	VISl1	Lateral visual area, layer 1	409	/997/8/567/688/695/315/669/409/421/	0	0	0	0	3	0	0	0	0	0	0.066	0.057	0.041	0.059	0.065	0.063	0.054	0.061	0.061	0.073
422	SPFp	Subparafascicular nucleus, parvicellular part	406	/997/8/343/1129/549/864/406/422/	0	3	0	0	0	0	0	0	0	0	0.09	0.08	0.097	0.082	0.076	0.071	0.069	0.07	0.07	0.086
423	CA2	Field CA2	375	/997/8/567/688/695/1089/1080/375/423/	5	12	0	0	0	0	0	0	0	0	0.477	0.438	0.375	0.508	0.443	0.446	0.39	0.448	0.448	0.485
427	ECT2/3	Ectorhinal area/Layer 2/3	895	/997/8/567/688/695/315/895/427/	0	0	0	0	0	0	0	0	0	0	0.119	0.137	0.118	0.16	0.152	0.145	0.12	0.162	0.162	0.172
429	SPVC	Spinal nucleus of the trigeminal, caudal part	386	/997/8/343/1065/354/386/429/	0	27	2	0	0	0	0	15	4	0	0.335	0.439	0.434	0.47	0.577	0.508	0.458	0.529	0.529	0.541
430	RSPv2/3	Retrosplenial area, ventral part, layer 2/3	886	/997/8/567/688/695/315/254/886/430/	0	40	4	0	4	0	0	0	0	0	0.415	0.377	0.22	0.374	0.426	0.365	0.294	0.383	0.383	0.382
433	VISam5	Anteromedial visual area, layer 5	394	/997/8/567/688/695/315/669/394/433/	0	0	0	0	0	0	0	0	0	0	0.089	0.082	0.043	0.081	0.095	0.089	0.059	0.091	0.091	0.083
434	RSPd2/3	Retrosplenial area, dorsal part, layer 2/3	879	/997/8/567/688/695/315/254/879/434/	0	26	0	0	7	0	0	0	0	0	0.423	0.35	0.179	0.357	0.408	0.371	0.264	0.389	0.389	0.385
436	fx	columns of the fornix	737	/997/1009/991/768/1099/737/436/	0	8	0	0	0	0	0	0	0	0	0.067	0.074	0.079	0.091	0.083	0.082	0.087	0.078	0.078	0.105
437	SPVI	Spinal nucleus of the trigeminal, interpolar part	386	/997/8/343/1065/354/386/437/	2	0	0	0	0	0	0	0	0	0	0.277	0.402	0.39	0.428	0.527	0.445	0.417	0.466	0.466	0.477
440	ORBl6a	Orbital area, lateral part, layer 6a	723	/997/8/567/688/695/315/714/723/440/	0	8	8	0	0	0	0	0	0	0	0.184	0.162	0.134	0.214	0.175	0.196	0.152	0.213	0.213	0.239
441	VISam6b	Anteromedial visual area, layer 6b	394	/997/8/567/688/695/315/669/394/441/	0	0	0	0	0	0	0	0	0	0	0.009	0.008	0.005	0.008	0.01	0.01	0.006	0.009	0.009	0.009
442	RSPd1	Retrosplenial area, dorsal part, layer 1	879	/997/8/567/688/695/315/254/879/442/	0	18	0	0	9	0	0	0	0	0	0.348	0.293	0.152	0.304	0.343	0.317	0.224	0.326	0.326	0.326
443	dhc	dorsal hippocampal commissure	618	/997/1009/991/768/1099/618/443/	2	8	3	0	0	0	0	0	0	0	0.351	0.349	0.25	0.364	0.381	0.369	0.301	0.357	0.357	0.382
445	SPVO	Spinal nucleus of the trigeminal, oral part	386	/997/8/343/1065/354/386/445/	1	0	0	0	0	0	0	0	0	0	0.113	0.173	0.17	0.18	0.216	0.187	0.19	0.188	0.188	0.202
448	ORBl1	Orbital area, lateral part, layer 1	723	/997/8/567/688/695/315/714/723/448/	2	0	1	0	0	0	0	0	0	0	0.136	0.128	0.106	0.158	0.126	0.13	0.109	0.138	0.138	0.16
449	vhc	ventral hippocampal commissure	618	/997/1009/991/768/1099/618/449/	0	0	0	0	0	0	0	0	0	0	0.051	0.033	0.036	0.033	0.031	0.033	0.026	0.028	0.028	0.034
450	SSp-ul1	Primary somatosensory area, upper limb, layer 1	369	/997/8/567/688/695/315/453/322/369/450/	0	0	0	0	0	0	0	0	0	0	0.118	0.129	0.101	0.151	0.143	0.141	0.12	0.147	0.147	0.16
451	BLAv	Basolateral amygdalar nucleus, ventral part	295	/997/8/567/688/703/295/451/	0	0	0	0	0	0	0	0	0	0	0.066	0.092	0.068	0.1	0.103	0.089	0.085	0.093	0.093	0.115
452	MEPO	Median preoptic nucleus	141	/997/8/343/1129/1097/141/452/	0	0	0	0	0	0	0	0	0	0	0.036	0.047	0.045	0.056	0.059	0.056	0.054	0.052	0.052	0.062
456	AUDpo6b	Posterior auditory area, layer 6b	1027	/997/8/567/688/695/315/247/1027/456/	0	0	1	0	0	0	0	0	0	0	0.007	0.006	0.005	0.007	0.006	0.006	0.005	0.006	0.006	0.006
460	MEV	Midbrain trigeminal nucleus	339	/997/8/343/313/339/460/	0	0	0	0	0	0	0	0	0	0	0.012	0.009	0.009	0.011	0.01	0.009	0.009	0.009	0.009	0.01
461	SSp-tr6b	Primary somatosensory area, trunk, layer 6b	361	/997/8/567/688/695/315/453/322/361/461/	0	0	0	0	0	0	0	0	0	0	0.011	0.011	0.007	0.012	0.012	0.013	0.009	0.011	0.011	0.012
463	CA3	Field CA3	375	/997/8/567/688/695/1089/1080/375/463/	5	17	0	0	0	0	4	0	0	0	1.857	1.787	1.623	1.989	1.785	1.685	1.621	1.693	1.693	1.934
466	alv	alveus	1099	/997/1009/991/768/1099/466/	1	16	3	0	0	0	0	0	0	0	0.16	0.15	0.127	0.169	0.156	0.156	0.132	0.159	0.159	0.17
469	VISpm6b	posteromedial visual area, layer 6b	533	/997/8/567/688/695/315/669/533/469/	0	0	7	0	0	0	0	0	0	0	0.011	0.01	0.006	0.01	0.012	0.011	0.008	0.011	0.011	0.011
470	STN	Subthalamic nucleus	290	/997/8/343/1129/1097/290/470/	0	4	0	0	0	0	0	0	0	0	0.055	0.058	0.055	0.079	0.06	0.057	0.065	0.057	0.057	0.07
475	MG	Medial geniculate complex	1008	/997/8/343/1129/549/864/1008/475/	0	0	0	0	0	0	0	0	0	0	0.144	0.149	0.164	0.153	0.148	0.136	0.125	0.128	0.128	0.153
477	STR	Striatum	623	/997/8/567/623/477/	4	20	0	0	8	0	4	0	0	6	0.736	0.798	0.706	0.881	0.825	0.873	0.754	0.822	0.822	0.927
478	SSp-ll6a	Primary somatosensory area, lower limb, layer 6a	337	/997/8/567/688/695/315/453/322/337/478/	0	13	2	0	0	0	0	0	0	0	0.158	0.154	0.124	0.184	0.172	0.191	0.14	0.162	0.162	0.189
482	bic	brachium of the inferior colliculus	948	/997/1009/967/933/948/482/	0	0	0	0	0	0	0	0	0	0	0.107	0.121	0.129	0.131	0.122	0.121	0.107	0.117	0.117	0.128
483	MH	Medial habenula	958	/997/8/343/1129/549/856/958/483/	0	0	0	0	0	0	0	0	0	0	0.124	0.088	0.102	0.098	0.087	0.084	0.079	0.078	0.078	0.101
484	ORBm1	Orbital area, medial part, layer 1	731	/997/8/567/688/695/315/714/731/484/	0	0	1	10	7	0	0	0	0	0	0.174	0.136	0.096	0.176	0.118	0.149	0.115	0.154	0.154	0.179
488	ORBl6b	Orbital area, lateral part, layer 6b	723	/997/8/567/688/695/315/714/723/488/	0	0	0	0	0	0	0	0	0	0	0.016	0.014	0.01	0.018	0.014	0.016	0.012	0.017	0.017	0.02
491	MM	Medial mammillary nucleus	331	/997/8/343/1129/1097/467/331/491/	0	0	0	0	0	0	0	0	0	0	0.141	0.129	0.171	0.146	0.186	0.187	0.182	0.177	0.177	0.212
494	SCig-a	Superior colliculus, motor related, intermediate gray layer, sublayer a	10	/997/8/343/313/323/294/10/494/	0	0	0	0	0	0	0	0	0	0	0.047	0.04	0.047	0.048	0.039	0.042	0.037	0.041	0.041	0.045
501	VISpm4	posteromedial visual area, layer 4	533	/997/8/567/688/695/315/669/533/501/	0	0	0	0	0	0	0	0	0	0	0.041	0.035	0.018	0.035	0.042	0.038	0.026	0.039	0.039	0.037
502	SUB	Subiculum	822	/997/8/567/688/695/1089/822/502/	0	28	9	0	15	8	0	0	1	0	1.437	1.622	1.363	1.774	1.743	1.584	1.45	1.654	1.655	1.774
503	SCig-b	Superior colliculus, motor related, intermediate gray layer, sublayer b	10	/997/8/343/313/323/294/10/503/	0	6	0	0	0	0	0	0	0	0	0.142	0.12	0.147	0.134	0.11	0.117	0.109	0.108	0.108	0.13
507	MOB	Main olfactory bulb	698	/997/8/567/688/695/698/507/	9	0	7	9	14	0	0	0	0	13	5.584	5.165	4.521	5.076	5.088	5.742	4.333	5.417	5.417	6.333
510	SSp-ll6b	Primary somatosensory area, lower limb, layer 6b	337	/997/8/567/688/695/315/453/322/337/510/	0	5	0	0	0	0	0	0	0	0	0.016	0.014	0.012	0.017	0.016	0.018	0.013	0.015	0.015	0.018
511	SCig-c	Superior colliculus, motor related, intermediate gray layer, sublayer c	10	/997/8/343/313/323/294/10/511/	0	25	0	0	0	0	0	0	0	0	0.027	0.023	0.029	0.027	0.021	0.023	0.021	0.022	0.022	0.025
515	MPN	Medial preoptic nucleus	467	/997/8/343/1129/1097/467/515/	0	0	0	0	0	0	0	0	0	0	0.053	0.064	0.05	0.073	0.08	0.07	0.059	0.069	0.069	0.08
520	AUDv6a	Ventral auditory area, layer 6a	1018	/997/8/567/688/695/315/247/1018/520/	0	0	0	0	0	0	0	0	0	0	0.087	0.089	0.074	0.107	0.084	0.092	0.073	0.099	0.099	0.105
523	MPO	Medial preoptic area	141	/997/8/343/1129/1097/141/523/	0	6	0	0	0	0	0	0	0	0	0.202	0.256	0.21	0.29	0.315	0.292	0.257	0.279	0.279	0.32
525	SUM	Supramammillary nucleus	331	/997/8/343/1129/1097/467/331/525/	0	0	0	0	0	0	0	0	0	0	0.058	0.049	0.062	0.064	0.066	0.067	0.069	0.065	0.065	0.074
527	AUDd1	Dorsal auditory area, layer 1	1011	/997/8/567/688/695/315/247/1011/527/	5	10	0	0	5	0	0	0	0	0	0.058	0.064	0.047	0.08	0.065	0.07	0.052	0.068	0.068	0.074
530	df	dorsal fornix	1099	/997/1009/991/768/1099/530/	0	0	0	0	0	0	0	0	0	0	0.033	0.021	0.022	0.021	0.019	0.022	0.016	0.017	0.017	0.021
531	MPT	Medial pretectal area	1100	/997/8/343/313/323/1100/531/	0	6	0	0	0	0	0	0	0	0	0.042	0.033	0.042	0.041	0.032	0.033	0.032	0.033	0.033	0.038
534	SUT	Supratrigeminal nucleus	987	/997/8/343/1065/771/987/534/	0	0	0	0	0	0	0	0	0	0	0.056	0.048	0.04	0.056	0.045	0.049	0.04	0.052	0.052	0.052
536	CEA	Central amygdalar nucleus	278	/997/8/567/623/477/278/536/	0	16	0	0	0	0	0	0	0	0	0.308	0.402	0.38	0.411	0.402	0.436	0.451	0.428	0.428	0.486
540	PERI1	Perirhinal area, layer 1	922	/997/8/567/688/695/315/922/540/	0	0	0	0	0	0	0	0	0	0	0.074	0.085	0.076	0.099	0.1	0.093	0.078	0.102	0.102	0.109
542	RSPv1	Retrosplenial area, ventral part, layer 1	886	/997/8/567/688/695/315/254/886/542/	0	30	3	0	2	0	0	0	0	0	0.381	0.352	0.209	0.35	0.395	0.338	0.276	0.355	0.355	0.354
549	TH	Thalamus	1129	/997/8/343/1129/549/	0	39	0	0	0	0	0	0	0	0	1.437	1.334	1.539	1.451	1.248	1.228	1.227	1.184	1.183	1.475
556	ILA2/3	Infralimbic area, layer 2/3	44	/997/8/567/688/695/315/44/556/	0	2	1	0	1	0	0	0	0	0	0.057	0.043	0.026	0.057	0.037	0.05	0.033	0.05	0.05	0.057
558	SSp-n1	Primary somatosensory area, nose, layer 1	353	/997/8/567/688/695/315/453/322/353/558/	0	0	0	0	1	0	0	0	0	0	0.118	0.126	0.096	0.139	0.122	0.13	0.124	0.133	0.133	0.14
564	MS	Medial septal nucleus	904	/997/8/567/623/803/826/904/564/	0	0	0	10	0	0	0	0	0	0	0.147	0.17	0.179	0.228	0.185	0.19	0.209	0.178	0.178	0.239
565	VISpm5	posteromedial visual area, layer 5	533	/997/8/567/688/695/315/669/533/565/	0	0	5	0	0	0	0	0	0	0	0.122	0.106	0.054	0.103	0.125	0.114	0.078	0.112	0.112	0.109
566	TR	Postpiriform transition area	698	/997/8/567/688/695/698/566/	0	11	0	0	6	0	0	0	0	0	0.268	0.349	0.293	0.379	0.413	0.366	0.315	0.363	0.363	0.454
573	VISl4	Lateral visual area, layer 4	409	/997/8/567/688/695/315/669/409/573/	4	2	0	0	0	0	0	0	0	0	0.071	0.059	0.042	0.061	0.065	0.065	0.055	0.062	0.062	0.077
574	TRN	Tegmental reticular nucleus	987	/997/8/343/1065/771/987/574/	0	0	0	0	0	0	0	0	0	0	0.152	0.187	0.191	0.192	0.208	0.285	0.231	0.222	0.222	0.284
575	CL	Central lateral nucleus of the thalamus	51	/997/8/343/1129/549/856/51/575/	0	0	0	0	0	0	0	0	0	0	0.081	0.069	0.08	0.066	0.064	0.063	0.058	0.057	0.057	0.077
576	ACVII	Accessory facial motor nucleus	370	/997/8/343/1065/354/370/576/	0	0	0	0	0	0	0	0	0	0	0.001	0.002	0.001	0.002	0.002	0.002	0.002	0.002	0.002	0.002
577	SSp-ul4	Primary somatosensory area, upper limb, layer 4	369	/997/8/567/688/695/315/453/322/369/577/	3	11	0	0	0	0	0	0	0	0	0.12	0.138	0.118	0.164	0.152	0.159	0.139	0.151	0.151	0.164
580	NB	Nucleus of the brachium of the inferior colliculus	339	/997/8/343/313/339/580/	0	0	0	0	0	0	0	0	0	0	0.044	0.044	0.049	0.047	0.045	0.044	0.037	0.039	0.039	0.045
581	TRS	Triangular nucleus of septum	826	/997/8/567/623/803/826/581/	0	2	0	0	0	0	0	0	0	0	0.08	0.059	0.061	0.064	0.058	0.06	0.044	0.053	0.053	0.064
582	ORBm2/3	Orbital area, medial part, layer 2/3	731	/997/8/567/688/695/315/714/731/582/	0	0	0	0	14	0	0	0	0	0	0.126	0.099	0.067	0.131	0.086	0.11	0.083	0.113	0.113	0.133
583	CLA	Claustrum	703	/997/8/567/688/703/583/	2	22	0	0	0	0	0	0	0	0	0.128	0.137	0.142	0.177	0.149	0.17	0.167	0.165	0.165	0.177
587	ND	Nucleus of Darkschewitsch	795	/997/8/343/313/323/795/587/	0	0	0	0	0	0	0	0	0	0	0.011	0.009	0.011	0.009	0.007	0.009	0.008	0.007	0.007	0.01
588	ACAv1	Anterior cingulate area, ventral part, layer 1	48	/997/8/567/688/695/315/31/48/588/	0	24	3	0	0	0	0	0	0	0	0.14	0.142	0.131	0.145	0.112	0.16	0.116	0.129	0.129	0.141
589	TT	Taenia tecta	698	/997/8/567/688/695/698/589/	8	8	0	0	8	0	0	0	0	0	0.437	0.556	0.454	0.575	0.503	0.517	0.475	0.474	0.474	0.575
590	RSPv6a	Retrosplenial area, ventral part, layer 6a	886	/997/8/567/688/695/315/254/886/590/	0	15	1	0	7	0	0	0	0	0	0.274	0.259	0.148	0.254	0.296	0.258	0.2	0.255	0.255	0.256
591	CLI	Central linear nucleus raphe	165	/997/8/343/313/348/165/591/	0	0	0	0	0	0	0	0	0	0	0.032	0.025	0.032	0.029	0.022	0.023	0.023	0.024	0.024	0.028
593	VISp1	Primary visual area, layer 1	385	/997/8/567/688/695/315/669/385/593/	5	32	0	0	5	0	0	0	0	0	0.469	0.421	0.239	0.431	0.512	0.479	0.362	0.469	0.469	0.495
595	fr	fasciculus retroflexus	1083	/997/1009/991/824/1083/595/	0	5	0	0	0	0	0	0	0	0	0.061	0.053	0.062	0.053	0.045	0.049	0.046	0.044	0.044	0.058
596	NDB	Diagonal band nucleus	904	/997/8/567/623/803/826/904/596/	6	9	0	6	0	0	0	0	0	0	0.249	0.367	0.254	0.369	0.427	0.405	0.298	0.366	0.366	0.386
598	AUDv6b	Ventral auditory area, layer 6b	1018	/997/8/567/688/695/315/247/1018/598/	0	2	0	0	0	0	0	0	0	0	0.014	0.014	0.012	0.017	0.013	0.015	0.012	0.016	0.016	0.017
599	CM	Central medial nucleus of the thalamus	51	/997/8/343/1129/549/856/51/599/	0	0	0	0	0	0	0	0	0	0	0.049	0.053	0.062	0.051	0.044	0.045	0.042	0.045	0.046	0.055
600	AUDd2/3	Dorsal auditory area, layer 2/3	1011	/997/8/567/688/695/315/247/1011/600/	4	21	0	0	0	0	0	0	0	0	0.101	0.106	0.077	0.136	0.107	0.117	0.088	0.114	0.114	0.122
601	VISal6a	Anterolateral visual area, layer 6a	402	/997/8/567/688/695/315/669/402/601/	0	0	0	0	0	0	0	0	0	0	0.041	0.038	0.026	0.043	0.04	0.042	0.032	0.038	0.038	0.045
603	fi	fimbria	1099	/997/1009/991/768/1099/603/	6	13	0	0	0	0	0	0	0	0	0.56	0.388	0.415	0.403	0.378	0.382	0.336	0.363	0.363	0.43
604	NI	Nucleus incertus	1117	/997/8/343/1065/771/1117/604/	0	0	0	0	0	0	0	0	0	0	0.042	0.041	0.037	0.045	0.036	0.042	0.034	0.041	0.041	0.042
608	ORBvl6a	Orbital area, ventrolateral part, layer 6a	746	/997/8/567/688/695/315/714/746/608/	0	0	0	0	1	0	0	0	0	0	0.093	0.075	0.055	0.1	0.074	0.095	0.066	0.096	0.096	0.105
609	SPA	Subparafascicular area	864	/997/8/343/1129/549/864/609/	0	0	0	0	0	0	0	0	0	0	0.018	0.018	0.02	0.016	0.014	0.015	0.014	0.014	0.014	0.018
610	RSPd5	Retrosplenial area, dorsal part, layer 5	879	/997/8/567/688/695/315/254/879/610/	0	27	0	0	22	0	0	0	0	0	0.547	0.448	0.227	0.443	0.52	0.458	0.334	0.485	0.484	0.47
611	hbc	habenular commissure	1083	/997/1009/991/824/1083/611/	0	0	0	0	0	0	0	0	0	0	0.024	0.017	0.02	0.021	0.017	0.017	0.016	0.017	0.017	0.02
612	NLL	Nucleus of the lateral lemniscus	1132	/997/8/343/1065/771/1132/612/	0	0	0	0	0	0	0	0	5	0	0.19	0.195	0.178	0.219	0.205	0.21	0.194	0.208	0.208	0.231
613	VISl5	Lateral visual area, layer 5	409	/997/8/567/688/695/315/669/409/613/	0	7	0	0	0	0	0	0	0	0	0.133	0.11	0.078	0.114	0.119	0.118	0.101	0.112	0.112	0.139
614	TU	Tuberal nucleus	290	/997/8/343/1129/1097/290/614/	0	0	0	0	0	0	0	0	0	0	0.115	0.189	0.108	0.18	0.181	0.173	0.135	0.165	0.165	0.19
616	CUN	Cuneiform nucleus	323	/997/8/343/313/323/616/	0	6	0	0	0	0	0	0	0	0	0.1	0.086	0.099	0.101	0.091	0.09	0.081	0.084	0.084	0.097
620	ORBm5	Orbital area, medial part, layer 5	731	/997/8/567/688/695/315/714/731/620/	0	0	2	0	18	0	0	0	0	0	0.177	0.137	0.092	0.182	0.124	0.166	0.114	0.167	0.167	0.188
621	V	Motor nucleus of trigeminal	987	/997/8/343/1065/771/987/621/	0	4	0	0	0	0	0	0	0	0	0.097	0.123	0.096	0.127	0.101	0.121	0.107	0.127	0.127	0.132
622	RSPv6b	Retrosplenial area, ventral part, layer 6b	886	/997/8/567/688/695/315/254/886/622/	0	11	1	0	0	0	0	0	0	0	0.022	0.02	0.012	0.021	0.023	0.021	0.016	0.02	0.02	0.021
625	SSp-ul5	Primary somatosensory area, upper limb, layer 5	369	/997/8/567/688/695/315/453/322/369/625/	6	8	6	0	0	0	0	0	0	0	0.19	0.206	0.183	0.243	0.226	0.252	0.207	0.222	0.222	0.239
628	NOT	Nucleus of the optic tract	1100	/997/8/343/313/323/1100/628/	0	0	0	0	0	0	0	0	0	0	0.031	0.027	0.029	0.031	0.026	0.028	0.024	0.026	0.026	0.03
629	VAL	Ventral anterior-lateral complex of the thalamus	637	/997/8/343/1129/549/864/637/629/	0	2	0	0	0	0	0	0	0	0	0.208	0.2	0.249	0.228	0.181	0.189	0.178	0.184	0.184	0.219
630	ORBl5	Orbital area, lateral part, layer 5	723	/997/8/567/688/695/315/714/723/630/	0	14	6	0	0	0	0	0	0	0	0.43	0.395	0.328	0.526	0.417	0.441	0.365	0.489	0.489	0.561
632	DG-sg	Dentate gyrus, granule cell layer	726	/997/8/567/688/695/1089/1080/726/632/	2	8	2	0	0	0	0	0	0	0	0.584	0.528	0.505	0.582	0.525	0.499	0.46	0.495	0.495	0.564
633	cic	inferior colliculus commissure	948	/997/1009/967/933/948/633/	0	0	0	0	0	0	0	0	0	0	0.008	0.008	0.006	0.008	0.009	0.008	0.007	0.008	0.008	0.008
634	NPC	Nucleus of the posterior commissure	1100	/997/8/343/313/323/1100/634/	0	21	0	0	0	0	0	0	0	0	0.087	0.073	0.086	0.077	0.064	0.067	0.065	0.062	0.062	0.08
638	GU6a	Gustatory areas, layer 6a	1057	/997/8/567/688/695/315/1057/638/	0	0	0	0	0	0	0	0	0	0	0.112	0.113	0.106	0.142	0.124	0.132	0.13	0.137	0.137	0.136
639	COAa	Cortical amygdalar area, anterior part	631	/997/8/567/688/695/698/631/639/	0	2	0	0	0	0	0	0	0	0	0.14	0.213	0.123	0.224	0.219	0.238	0.161	0.216	0.216	0.227
642	NTB	Nucleus of the trapezoid body	386	/997/8/343/1065/354/386/642/	0	0	0	0	0	0	0	0	0	0	0.021	0.025	0.021	0.028	0.035	0.033	0.034	0.03	0.03	0.037
643	AUDpo2/3	Posterior auditory area, layer 2/3	1027	/997/8/567/688/695/315/247/1027/643/	0	6	0	0	0	0	0	0	0	0	0.048	0.048	0.037	0.057	0.049	0.052	0.039	0.05	0.05	0.057
647	COAp	Cortical amygdalar area, posterior part	631	/997/8/567/688/695/698/631/647/	12	2	0	0	2	8	0	0	0	0	0.481	0.745	0.493	0.832	0.822	0.754	0.674	0.741	0.741	0.888
648	MOp5	Primary motor area, Layer 5	985	/997/8/567/688/695/315/500/985/648/	13	31	16	0	7	0	0	0	0	0	0.895	0.943	0.933	1.093	1.041	1.122	0.948	1.053	1.053	1.124
649	VISal6b	Anterolateral visual area, layer 6b	402	/997/8/567/688/695/315/669/402/649/	0	0	0	0	0	0	0	0	0	0	0.008	0.007	0.005	0.009	0.008	0.008	0.006	0.008	0.008	0.009
651	NTS	Nucleus of the solitary tract	386	/997/8/343/1065/354/386/651/	0	0	0	0	0	0	0	0	0	0	0.134	0.173	0.124	0.203	0.189	0.186	0.168	0.194	0.194	0.205
653	VI	Abducens nucleus	370	/997/8/343/1065/354/370/653/	0	0	0	0	0	0	0	0	0	0	0.005	0.008	0.006	0.007	0.006	0.007	0.005	0.007	0.007	0.007
654	SSp-n4	Primary somatosensory area, nose, layer 4	353	/997/8/567/688/695/315/453/322/353/654/	0	4	6	0	0	8	0	0	0	0	0.156	0.163	0.123	0.179	0.157	0.166	0.16	0.164	0.164	0.165
656	MOs1	Secondary motor area, layer 1	993	/997/8/567/688/695/315/500/993/656/	8	0	0	0	10	0	0	0	0	7	0.863	0.731	0.728	0.861	0.765	0.811	0.778	0.798	0.798	0.905
657	SSp-m2/3	Primary somatosensory area, mouth, layer 2/3	345	/997/8/567/688/695/315/453/322/345/657/	6	12	5	0	13	0	0	0	0	0	0.438	0.468	0.403	0.492	0.486	0.462	0.451	0.475	0.475	0.478
658	ll	lateral lemniscus	948	/997/1009/967/933/948/658/	2	0	0	7	0	0	0	0	2	0	0.283	0.283	0.273	0.319	0.287	0.292	0.268	0.293	0.293	0.321
661	VII	Facial motor nucleus	370	/997/8/343/1065/354/370/661/	0	0	0	0	7	0	0	0	0	0	0.185	0.249	0.185	0.255	0.303	0.29	0.307	0.272	0.272	0.318
662	GU6b	Gustatory areas, layer 6b	1057	/997/8/567/688/695/315/1057/662/	0	0	0	0	0	0	0	0	0	0	0.01	0.01	0.01	0.013	0.011	0.012	0.012	0.012	0.012	0.012
665	lot	lateral olfactory tract, body	21	/997/1009/967/840/21/665/	8	6	0	9	3	0	0	0	0	0	0.392	0.407	0.33	0.415	0.412	0.464	0.331	0.421	0.421	0.472
667	FRP2/3	Frontal pole, layer 2/3	184	/997/8/567/688/695/315/184/667/	11	0	0	0	10	0	0	0	0	1	0.093	0.067	0.067	0.085	0.076	0.086	0.071	0.088	0.088	0.094
670	SSp-tr2/3	Primary somatosensory area, trunk, layer 2/3	361	/997/8/567/688/695/315/453/322/361/670/	0	17	0	0	0	0	0	0	0	0	0.122	0.141	0.08	0.153	0.164	0.142	0.101	0.16	0.16	0.156
671	RSPagl1	Retrosplenial area, lateral agranular part, layer 1	894	/997/8/567/688/695/315/254/894/671/	0	6	4	0	0	0	0	0	0	0	0.211	0.18	0.093	0.189	0.212	0.194	0.139	0.203	0.203	0.202
672	CP	Caudoputamen	485	/997/8/567/623/477/485/672/	15	43	2	0	11	8	0	0	13	0	7.452	6.908	6.841	8.244	7.206	7.79	7.2	7.732	7.733	8.348
673	mp	mammillary peduncle	46	/997/1009/991/824/46/673/	0	0	0	0	0	0	0	0	0	0	0.006	0.005	0.006	0.006	0.007	0.007	0.007	0.007	0.007	0.007
675	AIv6a	Agranular insular area, ventral part, layer 6a	119	/997/8/567/688/695/315/95/119/675/	0	7	0	0	0	0	0	0	0	0	0.079	0.085	0.086	0.117	0.096	0.11	0.096	0.105	0.105	0.121
678	AUDd4	Dorsal auditory area, layer 4	1011	/997/8/567/688/695/315/247/1011/678/	0	8	0	0	0	0	0	0	0	0	0.043	0.043	0.031	0.056	0.043	0.047	0.036	0.047	0.047	0.048
679	CS	Superior central nucleus raphe	1117	/997/8/343/1065/771/1117/679/	0	0	0	0	0	0	0	0	0	0	0.198	0.215	0.219	0.229	0.171	0.206	0.182	0.202	0.202	0.223
680	ORBvl6b	Orbital area, ventrolateral part, layer 6b	746	/997/8/567/688/695/315/714/746/680/	0	0	0	0	0	0	0	0	0	0	0.003	0.003	0.002	0.003	0.003	0.003	0.002	0.003	0.003	0.004
681	mtg	mammillotegmental tract	46	/997/1009/991/824/46/681/	0	0	0	0	0	0	0	0	0	0	0.032	0.025	0.031	0.03	0.023	0.025	0.024	0.024	0.024	0.029
685	VM	Ventral medial nucleus of the thalamus	637	/997/8/343/1129/549/864/637/685/	0	3	0	0	0	0	0	0	0	0	0.216	0.22	0.233	0.294	0.199	0.205	0.223	0.201	0.201	0.246
687	RSPv5	Retrosplenial area, ventral part, layer 5	886	/997/8/567/688/695/315/254/886/687/	0	36	6	0	3	0	0	0	0	0	0.691	0.637	0.367	0.626	0.721	0.618	0.493	0.638	0.638	0.634
689	VLPO	Ventrolateral preoptic nucleus	141	/997/8/343/1129/1097/141/689/	0	0	0	0	0	0	0	0	0	0	0.008	0.011	0.006	0.011	0.012	0.012	0.007	0.012	0.012	0.012
690	mtt	mammilothalmic tract	46	/997/1009/991/824/46/690/	0	0	0	0	0	0	0	0	0	0	0.048	0.045	0.05	0.062	0.048	0.048	0.054	0.048	0.048	0.057
692	PERI5	Perirhinal area, layer 5	922	/997/8/567/688/695/315/922/692/	0	0	0	0	0	0	0	0	0	0	0.1	0.12	0.104	0.139	0.139	0.126	0.111	0.147	0.147	0.145
693	VMH	Ventromedial hypothalamic nucleus	467	/997/8/343/1129/1097/467/693/	0	0	0	0	0	0	0	0	0	0	0.121	0.165	0.114	0.164	0.173	0.152	0.131	0.151	0.151	0.183
694	AIv2/3	Agranular insular area, ventral part, layer 2/3	119	/997/8/567/688/695/315/95/119/694/	0	5	0	0	0	0	0	0	0	0	0.165	0.184	0.179	0.239	0.199	0.233	0.179	0.205	0.205	0.24
696	AUDpo1	Posterior auditory area, layer 1	1027	/997/8/567/688/695/315/247/1027/696/	0	14	0	0	0	0	0	0	0	0	0.035	0.036	0.028	0.043	0.037	0.039	0.03	0.037	0.037	0.044
697	ml	medial lemniscus	932	/997/1009/967/792/932/697/	0	3	0	0	0	0	0	0	0	0	0.156	0.153	0.159	0.176	0.162	0.177	0.171	0.167	0.167	0.199
698	OLF	Olfactory areas	695	/997/8/567/688/695/698/	9	15	1	0	14	1	0	0	0	2	1.104	1.331	1.066	1.396	1.341	1.443	1.14	1.337	1.337	1.562
699	AIv6b	Agranular insular area, ventral part, layer 6b	119	/997/8/567/688/695/315/95/119/699/	0	0	0	0	1	0	0	0	0	0	0.002	0.002	0.002	0.002	0.002	0.002	0.002	0.002	0.002	0.003
702	SSp-n5	Primary somatosensory area, nose, layer 5	353	/997/8/567/688/695/315/453/322/353/702/	0	6	0	0	0	0	0	0	0	0	0.167	0.164	0.125	0.178	0.16	0.174	0.159	0.164	0.164	0.162
703	CTXsp	Cortical subplate	688	/997/8/567/688/703/	2	13	0	0	0	2	0	0	0	2	0.396	0.522	0.456	0.587	0.57	0.54	0.518	0.535	0.535	0.622
704	AIv1	Agranular insular area, ventral part, layer 1	119	/997/8/567/688/695/315/95/119/704/	0	0	0	0	0	0	0	0	0	0	0.069	0.078	0.073	0.097	0.083	0.094	0.071	0.084	0.084	0.097
705	mtV	midbrain tract of the trigeminal nerve	229	/997/1009/967/901/229/705/	0	0	0	0	0	0	0	0	0	0	0.005	0.003	0.003	0.004	0.004	0.004	0.003	0.003	0.004	0.004
706	OP	Olivary pretectal nucleus	1100	/997/8/343/313/323/1100/706/	0	0	0	0	0	0	0	0	0	0	0.03	0.024	0.028	0.03	0.024	0.025	0.023	0.025	0.025	0.028
707	ILA1	Infralimbic area, layer 1	44	/997/8/567/688/695/315/44/707/	0	1	2	0	0	0	0	0	0	0	0.061	0.046	0.028	0.062	0.04	0.053	0.035	0.053	0.053	0.061
711	CU	Cuneate nucleus	720	/997/8/343/1065/354/386/720/711/	0	0	0	0	0	0	0	7	0	0	0.084	0.098	0.076	0.116	0.117	0.11	0.108	0.117	0.117	0.121
718	VPL	Ventral posterolateral nucleus of the thalamus	709	/997/8/343/1129/549/864/637/709/718/	6	8	0	0	0	0	0	0	0	0	0.179	0.175	0.208	0.208	0.161	0.16	0.166	0.159	0.159	0.184
721	VISp4	Primary visual area, layer 4	385	/997/8/567/688/695/315/669/385/721/	0	29	3	0	3	0	0	0	0	0	0.401	0.362	0.202	0.356	0.433	0.408	0.307	0.399	0.399	0.425
725	VPLpc	Ventral posterolateral nucleus of the thalamus, parvicellular part	709	/997/8/343/1129/549/864/637/709/725/	0	0	0	0	0	0	0	0	0	0	0.011	0.01	0.013	0.012	0.009	0.009	0.009	0.009	0.009	0.011
728	arb	arbor vitae	960	/997/1009/960/728/	10	53	4	4	3	0	0	0	8	0	2.329	2.427	1.797	2.843	2.86	2.425	2.266	2.824	2.823	2.597
729	TEa6a	Temporal association areas, layer 6a	541	/997/8/567/688/695/315/541/729/	0	10	7	0	0	0	0	0	0	0	0.148	0.158	0.133	0.187	0.158	0.163	0.133	0.179	0.179	0.185
733	VPM	Ventral posteromedial nucleus of the thalamus	709	/997/8/343/1129/549/864/637/709/733/	0	23	0	0	0	0	0	0	0	0	0.484	0.443	0.563	0.475	0.41	0.397	0.398	0.389	0.389	0.475
735	AUDp1	Primary auditory area, layer 1	1002	/997/8/567/688/695/315/247/1002/735/	0	17	0	0	0	0	0	0	0	0	0.114	0.122	0.097	0.153	0.123	0.132	0.099	0.133	0.133	0.143
741	VPMpc	Ventral posteromedial nucleus of the thalamus, parvicellular part	709	/997/8/343/1129/549/864/637/709/741/	0	0	0	0	0	0	0	0	0	0	0.045	0.042	0.054	0.043	0.035	0.036	0.036	0.036	0.036	0.044
749	VTA	Ventral tegmental area	323	/997/8/343/313/323/749/	0	0	0	0	0	0	0	0	0	0	0.268	0.234	0.253	0.314	0.235	0.248	0.249	0.255	0.255	0.286
750	VISpl1	Posterolateral visual area, layer 1	425	/997/8/567/688/695/315/669/425/750/	0	0	0	0	1	0	0	0	0	0	0.071	0.058	0.038	0.062	0.068	0.059	0.057	0.065	0.064	0.068
753	pm	principal mammillary tract	46	/997/1009/991/824/46/753/	0	0	0	0	0	0	0	0	0	0	0	0	0	0	0	0	0	0	0	0
754	OT	Olfactory tubercle	493	/997/8/567/623/477/493/754/	8	5	0	0	7	0	0	0	0	0	0.993	1.254	0.795	1.269	1.338	1.509	0.87	1.344	1.344	1.394
755	AUDv2/3	Ventral auditory area, layer 2/3	1018	/997/8/567/688/695/315/247/1018/755/	0	16	5	0	0	0	0	0	0	0	0.118	0.124	0.105	0.15	0.125	0.136	0.102	0.143	0.143	0.154
757	VTN	Ventral tegmental nucleus	323	/997/8/343/313/323/757/	0	0	0	0	0	0	0	0	0	0	0.014	0.01	0.011	0.012	0.009	0.01	0.009	0.009	0.009	0.011
759	AUDpo4	Posterior auditory area, layer 4	1027	/997/8/567/688/695/315/247/1027/759/	0	0	0	0	0	0	0	0	0	0	0.025	0.024	0.019	0.03	0.025	0.027	0.02	0.026	0.026	0.029
763	OV	Vascular organ of the lamina terminalis	141	/997/8/343/1129/1097/141/763/	0	0	0	0	0	0	0	0	0	0	0.003	0.004	0.003	0.004	0.005	0.005	0.003	0.004	0.004	0.004
765	x	Nucleus x	370	/997/8/343/1065/354/370/765/	0	0	0	0	0	0	0	0	0	0	0.015	0.022	0.014	0.023	0.019	0.023	0.017	0.023	0.023	0.024
767	MOs5	Secondary motor area, layer 5	993	/997/8/567/688/695/315/500/993/767/	9	21	11	0	40	0	0	0	0	0	1.456	1.304	1.398	1.594	1.372	1.603	1.374	1.516	1.516	1.592
771	P	Pons	1065	/997/8/343/1065/771/	0	43	0	1	3	0	0	0	8	0	1.59	1.732	1.581	1.91	1.859	1.988	1.795	1.859	1.86	2.117
772	ACAv5	Anterior cingulate area, ventral part, layer 5	48	/997/8/567/688/695/315/31/48/772/	9	26	8	0	8	0	0	0	0	0	0.307	0.294	0.281	0.305	0.24	0.335	0.242	0.269	0.269	0.295
773	XII	Hypoglossal nucleus	370	/997/8/343/1065/354/370/773/	0	0	0	0	0	0	0	0	0	0	0.09	0.131	0.125	0.149	0.15	0.143	0.114	0.143	0.143	0.143
774	RSPagl5	Retrosplenial area, lateral agranular part, layer 5	894	/997/8/567/688/695/315/254/894/774/	0	18	2	0	15	0	0	0	0	0	0.318	0.269	0.138	0.271	0.315	0.279	0.201	0.291	0.291	0.281
776	cc	corpus callosum	983	/997/1009/983/776/	16	34	7	0	11	0	0	0	0	0	3.509	3.035	2.498	3.402	3.129	3.447	2.634	3.224	3.224	3.451
778	VISp5	Primary visual area, layer 5	385	/997/8/567/688/695/315/669/385/778/	0	26	1	0	2	0	0	0	0	0	0.628	0.57	0.315	0.554	0.674	0.628	0.48	0.612	0.612	0.66
780	PA	Posterior amygdalar nucleus	703	/997/8/567/688/703/780/	0	0	0	0	0	0	0	0	0	0	0.082	0.114	0.096	0.122	0.135	0.123	0.116	0.119	0.119	0.148
781	y	Nucleus y	370	/997/8/343/1065/354/370/781/	0	0	0	0	0	0	0	0	0	0	0.008	0.008	0.005	0.01	0.008	0.008	0.007	0.01	0.01	0.009
783	AId6a	Agranular insular area, dorsal part, layer 6a	104	/997/8/567/688/695/315/95/104/783/	0	13	0	0	1	0	0	0	0	10	0.238	0.234	0.218	0.303	0.264	0.294	0.248	0.306	0.306	0.338
784	cst	corticospinal tract	983	/997/1009/983/784/	0	0	0	0	0	0	0	0	0	0	0.017	0.018	0.02	0.02	0.025	0.028	0.025	0.024	0.024	0.03
786	TEa6b	Temporal association areas, layer 6b	541	/997/8/567/688/695/315/541/786/	0	0	0	0	0	0	0	0	0	0	0.026	0.028	0.024	0.032	0.027	0.028	0.023	0.03	0.03	0.031
788	PAA	Piriform-amygdalar area	698	/997/8/567/688/695/698/788/	10	0	0	0	0	0	0	0	0	0	0.172	0.253	0.157	0.292	0.266	0.29	0.224	0.267	0.267	0.311
791	AUDpo5	Posterior auditory area, layer 5	1027	/997/8/567/688/695/315/247/1027/791/	0	3	0	0	0	0	0	0	0	0	0.065	0.061	0.047	0.075	0.061	0.065	0.051	0.064	0.064	0.069
794	sptV	spinal tract of the trigeminal nerve	229	/997/1009/967/901/229/794/	8	16	0	0	6	0	0	0	1	0	0.379	0.518	0.478	0.542	0.617	0.584	0.561	0.566	0.566	0.61
795	PAG	Periaqueductal gray	323	/997/8/343/313/323/795/	0	32	5	0	0	0	0	0	0	0	1.539	1.332	1.6	1.484	1.309	1.408	1.241	1.299	1.299	1.469
797	ZI	Zona incerta	290	/997/8/343/1129/1097/290/797/	0	16	0	0	0	0	0	0	0	0	0.42	0.422	0.436	0.527	0.404	0.38	0.428	0.386	0.386	0.463
798	VIIn	facial nerve	967	/997/1009/967/798/	0	2	0	0	0	0	0	0	0	0	0.024	0.036	0.029	0.036	0.03	0.037	0.029	0.034	0.034	0.037
800	AIv5	Agranular insular area, ventral part, layer 5	119	/997/8/567/688/695/315/95/119/800/	8	10	3	0	0	0	0	0	0	0	0.223	0.249	0.244	0.34	0.28	0.317	0.258	0.293	0.293	0.343
802	sm	stria medullaris	1083	/997/1009/991/824/1083/802/	0	5	0	0	0	0	0	0	0	0	0.087	0.075	0.083	0.085	0.074	0.074	0.067	0.069	0.069	0.089
803	PAL	Pallidum	623	/997/8/567/623/803/	5	11	0	0	0	0	0	0	0	0	0.399	0.504	0.408	0.551	0.543	0.571	0.464	0.521	0.52	0.586
804	FF	Fields of Forel	797	/997/8/343/1129/1097/290/797/804/	0	0	0	0	0	0	0	0	0	0	0.02	0.018	0.019	0.022	0.016	0.016	0.016	0.016	0.016	0.019
805	VISpm1	posteromedial visual area, layer 1	533	/997/8/567/688/695/315/669/533/805/	0	6	0	0	1	0	0	0	0	0	0.076	0.064	0.034	0.066	0.075	0.072	0.048	0.074	0.074	0.073
806	SSs2/3	Supplemental somatosensory area, layer 2/3	378	/997/8/567/688/695/315/453/378/806/	9	21	0	0	6	0	0	0	0	0	0.676	0.675	0.529	0.823	0.708	0.719	0.615	0.75	0.75	0.784
810	ACAv6a	Anterior cingulate area, ventral part, 6a	48	/997/8/567/688/695/315/31/48/810/	6	21	0	0	1	0	0	0	0	0	0.116	0.108	0.106	0.114	0.092	0.124	0.091	0.101	0.101	0.112
814	DP	Dorsal peduncular area	698	/997/8/567/688/695/698/814/	0	0	0	0	0	0	0	0	0	0	0.083	0.078	0.059	0.104	0.068	0.075	0.068	0.074	0.074	0.092
816	AUDp4	Primary auditory area, layer 4	1002	/997/8/567/688/695/315/247/1002/816/	0	5	0	0	4	0	0	0	0	0	0.076	0.077	0.061	0.097	0.076	0.083	0.063	0.084	0.084	0.088
819	ACAv6b	Anterior cingulate area, ventral part, 6b	48	/997/8/567/688/695/315/31/48/819/	0	10	0	0	0	0	0	0	0	0	0.021	0.019	0.019	0.02	0.016	0.022	0.016	0.018	0.018	0.02
821	VISp2/3	Primary visual area, layer 2/3	385	/997/8/567/688/695/315/669/385/821/	8	37	1	0	8	0	0	0	0	0	0.761	0.683	0.382	0.686	0.828	0.776	0.581	0.762	0.763	0.801
827	ILA5	Infralimbic area, layer 5	44	/997/8/567/688/695/315/44/827/	0	6	3	0	10	0	0	0	0	0	0.136	0.102	0.063	0.133	0.09	0.12	0.077	0.12	0.12	0.133
830	DMH	Dorsomedial nucleus of the hypothalamus	141	/997/8/343/1129/1097/141/830/	0	0	0	0	0	0	0	0	0	0	0.133	0.125	0.15	0.143	0.163	0.148	0.159	0.145	0.145	0.183
831	AId6b	Agranular insular area, dorsal part, layer 6b	104	/997/8/567/688/695/315/95/104/831/	0	4	0	0	2	0	0	0	0	0	0.013	0.013	0.012	0.017	0.015	0.016	0.014	0.017	0.017	0.019
836	ECT1	Ectorhinal area/Layer 1	895	/997/8/567/688/695/315/895/836/	0	0	0	0	0	0	0	0	0	0	0.068	0.078	0.068	0.091	0.088	0.083	0.069	0.091	0.092	0.099
838	SSp-n2/3	Primary somatosensory area, nose, layer 2/3	353	/997/8/567/688/695/315/453/322/353/838/	0	13	0	0	8	0	0	0	0	0	0.183	0.196	0.148	0.216	0.189	0.199	0.193	0.203	0.203	0.209
839	DMX	Dorsal motor nucleus of the vagus nerve	370	/997/8/343/1065/354/370/839/	0	0	0	0	0	0	0	0	0	0	0.024	0.031	0.024	0.036	0.036	0.033	0.031	0.035	0.035	0.038
841	tb	trapezoid body	948	/997/1009/967/933/948/841/	0	5	0	0	0	0	0	0	0	0	0.063	0.077	0.069	0.086	0.097	0.093	0.092	0.085	0.085	0.099
842	SCsg	Superior colliculus, superficial gray layer	302	/997/8/343/313/339/302/842/	8	35	3	6	0	0	0	0	0	0	0.615	0.603	0.353	0.602	0.689	0.551	0.478	0.59	0.59	0.541
843	PAR	Parasubiculum	822	/997/8/567/688/695/1089/822/843/	0	51	1	9	0	0	0	0	0	0	0.283	0.347	0.304	0.376	0.35	0.324	0.279	0.346	0.346	0.358
844	MOp6a	Primary motor area, Layer 6a	985	/997/8/567/688/695/315/500/985/844/	12	19	4	0	7	0	0	0	0	0	0.823	0.796	0.82	0.897	0.865	1.005	0.782	0.901	0.901	0.957
846	DN	Dentate nucleus	519	/997/8/512/519/846/	0	9	0	0	0	0	0	0	0	0	0.109	0.112	0.074	0.14	0.124	0.108	0.095	0.14	0.14	0.123
847	AUDp5	Primary auditory area, layer 5	1002	/997/8/567/688/695/315/247/1002/847/	0	3	0	0	0	0	0	0	0	0	0.242	0.233	0.185	0.296	0.226	0.247	0.194	0.255	0.255	0.26
848	IIn	optic nerve	967	/997/1009/967/848/	0	0	0	0	0	0	0	0	0	0	0.016	0.022	0.012	0.021	0.023	0.024	0.014	0.022	0.022	0.023
849	VISC6b	Visceral area, layer 6b	677	/997/8/567/688/695/315/677/849/	2	0	0	0	0	0	0	0	0	0	0.012	0.012	0.01	0.015	0.014	0.013	0.013	0.015	0.015	0.014
851	SCop	Superior colliculus, optic layer	302	/997/8/343/313/339/302/851/	0	18	1	0	0	0	0	0	0	0	0.241	0.245	0.167	0.252	0.272	0.227	0.205	0.24	0.24	0.228
852	PARN	Parvicellular reticular nucleus	370	/997/8/343/1065/354/370/852/	0	13	0	0	0	0	0	0	0	0	0.412	0.669	0.617	0.694	0.752	0.709	0.637	0.703	0.703	0.748
854	SSp-ul2/3	Primary somatosensory area, upper limb, layer 2/3	369	/997/8/567/688/695/315/453/322/369/854/	8	14	7	0	0	0	0	0	0	0	0.233	0.265	0.216	0.317	0.296	0.295	0.258	0.301	0.3	0.33
857	VISC6a	Visceral area, layer 6a	677	/997/8/567/688/695/315/677/857/	3	12	0	0	0	0	0	0	0	0	0.123	0.131	0.109	0.162	0.146	0.142	0.132	0.16	0.16	0.148
859	PAS	Parasolitary nucleus	370	/997/8/343/1065/354/370/859/	0	0	0	0	0	0	0	0	0	0	0.004	0.004	0.003	0.005	0.005	0.005	0.005	0.005	0.005	0.005
862	SSs6a	Supplemental somatosensory area, layer 6a	378	/997/8/567/688/695/315/453/378/862/	8	7	0	0	0	0	0	0	0	0	0.668	0.601	0.482	0.72	0.627	0.656	0.569	0.694	0.694	0.665
863	rust	rubrospinal tract	1000	/997/1009/1000/863/	0	0	0	0	0	0	0	0	0	0	0.092	0.109	0.103	0.113	0.122	0.124	0.122	0.117	0.117	0.133
867	PB	Parabrachial nucleus	1132	/997/8/343/1065/771/1132/867/	0	4	0	0	0	0	0	0	0	0	0.308	0.246	0.235	0.302	0.262	0.251	0.225	0.26	0.26	0.272
869	VISpl4	Posterolateral visual area, layer 4	425	/997/8/567/688/695/315/669/425/869/	0	0	0	0	0	0	0	0	0	0	0.028	0.023	0.015	0.024	0.026	0.023	0.022	0.025	0.025	0.027
872	DR	Dorsal nucleus raphe	165	/997/8/343/313/348/165/872/	0	1	0	0	0	0	0	0	0	0	0.049	0.034	0.045	0.04	0.034	0.036	0.032	0.031	0.031	0.038
873	SSs1	Supplemental somatosensory area, layer 1	378	/997/8/567/688/695/315/453/378/873/	5	8	0	0	9	6	0	0	0	0	0.385	0.393	0.314	0.478	0.414	0.42	0.356	0.435	0.435	0.47
874	PBG	Parabigeminal nucleus	339	/997/8/343/313/339/874/	0	0	0	0	0	0	0	0	0	0	0.027	0.027	0.028	0.031	0.028	0.027	0.023	0.025	0.025	0.028
877	tsp	tectospinal pathway	1000	/997/1009/1000/877/	0	0	0	0	0	0	0	0	0	0	0.047	0.05	0.051	0.053	0.04	0.048	0.042	0.047	0.047	0.052
878	SSp-m1	Primary somatosensory area, mouth, layer 1	345	/997/8/567/688/695/315/453/322/345/878/	0	0	3	0	2	0	0	0	0	0	0.233	0.247	0.211	0.26	0.253	0.245	0.238	0.251	0.251	0.258
880	DTN	Dorsal tegmental nucleus	987	/997/8/343/1065/771/987/880/	0	0	0	0	0	0	0	0	0	0	0.033	0.023	0.025	0.028	0.024	0.024	0.022	0.023	0.023	0.025
882	MOp6b	Primary motor area, Layer 6b	985	/997/8/567/688/695/315/500/985/882/	0	3	0	0	0	0	0	0	0	0	0.055	0.049	0.051	0.055	0.053	0.062	0.047	0.056	0.056	0.06
884	amc	amygdalar capsule	768	/997/1009/991/768/884/	0	1	0	0	0	0	0	0	0	0	0.017	0.021	0.021	0.023	0.023	0.023	0.023	0.024	0.024	0.026
888	PERI2/3	Perirhinal area, layer 2/3	922	/997/8/567/688/695/315/922/888/	0	9	0	0	0	0	0	0	0	13	0.124	0.145	0.128	0.168	0.17	0.155	0.134	0.175	0.175	0.182
889	SSp-n6a	Primary somatosensory area, nose, layer 6a	353	/997/8/567/688/695/315/453/322/353/889/	0	4	0	0	0	0	0	0	0	0	0.262	0.225	0.182	0.24	0.222	0.258	0.215	0.233	0.233	0.233
893	SSs6b	Supplemental somatosensory area, layer 6b	378	/997/8/567/688/695/315/453/378/893/	0	4	0	0	0	0	0	0	0	0	0.067	0.059	0.048	0.071	0.061	0.064	0.056	0.068	0.068	0.066
897	VISC1	Visceral area, layer 1	677	/997/8/567/688/695/315/677/897/	0	0	0	0	0	0	0	0	0	0	0.095	0.099	0.087	0.124	0.11	0.111	0.098	0.116	0.116	0.13
898	PCG	Pontine central gray	987	/997/8/343/1065/771/987/898/	0	5	0	0	0	0	0	0	0	0	0.211	0.17	0.163	0.202	0.169	0.178	0.156	0.177	0.177	0.184
900	aco	anterior commissure, olfactory limb	840	/997/1009/967/840/900/	0	10	0	5	0	0	0	0	0	0	0.225	0.29	0.274	0.288	0.284	0.298	0.29	0.266	0.266	0.321
902	VISpl5	Posterolateral visual area, layer 5	425	/997/8/567/688/695/315/669/425/902/	0	0	0	0	0	0	0	0	0	0	0.089	0.077	0.055	0.082	0.085	0.078	0.074	0.083	0.083	0.09
903	ECU	External cuneate nucleus	386	/997/8/343/1065/354/386/903/	0	0	0	0	0	0	0	0	0	0	0.027	0.03	0.021	0.036	0.035	0.033	0.034	0.037	0.037	0.036
905	VISal2/3	Anterolateral visual area, layer 2/3	402	/997/8/567/688/695/315/669/402/905/	0	16	0	0	0	0	0	0	0	0	0.058	0.063	0.044	0.067	0.068	0.072	0.052	0.065	0.065	0.079
906	RSPagl6a	Retrosplenial area, lateral agranular part, layer 6a	894	/997/8/567/688/695/315/254/894/906/	0	4	3	0	0	0	0	0	0	0	0.172	0.151	0.081	0.151	0.176	0.159	0.117	0.157	0.157	0.158
907	PCN	Paracentral nucleus	51	/997/8/343/1129/549/856/51/907/	0	4	0	0	0	0	0	0	0	0	0.08	0.08	0.099	0.077	0.068	0.069	0.065	0.069	0.069	0.084
908	act	anterior commissure, temporal limb	768	/997/1009/991/768/908/	0	8	0	0	0	0	6	0	0	0	0.046	0.057	0.064	0.068	0.061	0.072	0.077	0.066	0.066	0.083
910	ORBm6a	Orbital area, medial part, layer 6a	731	/997/8/567/688/695/315/714/731/910/	0	1	0	0	7	0	0	0	0	0	0.065	0.052	0.036	0.069	0.049	0.065	0.044	0.065	0.065	0.07
911	IVn	trochlear nerve	967	/997/1009/967/911/	0	0	0	0	0	0	0	0	0	0	0.002	0.002	0.002	0.002	0.002	0.002	0.002	0.002	0.002	0.002
912	LING	Lingula (I)	645	/997/8/512/528/645/912/	0	0	0	0	0	0	0	0	0	0	0.042	0.036	0.031	0.045	0.041	0.037	0.036	0.043	0.043	0.041
914	PD	Posterodorsal preoptic nucleus	141	/997/8/343/1129/1097/141/914/	0	0	0	0	0	0	0	0	0	0	0.001	0.001	0.001	0.001	0.001	0.001	0.001	0.001	0.001	0.001
918	ENTl	Entorhinal area, lateral part	909	/997/8/567/688/695/1089/822/909/918/	1	54	11	0	4	6	0	0	0	0	2.207	2.668	2.384	3.022	3.101	2.695	2.362	3.054	3.054	3.124
919	ACAd6a	Anterior cingulate area, dorsal part, layer 6a	39	/997/8/567/688/695/315/31/39/919/	6	24	14	0	10	0	0	0	0	0	0.206	0.211	0.209	0.231	0.187	0.255	0.193	0.21	0.21	0.23
920	CENT	Central lobule	645	/997/8/512/528/645/920/	0	27	0	0	0	0	0	0	0	0	1.39	1.369	1.2	1.494	1.622	1.461	1.183	1.48	1.48	1.544
924	cpd	cerebal peduncle	784	/997/1009/983/784/924/	4	0	0	0	0	0	0	0	0	0	0.249	0.266	0.256	0.326	0.3	0.283	0.295	0.283	0.283	0.331
926	ENTm	Entorhinal area, medial part, dorsal zone	909	/997/8/567/688/695/1089/822/909/926/	0	18	14	2	7	0	0	0	0	0	0.876	1.09	0.935	1.232	1.17	1.069	0.916	1.161	1.161	1.2
927	ACAd6b	Anterior cingulate area, dorsal part, layer 6b	39	/997/8/567/688/695/315/31/39/927/	0	6	0	0	0	0	0	0	0	0	0.007	0.007	0.007	0.008	0.006	0.008	0.006	0.007	0.007	0.008
928	CUL	Culmen	645	/997/8/512/528/645/928/	21	54	9	10	0	0	0	0	0	0	2.89	2.622	1.874	2.87	3.022	2.823	2.24	2.87	2.87	2.97
929	SSp-n6b	Primary somatosensory area, nose, layer 6b	353	/997/8/567/688/695/315/453/322/353/929/	0	0	0	0	0	0	0	0	0	0	0.018	0.014	0.012	0.015	0.014	0.017	0.013	0.015	0.015	0.016
930	PF	Parafascicular nucleus	51	/997/8/343/1129/549/856/51/930/	0	3	0	0	0	0	0	0	0	0	0.141	0.125	0.143	0.119	0.106	0.112	0.106	0.102	0.101	0.136
931	PG	Pontine gray	987	/997/8/343/1065/771/987/931/	0	5	0	0	4	0	0	0	0	0	0.205	0.224	0.249	0.241	0.313	0.345	0.305	0.299	0.299	0.365
934	ENTmv	Entorhinal area, medial part, ventral zone	909	/997/8/567/688/695/1089/822/909/934/	0	1	0	0	0	0	0	0	0	0	0.066	0.092	0.076	0.105	0.108	0.094	0.088	0.09	0.09	0.114
935	ACAd1	Anterior cingulate area, dorsal part, layer 1	39	/997/8/567/688/695/315/31/39/935/	0	13	1	0	0	0	0	0	0	0	0.206	0.197	0.177	0.209	0.169	0.221	0.186	0.197	0.197	0.223
936	DEC	Declive (VI)	645	/997/8/512/528/645/936/	16	30	5	0	5	0	0	0	0	0	1.555	1.372	0.919	1.517	1.644	1.588	1.208	1.573	1.573	1.692
939	AMBd	Nucleus ambiguus, dorsal division	135	/997/8/343/1065/354/370/135/939/	0	0	0	0	0	0	0	0	0	0	0.004	0.007	0.005	0.007	0.009	0.007	0.008	0.007	0.007	0.008
940	cing	cingulum bundle	768	/997/1009/991/768/940/	0	29	1	0	0	0	0	0	0	0	0.371	0.343	0.26	0.363	0.365	0.388	0.284	0.343	0.343	0.376
943	MOp2/3	Primary motor area, Layer 2/3	985	/997/8/567/688/695/315/500/985/943/	16	20	3	0	9	0	0	0	0	0	1.035	1.096	1.026	1.267	1.193	1.217	1.101	1.191	1.191	1.307
944	FOTU	Folium-tuber vermis (VII)	645	/997/8/512/528/645/944/	0	11	0	0	0	0	0	0	0	0	0.314	0.35	0.218	0.38	0.449	0.397	0.313	0.413	0.413	0.398
945	SSp-ul6a	Primary somatosensory area, upper limb, layer 6a	369	/997/8/567/688/695/315/453/322/369/945/	0	7	3	0	0	0	0	0	0	0	0.266	0.244	0.231	0.275	0.262	0.321	0.237	0.265	0.265	0.287
946	PH	Posterior hypothalamic nucleus	467	/997/8/343/1129/1097/467/946/	0	0	0	0	0	0	0	0	0	0	0.231	0.2	0.236	0.263	0.226	0.225	0.242	0.225	0.225	0.264
949	von	vomeronasal nerve	967	/997/1009/967/949/	0	0	0	0	0	0	0	0	0	0	0	0	0	0	0	0	0	0	0	0
950	SSp-m4	Primary somatosensory area, mouth, layer 4	345	/997/8/567/688/695/315/453/322/345/950/	3	33	2	0	0	0	0	0	0	0	0.273	0.289	0.251	0.302	0.305	0.291	0.278	0.292	0.292	0.287
951	PYR	Pyramus (VIII)	645	/997/8/512/528/645/951/	0	21	0	0	0	0	0	0	0	0	0.295	0.341	0.215	0.373	0.429	0.346	0.324	0.396	0.396	0.377
952	EPd	Endopiriform nucleus, dorsal part	942	/997/8/567/688/703/942/952/	8	9	0	0	7	0	0	0	0	0	0.453	0.544	0.551	0.628	0.598	0.636	0.599	0.615	0.615	0.688
954	AUDp6a	Primary auditory area, layer 6a	1002	/997/8/567/688/695/315/247/1002/954/	0	6	0	0	0	0	0	0	0	0	0.106	0.097	0.079	0.122	0.092	0.1	0.081	0.105	0.105	0.105
957	UVU	Uvula (IX)	645	/997/8/512/528/645/957/	10	43	0	0	8	0	0	0	0	0	0.719	0.721	0.537	0.857	0.854	0.754	0.818	0.92	0.92	0.872
959	AUDv1	Ventral auditory area, layer 1	1018	/997/8/567/688/695/315/247/1018/959/	1	9	0	0	0	0	0	0	0	0	0.085	0.091	0.078	0.11	0.093	0.1	0.075	0.105	0.105	0.114
961	PIR	Piriform area	698	/997/8/567/688/695/698/961/	15	21	6	0	7	0	0	0	0	13	3.332	4.044	3.458	4.462	4.318	4.772	3.721	4.459	4.459	5.055
962	MOs2/3	Secondary motor area, layer 2/3	993	/997/8/567/688/695/315/500/993/962/	12	3	7	0	15	0	7	0	14	8	1.352	1.16	1.201	1.397	1.232	1.323	1.236	1.306	1.306	1.442
965	RSPagl2/3	Retrosplenial area, lateral agranular part, layer 2/3	894	/997/8/567/688/695/315/254/894/965/	0	10	0	0	3	0	0	0	0	0	0.284	0.241	0.124	0.249	0.284	0.255	0.183	0.27	0.27	0.262
966	EPv	Endopiriform nucleus, ventral part	942	/997/8/567/688/703/942/966/	0	4	0	0	0	0	0	0	0	0	0.119	0.154	0.131	0.162	0.17	0.163	0.148	0.17	0.17	0.192
968	NOD	Nodulus (X)	645	/997/8/512/528/645/968/	4	27	0	0	0	0	0	0	0	0	0.422	0.39	0.292	0.486	0.448	0.398	0.424	0.481	0.481	0.454
969	ORBvl1	Orbital area, ventrolateral part, layer 1	746	/997/8/567/688/695/315/714/746/969/	5	0	0	0	1	0	0	0	0	0	0.16	0.13	0.097	0.166	0.116	0.134	0.111	0.141	0.141	0.166
970	PGRNd	Paragigantocellular reticular nucleus, dorsal part	938	/997/8/343/1065/354/370/938/970/	0	0	0	0	0	0	0	0	0	0	0.036	0.061	0.049	0.062	0.051	0.061	0.041	0.055	0.056	0.056
973	VISl2/3	Lateral visual area, layer 2/3	409	/997/8/567/688/695/315/669/409/973/	2	4	0	0	0	0	0	0	0	0	0.114	0.096	0.068	0.1	0.108	0.106	0.09	0.102	0.102	0.125
974	SSp-m5	Primary somatosensory area, mouth, layer 5	345	/997/8/567/688/695/315/453/322/345/974/	4	18	2	0	0	0	0	0	0	0	0.354	0.361	0.318	0.38	0.389	0.383	0.349	0.374	0.374	0.361
975	EW	Edinger-Westphal nucleus	323	/997/8/343/313/323/975/	0	0	0	0	0	0	0	0	0	0	0.013	0.01	0.012	0.01	0.008	0.01	0.009	0.008	0.008	0.011
977	ECT6a	Ectorhinal area/Layer 6a	895	/997/8/567/688/695/315/895/977/	0	20	0	0	0	0	0	0	0	0	0.079	0.095	0.079	0.111	0.103	0.098	0.083	0.114	0.114	0.112
978	PGRNl	Paragigantocellular reticular nucleus, lateral part	938	/997/8/343/1065/354/370/938/978/	0	0	0	0	1	0	0	0	0	0	0.166	0.211	0.134	0.218	0.256	0.236	0.248	0.245	0.245	0.266
980	PMd	Dorsal premammillary nucleus	467	/997/8/343/1129/1097/467/980/	0	0	0	0	0	0	0	0	0	0	0.023	0.021	0.027	0.024	0.03	0.027	0.028	0.026	0.027	0.033
981	SSp-bfd1	Primary somatosensory area, barrel field, layer 1	329	/997/8/567/688/695/315/453/322/329/981/	0	0	1	0	2	0	0	0	0	0	0.221	0.251	0.181	0.295	0.28	0.282	0.213	0.282	0.282	0.306
982	FC	Fasciola cinerea	1080	/997/8/567/688/695/1089/1080/982/	0	7	0	0	0	0	0	0	0	0	0.023	0.019	0.02	0.024	0.021	0.021	0.018	0.021	0.021	0.024
988	ECT5	Ectorhinal area/Layer 5	895	/997/8/567/688/695/315/895/988/	0	9	0	0	0	0	0	0	0	0	0.113	0.133	0.112	0.155	0.146	0.139	0.116	0.159	0.159	0.162
989	FN	Fastigial nucleus	519	/997/8/512/519/989/	0	2	0	0	0	0	0	0	0	0	0.17	0.17	0.126	0.202	0.203	0.162	0.164	0.192	0.192	0.173
990	AUDv4	Ventral auditory area, layer 4	1018	/997/8/567/688/695/315/247/1018/990/	0	2	0	0	0	0	0	0	0	0	0.066	0.068	0.057	0.083	0.068	0.075	0.056	0.079	0.079	0.085
996	AId1	Agranular insular area, dorsal part, layer 1	104	/997/8/567/688/695/315/95/104/996/	0	0	1	0	3	0	0	0	0	0	0.14	0.146	0.13	0.176	0.155	0.171	0.133	0.163	0.163	0.187
997	root	root		/997/	0	0	0	0	0	0	0	0	0	0	0	0	0	0	0	0	0	0	0	0
998	FS	Fundus of striatum	493	/997/8/567/623/477/493/998/	0	3	0	0	0	0	0	0	0	3	0.087	0.113	0.103	0.124	0.124	0.142	0.117	0.136	0.136	0.144
1004	PMv	Ventral premammillary nucleus	467	/997/8/343/1129/1097/467/1004/	0	0	0	0	0	0	0	0	0	0	0.021	0.026	0.024	0.027	0.032	0.03	0.026	0.028	0.028	0.034
1005	AUDp6b	Primary auditory area, layer 6b	1002	/997/8/567/688/695/315/247/1002/1005/	0	0	0	0	0	0	0	0	0	0	0.02	0.018	0.015	0.022	0.017	0.018	0.015	0.019	0.019	0.019
1006	SSp-tr1	Primary somatosensory area, trunk, layer 1	361	/997/8/567/688/695/315/453/322/361/1006/	0	0	0	0	2	0	0	0	0	0	0.059	0.068	0.038	0.074	0.079	0.068	0.048	0.078	0.078	0.075
1007	SIM	Simple lobule	1073	/997/8/512/528/1073/1007/	12	50	7	9	0	0	0	0	0	0	2.088	2.054	1.494	2.292	2.406	2.115	1.883	2.302	2.302	2.301
1009	fiber tracts	fiber tracts	997	/997/1009/	5	26	1	0	1	0	3	0	4	0	1.195	1.13	1.04	1.274	1.14	1.126	1.039	1.124	1.125	1.244
1010	VISC4	Visceral area, layer 4	677	/997/8/567/688/695/315/677/1010/	1	0	0	0	0	0	0	0	0	0	0.051	0.053	0.045	0.066	0.059	0.059	0.053	0.063	0.063	0.066
1015	ACAd5	Anterior cingulate area, dorsal part, layer 5	39	/997/8/567/688/695/315/31/39/1015/	0	21	24	0	23	0	0	0	0	0	0.37	0.374	0.358	0.404	0.32	0.441	0.351	0.375	0.375	0.41
1016	onl	olfactory nerve layer of main olfactory bulb	840	/997/1009/967/840/1016/	0	0	0	0	4	0	0	0	0	10	1.251	1.143	0.963	1.136	1.216	1.384	0.896	1.316	1.316	1.551
1017	AN	Ansiform lobule	1073	/997/8/512/528/1073/1017/	11	56	11	7	0	0	0	0	15	11	3.84	4.103	3.055	4.684	4.925	4.141	4.029	4.857	4.857	4.528
1020	PO	Posterior complex of the thalamus	138	/997/8/343/1129/549/856/138/1020/	0	19	0	0	0	0	0	0	0	0	0.391	0.332	0.4	0.322	0.309	0.297	0.288	0.279	0.279	0.366
1021	MOs6a	Secondary motor area, layer 6a	993	/997/8/567/688/695/315/500/993/1021/	0	19	15	0	7	0	0	0	0	0	0.681	0.65	0.667	0.775	0.671	0.842	0.637	0.75	0.75	0.788
1022	GPe	Globus pallidus, external segment	818	/997/8/567/623/803/818/1022/	3	9	0	0	0	0	0	0	0	0	0.401	0.448	0.455	0.554	0.424	0.474	0.489	0.464	0.464	0.511
1023	AUDv5	Ventral auditory area, layer 5	1018	/997/8/567/688/695/315/247/1018/1023/	0	16	6	0	0	0	0	0	0	0	0.188	0.192	0.161	0.233	0.187	0.206	0.158	0.22	0.22	0.233
1025	PRM	Paramedian lobule	1073	/997/8/512/528/1073/1025/	0	28	3	6	0	0	0	0	0	13	1.604	1.668	1.103	1.973	1.985	1.776	1.661	2.081	2.081	1.897
1026	SSp-ul6b	Primary somatosensory area, upper limb, layer 6b	369	/997/8/567/688/695/315/453/322/369/1026/	0	3	0	0	0	0	0	0	0	0	0.023	0.019	0.018	0.021	0.02	0.025	0.018	0.021	0.021	0.023
1029	POL	Posterior limiting nucleus of the thalamus	138	/997/8/343/1129/549/856/138/1029/	0	5	0	0	0	0	0	0	0	0	0.035	0.031	0.036	0.032	0.031	0.029	0.027	0.026	0.026	0.033
1030	SSp-ll1	Primary somatosensory area, lower limb, layer 1	337	/997/8/567/688/695/315/453/322/337/1030/	0	0	0	0	6	0	0	0	0	0	0.082	0.096	0.057	0.11	0.11	0.094	0.072	0.103	0.103	0.105
1031	GPi	Globus pallidus, internal segment	818	/997/8/567/623/803/818/1031/	0	2	0	0	0	0	0	0	0	0	0.111	0.131	0.124	0.156	0.122	0.135	0.146	0.126	0.127	0.16
1033	COPY	Copula pyramidis	1073	/997/8/512/528/1073/1033/	0	18	0	0	0	0	0	0	0	0	0.787	0.814	0.531	0.955	0.971	0.836	0.859	1.013	1.013	0.914
1035	SSs4	Supplemental somatosensory area, layer 4	378	/997/8/567/688/695/315/453/378/1035/	10	30	0	0	6	0	0	0	0	0	0.371	0.36	0.28	0.439	0.379	0.387	0.332	0.405	0.405	0.407
1037	POST	Postsubiculum	822	/997/8/567/688/695/1089/822/1037/	0	13	5	0	0	0	0	0	1	0	0.313	0.332	0.235	0.334	0.346	0.336	0.292	0.343	0.342	0.347
1038	SSp-bfd6a	Primary somatosensory area, barrel field, layer 6a	329	/997/8/567/688/695/315/453/322/329/1038/	15	0	5	0	0	0	0	0	0	0	0.417	0.37	0.271	0.453	0.386	0.439	0.337	0.404	0.404	0.415
1039	GR	Gracile nucleus	720	/997/8/343/1065/354/386/720/1039/	0	0	0	0	0	0	0	0	0	0	0.019	0.021	0.018	0.026	0.026	0.025	0.024	0.026	0.026	0.028
1041	PFL	Paraflocculus	1073	/997/8/512/528/1073/1041/	0	16	0	9	0	0	0	0	12	10	1.679	1.795	1.633	2.07	2.082	2.108	1.643	2.065	2.065	2.142
1044	PP	Peripeduncular nucleus	864	/997/8/343/1129/549/864/1044/	0	0	0	0	0	0	0	0	0	0	0.014	0.014	0.014	0.015	0.014	0.012	0.012	0.012	0.012	0.014
1045	ECT6b	Ectorhinal area/Layer 6b	895	/997/8/567/688/695/315/895/1045/	0	5	0	0	0	0	0	0	0	0	0.012	0.014	0.012	0.016	0.015	0.014	0.012	0.016	0.016	0.016
1046	VISam6a	Anteromedial visual area, layer 6a	394	/997/8/567/688/695/315/669/394/1046/	0	5	0	0	0	0	0	0	0	0	0.054	0.05	0.028	0.05	0.059	0.057	0.037	0.054	0.054	0.052
1047	SSp-bfd4	Primary somatosensory area, barrel field, layer 4	329	/997/8/567/688/695/315/453/322/329/1047/	0	31	0	0	2	0	0	0	0	0	0.346	0.373	0.264	0.457	0.404	0.421	0.333	0.406	0.406	0.43
1048	GRN	Gigantocellular reticular nucleus	370	/997/8/343/1065/354/370/1048/	0	0	0	0	0	0	0	0	0	0	0.423	0.786	0.587	0.81	0.742	0.818	0.648	0.722	0.722	0.828
1049	FL	Flocculus	1073	/997/8/512/528/1073/1049/	0	34	0	0	0	0	0	0	11	0	0.405	0.424	0.343	0.488	0.472	0.466	0.387	0.483	0.483	0.469
1052	PPN	Pedunculopontine nucleus	348	/997/8/343/313/348/1052/	0	0	0	0	0	0	0	0	0	0	0.172	0.129	0.135	0.153	0.128	0.132	0.113	0.131	0.131	0.143
1054	ILA6a	Infralimbic area, layer 6a	44	/997/8/567/688/695/315/44/1054/	0	3	0	0	0	0	0	0	0	0	0.081	0.06	0.039	0.079	0.056	0.071	0.047	0.072	0.072	0.08
1058	VISC5	Visceral area, layer 5	677	/997/8/567/688/695/315/677/1058/	8	13	0	0	0	0	0	0	0	0	0.18	0.189	0.159	0.235	0.213	0.21	0.189	0.229	0.229	0.227
1060	dtd	doral tegmental decussation	877	/997/1009/1000/877/1060/	0	0	0	0	0	0	0	0	0	0	0.017	0.012	0.016	0.014	0.011	0.012	0.011	0.011	0.011	0.014
1061	PPT	Posterior pretectal nucleus	1100	/997/8/343/313/323/1100/1061/	0	5	0	0	0	0	0	0	0	0	0.025	0.02	0.025	0.024	0.019	0.02	0.019	0.019	0.019	0.023
1062	SSp-bfd6b	Primary somatosensory area, barrel field, layer 6b	329	/997/8/567/688/695/315/453/322/329/1062/	0	0	0	0	0	0	0	0	0	0	0.05	0.042	0.031	0.051	0.044	0.05	0.037	0.046	0.046	0.048
1066	VISam2/3	Anteromedial visual area, layer 2/3	394	/997/8/567/688/695/315/669/394/1066/	0	14	0	0	0	0	0	0	0	0	0.075	0.071	0.038	0.073	0.083	0.076	0.052	0.083	0.083	0.077
1069	PPY	Parapyramidal nucleus	370	/997/8/343/1065/354/370/1069/	0	0	0	0	0	0	0	0	0	0	0.009	0.01	0.007	0.011	0.013	0.012	0.012	0.012	0.012	0.014
1070	SSp-bfd5	Primary somatosensory area, barrel field, layer 5	329	/997/8/567/688/695/315/453/322/329/1070/	10	25	0	0	0	0	0	0	0	0	0.347	0.349	0.247	0.43	0.371	0.402	0.315	0.375	0.375	0.391
1074	VISal1	Anterolateral visual area, layer 1	402	/997/8/567/688/695/315/669/402/1074/	0	11	0	0	0	0	0	0	0	0	0.032	0.037	0.026	0.038	0.04	0.041	0.03	0.038	0.038	0.046
1077	PR	Perireunensis nucleus	444	/997/8/343/1129/549/856/444/1077/	0	0	0	0	0	0	0	0	0	0	0.005	0.005	0.005	0.007	0.005	0.005	0.006	0.005	0.005	0.006
1081	ILA6b	Infralimbic area, layer 6b	44	/997/8/567/688/695/315/44/1081/	0	0	0	0	0	0	0	0	0	0	0.005	0.003	0.002	0.004	0.003	0.004	0.003	0.004	0.004	0.004
1084	PRE	Presubiculum	822	/997/8/567/688/695/1089/822/1084/	1	19	0	0	0	0	0	0	0	0	0.349	0.402	0.379	0.428	0.398	0.391	0.346	0.398	0.398	0.419
1085	MOs6b	Secondary motor area, layer 6b	993	/997/8/567/688/695/315/500/993/1085/	0	3	0	0	0	0	0	0	0	0	0.021	0.019	0.019	0.022	0.019	0.024	0.018	0.022	0.022	0.023
1086	SSp-tr4	Primary somatosensory area, trunk, layer 4	361	/997/8/567/688/695/315/453/322/361/1086/	0	6	0	0	0	0	0	0	0	0	0.044	0.05	0.03	0.055	0.059	0.053	0.037	0.056	0.056	0.056
1089	HPF	Hippocampal formation	695	/997/8/567/688/695/1089/	6	24	6	0	1	0	0	0	4	0	0.818	0.936	0.793	1.036	1.032	0.952	0.854	1.016	1.015	1.061
1090	SSs5	Supplemental somatosensory area, layer 5	378	/997/8/567/688/695/315/453/378/1090/	8	23	0	0	7	0	0	0	0	0	0.701	0.658	0.514	0.801	0.689	0.716	0.61	0.752	0.752	0.732
1092	em	external medullary lamina of the thalamus	896	/997/1009/983/896/1092/	0	3	0	0	0	0	0	0	0	0	0.036	0.035	0.041	0.041	0.032	0.033	0.033	0.033	0.033	0.038
1093	PRNc	Pontine reticular nucleus, caudal part	987	/997/8/343/1065/771/987/1093/	0	28	0	0	0	0	0	0	0	0	0.724	1.023	0.863	1.039	0.894	1.136	0.927	0.989	0.989	1.184
1094	SSp-ll4	Primary somatosensory area, lower limb, layer 4	337	/997/8/567/688/695/315/453/322/337/1094/	6	18	1	0	0	0	0	0	0	0	0.07	0.082	0.056	0.099	0.095	0.088	0.069	0.087	0.087	0.095
1097	HY	Hypothalamus	1129	/997/8/343/1129/1097/	4	12	0	0	0	0	0	0	0	0	0.937	1.128	0.974	1.265	1.226	1.187	1.12	1.141	1.141	1.377
1098	MDRNd	Medullary reticular nucleus, dorsal part	395	/997/8/343/1065/354/370/395/1098/	0	24	0	0	0	0	0	0	0	0	0.088	0.121	0.112	0.134	0.152	0.135	0.118	0.14	0.14	0.145
1101	AId5	Agranular insular area, dorsal part, layer 5	104	/997/8/567/688/695/315/95/104/1101/	5	9	4	0	0	0	0	0	0	5	0.41	0.426	0.392	0.55	0.473	0.529	0.429	0.53	0.53	0.6
1102	SSp-m6a	Primary somatosensory area, mouth, layer 6a	345	/997/8/567/688/695/315/453/322/345/1102/	0	6	0	0	7	0	0	0	0	0	0.499	0.469	0.424	0.489	0.509	0.532	0.452	0.5	0.5	0.489
1105	IA	Intercalated amygdalar nucleus	278	/997/8/567/623/477/278/1105/	0	3	0	0	0	0	0	0	0	0	0.052	0.069	0.059	0.071	0.072	0.073	0.071	0.075	0.075	0.084
1106	VISC2/3	Visceral area, layer 2/3	677	/997/8/567/688/695/315/677/1106/	8	6	0	0	7	0	0	0	0	0	0.149	0.155	0.134	0.194	0.174	0.173	0.154	0.183	0.183	0.199
1107	MDRNv	Medullary reticular nucleus, ventral part	395	/997/8/343/1065/354/370/395/1107/	0	1	0	0	0	0	0	0	0	0	0.193	0.27	0.246	0.285	0.335	0.306	0.279	0.303	0.303	0.314
1109	PS	Parastrial nucleus	141	/997/8/343/1129/1097/141/1109/	0	0	0	0	0	0	0	0	0	0	0.006	0.007	0.008	0.009	0.009	0.009	0.011	0.008	0.008	0.01
1111	SSp-tr5	Primary somatosensory area, trunk, layer 5	361	/997/8/567/688/695/315/453/322/361/1111/	0	14	0	0	0	0	0	0	0	0	0.108	0.116	0.07	0.129	0.135	0.126	0.089	0.127	0.127	0.128
1113	IAD	Interanterodorsal nucleus of the thalamus	239	/997/8/343/1129/549/856/239/1113/	0	7	0	0	0	0	0	0	0	0	0.024	0.024	0.028	0.025	0.023	0.022	0.02	0.023	0.023	0.027
1114	VISal4	Anterolateral visual area, layer 4	402	/997/8/567/688/695/315/669/402/1114/	0	0	0	0	0	0	0	0	0	0	0.032	0.034	0.023	0.036	0.036	0.039	0.028	0.035	0.035	0.042
1120	IAM	Interanteromedial nucleus of the thalamus	239	/997/8/343/1129/549/856/239/1120/	0	5	0	0	0	0	0	0	0	0	0.013	0.014	0.016	0.016	0.013	0.013	0.012	0.013	0.013	0.016
1123	icp	inferior cerebellar peduncle	752	/997/1009/960/752/1123/	0	0	0	9	0	0	0	0	0	0	0.203	0.246	0.196	0.271	0.273	0.268	0.235	0.278	0.278	0.281
1125	ORBvl5	Orbital area, ventrolateral part, layer 5	746	/997/8/567/688/695/315/714/746/1125/	2	0	9	0	13	0	0	0	0	0	0.251	0.199	0.142	0.266	0.19	0.237	0.174	0.246	0.246	0.281
1126	TMd	Tuberomammillary nucleus, dorsal part	557	/997/8/343/1129/1097/467/331/557/1126/	0	0	0	0	0	0	0	0	0	0	0.004	0.004	0.005	0.004	0.005	0.005	0.005	0.004	0.004	0.006
1127	TEa2/3	Temporal association areas, layer 2/3	541	/997/8/567/688/695/315/541/1127/	0	9	0	0	7	0	0	0	0	0	0.211	0.222	0.189	0.262	0.233	0.239	0.188	0.252	0.252	0.278
1128	SSp-ll5	Primary somatosensory area, lower limb, layer 5	337	/997/8/567/688/695/315/453/322/337/1128/	2	0	2	0	0	0	0	0	0	0	0.149	0.165	0.119	0.199	0.19	0.188	0.145	0.174	0.174	0.194
1139	NLOT3	Nucleus of the lateral olfactory tract, layer 3	619	/997/8/567/688/695/698/619/1139/	0	0	0	0	0	0	0	0	0	0	0.058	0.086	0.051	0.089	0.092	0.089	0.066	0.089	0.089	0.09
10703	DG-mo	Dentate gyrus, molecular layer	726	/997/8/567/688/695/1089/1080/726/10703/	5	24	5	1	0	0	0	0	0	0	1.471	1.341	1.263	1.486	1.341	1.275	1.168	1.267	1.267	1.43
10704	DG-po	Dentate gyrus, polymorph layer	726	/997/8/567/688/695/1089/1080/726/10704/	0	0	0	0	0	0	0	0	0	0	0.283	0.269	0.25	0.292	0.265	0.246	0.23	0.247	0.247	0.281
